# Supplementary material for: Identification of Differentially Expressed Genes Reveal Conserved Mechanisms in the Rice-Magnaporthe oryzae Interaction
Source: Front Plant Sci. 2022 Apr 5;13:723356. doi: 10.3389/fpls.2022.723356 (PMC9016282; doi:10.3389/fpls.2022.723356)
Supplement: Supplementary file 7 [file Table_1.XLSX]

## Sheet: Sheet1
Table S1 inoculation assays of M. oryzae 248, 235 and 162 on 20 rice cultivars
	M. oryzae 248	M. oryzae 235	M. oryzae 162
TePu	S	R	R
ZhenLong 13	R	S	R
SiFeng 43	S	R	R
Dong Nong 363	S	R	R
GuanDong 51	S	R	R
HeJiang 18	S	R	R
LiHei	S	S	S
Xin 2	R	R	R
Ai Xu	S	R	R
Teng Ban 5	S	R	R
Cao Di	S	S	R
Lu Ming	S	S	R
Fu Jin	S	R	R
K1	S	R	R
Pi4	S	R	R
Zhai 1	R	R	R
K60	S	S	R
BL1	S	S	R
K59	S	S	R
K3	S	S	R
* S represent susceptible; R represent resistible
