# Supplementary material for: Identification of Differentially Expressed Genes Reveal Conserved Mechanisms in the Rice-Magnaporthe oryzae Interaction
Source: Front Plant Sci. 2022 Apr 5;13:723356. doi: 10.3389/fpls.2022.723356 (PMC9016282; doi:10.3389/fpls.2022.723356)
Supplement: Supplementary file 8 [file Table_2.XLSX]

## Sheet: Sheet1
Table S2 The number of DEGs
	8 hpi	24 hpi	48 hpi	72 hpi	96 hpi
DEGs of OS response to MG 248	3363	3612	1913	2390	3408
DEGs of OS response to MG 235	2712	3295	1267	2525	4051
DEGs of OS response to MG 162	3266	3788	2143	3647	4640
DEGs of MG 248 infect OS	4942	5212	5210	4785	4451
DEGs of MG 235 infect OS	3982	4068	4904	4404	4381
DEGs of MG 162 infect OS	3881	4380	4542	4054	3623
a. OS means Oryza sativa L. ssp. japonica cv. Nipponbare
b. MG means Magnaporthe oryzae
