# Supplementary material for: Identification of Differentially Expressed Genes Reveal Conserved Mechanisms in the Rice-Magnaporthe oryzae Interaction
Source: Front Plant Sci. 2022 Apr 5;13:723356. doi: 10.3389/fpls.2022.723356 (PMC9016282; doi:10.3389/fpls.2022.723356)
Supplement: Supplementary file 9 [file Table_3.XLSX]

## Sheet: Sheet1
Table S3 CDEGs of Oryza sativa L. ssp. japonica cv. Nipponbare and Magnaporthe oryzae
			log2FC			FDR
Species	infection stage	gene id	O. Sativa-248	O. Sativa-235	O. Sativa-162	O. Sativa-248	O. Sativa-235	O. Sativa-162	up or down_regulated in interaction sample	Swiss-prot Annotation	Cellular location	Pfam Annotation
O. sativa	8 hpi vs Nip	LOC_Os12g36430	11.362	11.381	13.464	3.21e-22	4.68e-26	5.22e-61	up	expressed protein	Transmembrane	NA
O. sativa	8 hpi vs Nip	LOC_Os02g14430	10.81	10.529	11.547	1.31e-65	4.8e-66	3.03e-91	up	peroxidase precursor	Transmembrane	peroxidase
O. sativa	8 hpi vs Nip	LOC_Os10g20794	8.8566	8.5206	9.8931	0.0027884	0.0038007	4.03e-05	up	transposon protein	Cytoplasm	Transposase_21
O. sativa	8 hpi vs Nip	LOC_Os05g39580	8.7644	6.2889	8.5402	1.04e-36	9.51e-10	4.18e-30	up	bet v I allergen family protein	Cytoplasm	Polyketide_cyc2
O. sativa	8 hpi vs Nip	LOC_Os10g26940	8.6014	8.3202	8.6824	3.09e-268	1.41e-270	1.74e-262	up	BURP domain containing protein	Transmembrane	BURP
O. sativa	8 hpi vs Nip	LOC_Os09g07154	7.956	7.3156	9.41	0.0009883	0.0045525	1.72e-07	up	expressed protein	Cytoplasm	NA
O. sativa	8 hpi vs Nip	LOC_Os12g40180	7.8287	5.4371	8.9557	5.74e-121	1.5e-30	8.23e-221	up	expressed protein	Cytoplasm	NA
O. sativa	8 hpi vs Nip	LOC_Os08g36910	7.7668	7.3595	9.4511	8.49e-22	2.6e-20	1.65e-54	up	alpha-amylase precursor	Cytoplasm	Alpha-amyl_C2
O. sativa	8 hpi vs Nip	LOC_Os09g06770	7.5847	5.85	8.6113	7.94e-35	8.67e-14	2.91e-60	up	RING finger protein	Secretion	zf-C3HC4
O. sativa	8 hpi vs Nip	LOC_Os06g50930	7.5625	6.8509	8.3851	5e-23	9.71e-18	3.16e-35	up	rhodanese-like domain containing protein	Cytoplasm	Rhodanese
O. sativa	8 hpi vs Nip	LOC_Os11g43520	7.4514	5.4337	8.356	7.47e-24	8.15e-08	1.94e-38	up	OsGrx_C17 - glutaredoxin subgroup III	Cytoplasm	Glutaredoxin
O. sativa	8 hpi vs Nip	LOC_Os01g11730	7.4332	6.0434	8.281	2.54e-14	3.29e-07	3.33e-22	up	GDSL-like lipase/acylhydrolase	Secretion	Lipase_GDSL
O. sativa	8 hpi vs Nip	LOC_Os06g36380	7.2624	6.9645	7.5701	7.87e-11	9.36e-11	3.68e-12	up	expressed protein	Cytoplasm	NA
O. sativa	8 hpi vs Nip	LOC_Os08g32750	7.205	6.3002	5.244	2.28e-15	2.02e-09	0.00031988	up	bifunctional monodehydroascorbate reductase and carbonic anhydrasenectarin-3 precursor	Transmembrane	Carb_anhydrase
O. sativa	8 hpi vs Nip	LOC_Os04g58870	7.1353	7.4021	7.817	5.06e-10	5.2e-14	4.23e-14	up	exo70 exocyst complex subunit	Transmembrane	Exo70
O. sativa	8 hpi vs Nip	LOC_Os07g14150	7.0906	7.2369	7.6019	6.52e-142	9.31e-188	4.83e-182	up	cytidine deaminase	Secretion	dCMP_cyt_deam_1
O. sativa	8 hpi vs Nip	LOC_Os06g22919	6.9615	6.3753	7.6742	6.97e-78	1.93e-64	1.43e-113	up	DEFL9 - Defensin and Defensin-like DEFL family	Transmembrane	Glyco_hydro_16
O. sativa	8 hpi vs Nip	LOC_Os08g32780	6.8539	6.0075	5.1996	2.41e-12	8.09e-08	0.00041989	up	bifunctional monodehydroascorbate reductase and carbonic anhydrasenectarin-3 precursor	Transmembrane	Carb_anhydrase
O. sativa	8 hpi vs Nip	LOC_Os05g31140	6.7914	6.5641	7.1076	0	0	0	up	glycosyl hydrolases family 17	Secretion	Glyco_hydro_17
O. sativa	8 hpi vs Nip	LOC_Os12g08564	6.7053	6.3279	7.6385	1.06e-07	2.88e-07	1.15e-12	up	retrotransposon protein	Cytoplasm	NA
O. sativa	8 hpi vs Nip	LOC_Os01g16170	6.5227	6.4842	6.385	4e-156	3.09e-185	3.18e-131	up	PQ loop repeat domain containing protein	Transmembrane	PQ-loop
O. sativa	8 hpi vs Nip	LOC_Os03g08624	6.4179	5.6658	7.1682	3.65e-82	4.07e-60	1.67e-124	up	dihydroflavonol-4-reductase	Cytoplasm	Epimerase
O. sativa	8 hpi vs Nip	LOC_Os03g18130	6.4164	7.3706	6.7099	2.01e-192	0	2.91e-216	up	asparagine synthetase	Cytoplasm	Asn_synthase
O. sativa	8 hpi vs Nip	LOC_Os04g54310	6.3028	4.8786	6.1524	6.82e-31	6.31e-14	9.73e-26	up	expressed protein	Cytoplasm	DUF3774
O. sativa	8 hpi vs Nip	LOC_Os03g16950	6.3016	6.9433	6.6282	1.31e-140	1.56e-260	8.77e-162	up	cysteine-rich repeat secretory protein 55 precursor	Secretion	DUF26
O. sativa	8 hpi vs Nip	LOC_Os12g11840	6.232	4.5822	6.629	7.04e-09	0.0013184	1.23e-10	up	hypothetical protein	Transmembrane	NA
O. sativa	8 hpi vs Nip	LOC_Os03g04100	6.2236	6.4236	5.9834	1.39e-54	4.29e-76	1.44e-42	up	expressed protein	Cytoplasm	NA
O. sativa	8 hpi vs Nip	LOC_Os04g56430	6.2003	8.5432	6.8516	1.87e-17	5.05e-90	8.18e-25	up	cysteine-rich receptor-like protein kinase	Transmembrane	DUF26
O. sativa	8 hpi vs Nip	LOC_Os02g02970	6.1683	5.4856	6.2676	4.61e-15	1.54e-11	7.05e-15	up	expressed protein	Cytoplasm	NTP_transf_2
O. sativa	8 hpi vs Nip	LOC_Os01g52260	6.1438	4.6695	6.5569	1.03e-111	2.19e-47	1.85e-136	up	serine acetyltransferase protein	Cytoplasm	SATase_N
O. sativa	8 hpi vs Nip	LOC_Os04g49370	6.1267	5.0189	6.3527	1.31e-185	8.98e-104	1.04e-199	up	expressed protein	Cytoplasm	NA
O. sativa	8 hpi vs Nip	LOC_Os12g24020	6.1069	5.7832	7.3419	0	0	0	up	rhodanese-like domain containing protein	Cytoplasm	Rhodanese
O. sativa	8 hpi vs Nip	LOC_Os03g12890	6.0893	5.6182	6.211	7.97e-236	7.58e-209	3.58e-236	up	aminotransferase domain containing protein	Cytoplasm	Aminotran_4
O. sativa	8 hpi vs Nip	LOC_Os01g29804	6.0401	5.5396	7.1529	3.26e-21	2.25e-18	6.02e-41	up	expressed protein	Secretion	NA
O. sativa	8 hpi vs Nip	LOC_Os02g54254	5.9381	6.0868	6.6307	1.51e-229	0	0	up	saccharopine dehydrogenase	Transmembrane	AlaDh_PNT_N
O. sativa	8 hpi vs Nip	LOC_Os10g02040	5.7119	3.5743	6.2029	1.21e-244	3.15e-56	0	up	peroxidase precursor	Transmembrane	peroxidase
O. sativa	8 hpi vs Nip	LOC_Os11g35540	5.6321	4.6906	8.4038	4.91e-07	0.00016575	1.39e-37	up	expressed protein	Cytoplasm	NA
O. sativa	8 hpi vs Nip	LOC_Os06g36560	5.6222	5.9439	6.6443	1.7e-82	2.07e-127	1.86e-154	up	inositol oxygenase	Cytoplasm	DUF706
O. sativa	8 hpi vs Nip	LOC_Os08g34360	5.6119	4.7365	5.6554	1.34e-05	0.00088152	2.43e-05	up	AP2 domain containing protein	Cytoplasm	AP2
O. sativa	8 hpi vs Nip	LOC_Os05g15530	5.5304	4.2625	5.4343	6.85e-07	0.0016481	5.66e-06	up	aminotransferase domain containing protein	Cytoplasm	Aminotran_4
O. sativa	8 hpi vs Nip	LOC_Os02g50050	5.4742	3.8773	5.8241	1.9e-12	9.93e-05	1.2e-14	up	expressed protein	Cytoplasm	NA
O. sativa	8 hpi vs Nip	LOC_Os02g41840	5.4224	5.0364	6.1551	1.06e-11	6.27e-11	6.14e-18	up	DUF584 domain containing protein	Cytoplasm	DUF584
O. sativa	8 hpi vs Nip	LOC_Os02g52150	5.3868	4.992	3.8304	3.18e-41	2.48e-38	1.25e-10	up	heat shock 22 kDa protein, mitochondrial precursor	Cytoplasm	HSP20
O. sativa	8 hpi vs Nip	LOC_Os02g14440	5.3728	4.29	5.944	0	2.39e-194	0	up	peroxidase precursor	Secretion	peroxidase
O. sativa	8 hpi vs Nip	LOC_Os03g61160	5.371	5.891	6.1002	8e-53	1.72e-94	6.74e-82	up	expressed protein	Cytoplasm	NA
O. sativa	8 hpi vs Nip	LOC_Os04g32030	5.3612	5.0104	6.4304	1.62e-26	1.89e-25	8.15e-52	up	heavy metal-associated domain containing protein	Cytoplasm	HMA
O. sativa	8 hpi vs Nip	LOC_Os01g27140	5.3242	4.2375	5.4736	1.45e-20	3.07e-11	5.04e-21	up	OsGrx_C7 - glutaredoxin subgroup III	Cytoplasm	Glutaredoxin
O. sativa	8 hpi vs Nip	LOC_Os05g46510	5.2874	4.4437	5.1223	1.2e-14	1.06e-09	6.88e-12	up	polygalacturonase	Transmembrane	Glyco_hydro_28
O. sativa	8 hpi vs Nip	LOC_Os07g35310	5.2626	3.6115	6.3216	3.62e-34	1.7e-11	7.59e-67	up	TKL_IRAK_DUF26-lc.12 - DUF26 kinases have homology to DUF26 containing loci	Transmembrane	Pkinase
O. sativa	8 hpi vs Nip	LOC_Os04g25060	5.2564	5.945	5.7727	4.29e-20	2.82e-40	8.64e-27	up	cysteine-rich receptor-like protein kinase	Transmembrane	DUF26
O. sativa	8 hpi vs Nip	LOC_Os03g49430	5.2493	4.6934	5.4604	3.46e-05	0.0002628	1.58e-05	up	pre-mRNA-splicing factor	Cytoplasm	PRP4
O. sativa	8 hpi vs Nip	LOC_Os10g31850	5.244	3.6248	6.8502	3.02e-201	3.13e-68	0	up	RING finger and CHY zinc finger domain-containing protein 1	Cytoplasm	zf-C3HC4
O. sativa	8 hpi vs Nip	LOC_Os07g35330	5.2361	3.7704	5.7134	1.66e-10	0.00023379	1.5e-13	up	TKL_IRAK_DUF26-lc.13 - DUF26 kinases have homology to DUF26 containing loci	Transmembrane	DUF26
O. sativa	8 hpi vs Nip	LOC_Os05g03480	5.1547	4.5749	5.9084	0	0	0	up	acyl-coenzyme A dehydrogenase, mitochondrial precursor	NA	NA
O. sativa	8 hpi vs Nip	LOC_Os02g38040	5.1443	4.6983	4.8994	1.93e-07	1.22e-06	9.33e-06	up	leucine-rich repeat family protein	Cytoplasm	LRR_1
O. sativa	8 hpi vs Nip	LOC_Os04g25650	5.1442	5.7346	5.5266	2.87e-24	5.85e-46	1.69e-29	up	cysteine-rich receptor-like protein kinase	Transmembrane	DUF26
O. sativa	8 hpi vs Nip	LOC_Os07g35480	5.1262	4.2733	6.1991	7.01e-07	0.00013844	2.96e-13	up	glucan endo-1,3-beta-glucosidase precursor	Secretion	X8
O. sativa	8 hpi vs Nip	LOC_Os12g02210	5.1132	5.0691	7.7416	0.0022865	0.00071014	4.41e-16	up	RING finger protein	Transmembrane	zf-C3HC4
O. sativa	8 hpi vs Nip	LOC_Os07g46852	5.1115	4.7877	5.1478	0	0	0	up	sex determination protein tasselseed-2	Cytoplasm	adh_short
O. sativa	8 hpi vs Nip	LOC_Os05g03460	5.0963	4.288	6.2642	9.72e-07	0.00012387	7.56e-14	up	protein kinase	Cytoplasm	Pkinase
O. sativa	8 hpi vs Nip	LOC_Os02g44990	5.078	4.3341	5.3636	1.6e-46	8.45e-33	8.8e-53	up	OsFBDUF13 - F-box and DUF domain containing protein	Cytoplasm	DUF295
O. sativa	8 hpi vs Nip	LOC_Os04g31120	5.0548	4.6256	5.4545	0	0	0	up	OsFBK14 - F-box domain and kelch repeat containing protein	Cytoplasm	Kelch_1
O. sativa	8 hpi vs Nip	LOC_Os08g37115	4.9902	3.5704	5.0589	1.11e-76	3.88e-30	1.07e-73	up	expressed protein	Cytoplasm	NA
O. sativa	8 hpi vs Nip	LOC_Os03g57680	4.9594	4.4426	3.4227	7.84e-33	1.23e-27	5.51e-08	up	aldehyde oxidase	Cytoplasm	Ald_Xan_dh_C
O. sativa	8 hpi vs Nip	LOC_Os01g38610	4.9532	4.3367	5.3526	2.02e-36	2.53e-28	4.34e-45	up	helix-loop-helix DNA-binding domain containing protein	Cytoplasm	HLH
O. sativa	8 hpi vs Nip	LOC_Os06g45090	4.9491	4.3322	5.7786	1.72e-102	1.51e-79	2.71e-174	up	expressed protein	Cytoplasm	NA
O. sativa	8 hpi vs Nip	LOC_Os04g01874	4.9397	4.3802	3.7746	4.36e-17	6.69e-14	4.83e-06	up	protein kinase	Secretion	Pkinase_Tyr
O. sativa	8 hpi vs Nip	LOC_Os09g24590	4.9357	4.9124	5.6965	2.53e-28	7.65e-35	9.98e-46	up	expressed protein	Transmembrane	NA
O. sativa	8 hpi vs Nip	LOC_Os03g57660	4.9146	2.7049	4.9411	8.5e-39	3.82e-07	4.41e-36	up	peptidase	Cytoplasm	Peptidase_M28
O. sativa	8 hpi vs Nip	LOC_Os04g43410	4.9114	4.9319	5.8027	2.59e-06	7.75e-08	7.46e-11	up	Os4bglu18 - monolignol beta-glucoside homologue	Secretion	Glyco_hydro_1
O. sativa	8 hpi vs Nip	LOC_Os02g33070	4.9005	4.3126	5.0467	3.98e-275	2.07e-218	8.74e-281	up	expressed protein	Cytoplasm	NA
O. sativa	8 hpi vs Nip	LOC_Os04g51680	4.8837	4.7559	5.6412	3.69e-17	1.86e-19	1.39e-27	up	expressed protein	Cytoplasm	NA
O. sativa	8 hpi vs Nip	LOC_Os01g04550	4.8819	4.5182	3.4922	4.56e-117	3.65e-111	3.8e-31	up	expressed protein	Cytoplasm	Pkinase_Tyr
O. sativa	8 hpi vs Nip	LOC_Os03g22790	4.8819	4.2589	4.3087	6.78e-158	9.58e-122	2.87e-89	up	beta-amylase	Cytoplasm	Glyco_hydro_14
O. sativa	8 hpi vs Nip	LOC_Os01g63690	4.8753	3.2536	4.3056	1.35e-107	2.36e-34	5.2e-61	up	hs1	Cytoplasm	Hs1pro-1_N
O. sativa	8 hpi vs Nip	LOC_Os09g38110	4.8618	3.0234	6.3726	4.87e-24	1.84e-06	5.51e-66	up	RING-H2 finger protein	Transmembrane	zf-C3HC4
O. sativa	8 hpi vs Nip	LOC_Os07g42610	4.845	2.8205	4.4818	5.29e-31	7.77e-07	4.84e-21	up	RING finger protein	Transmembrane	zf-C3HC4
O. sativa	8 hpi vs Nip	LOC_Os11g02240	4.8217	4.9752	6.0552	1.08e-45	1.37e-64	1.8e-104	up	CAMK_KIN1/SNF1/Nim1_like	Cytoplasm	Pkinase
O. sativa	8 hpi vs Nip	LOC_Os01g63190	4.8038	4.0996	5.9737	8.11e-43	8.03e-31	9.85e-94	up	laccase precursor protein	Transmembrane	Cu-oxidase_3
O. sativa	8 hpi vs Nip	LOC_Os02g39910	4.797	3.7848	5.0854	1.27e-07	0.00020918	1.19e-08	up	B4-BTB1 - Bric-a-Brac, Tramtrack, Broad Complex BTB domain with B4 subfamily conserved sequence	Cytoplasm	K_tetra
O. sativa	8 hpi vs Nip	LOC_Os05g45020	4.7121	2.4203	4.8751	1.29e-92	4.32e-14	7.6e-96	up	zinc finger/CCCH transcription factor	Cytoplasm	zf-CCCH
O. sativa	8 hpi vs Nip	LOC_Os12g04204	4.7106	4.6079	4.8231	0	0	0	up	expressed protein	Cytoplasm	NA
O. sativa	8 hpi vs Nip	LOC_Os04g59190	4.6917	6.0795	6.3165	3.16e-111	0	0	up	peroxidase precursor	Transmembrane	peroxidase
O. sativa	8 hpi vs Nip	LOC_Os01g21144	4.691	5.1221	5.6554	0.00066306	2.47e-06	6.34e-07	up	expressed protein	Cytoplasm	DUF3615
O. sativa	8 hpi vs Nip	LOC_Os12g40470	4.6634	2.8933	4.8043	1.14e-32	7.61e-09	3.19e-33	up	DC1 domain-containing protein	Cytoplasm	C1_2
O. sativa	8 hpi vs Nip	LOC_Os01g68770	4.6631	3.9427	5.4744	0	3.25e-236	0	up	selenium-binding protein	Cytoplasm	SBP56
O. sativa	8 hpi vs Nip	LOC_Os01g58130	4.6585	5.7578	5.3096	0.0049925	2.15e-07	0.00029025	up	expressed protein	Cytoplasm	NA
O. sativa	8 hpi vs Nip	LOC_Os01g07970	4.6278	3.9806	5.03	0	5.09e-290	0	up	expressed protein	Cytoplasm	NA
O. sativa	8 hpi vs Nip	LOC_Os03g14654	4.6274	3.2919	3.665	2.04e-51	7.63e-21	5.36e-20	up	LTPL108 - Protease inhibitor/seed storage/LTP family protein precursor	Secretion	Tryp_alpha_amyl
O. sativa	8 hpi vs Nip	LOC_Os10g26150	4.5728	3.0096	4.7501	2.5e-47	2.83e-15	1.34e-49	up	expressed protein	Cytoplasm	NA
O. sativa	8 hpi vs Nip	LOC_Os06g44160	4.5636	2.8386	4.8126	3.21e-201	3.29e-54	2.91e-223	up	heat shock protein DnaJ	Cytoplasm	DnaJ
O. sativa	8 hpi vs Nip	LOC_Os10g03850	4.5411	4.466	5.5202	1.85e-06	1.48e-07	4.04e-12	up	OsFBX352 - F-box domain containing protein	Cytoplasm	F-box
O. sativa	8 hpi vs Nip	LOC_Os09g37330	4.5209	4.0147	4.1368	5.71e-54	2.15e-45	3.7e-35	up	OsSAUR39 - Auxin-responsive SAUR gene family member	Cytoplasm	Auxin_inducible
O. sativa	8 hpi vs Nip	LOC_Os02g49720	4.5189	4.6537	5.5054	2.07e-44	1.08e-62	3.72e-87	up	aldehyde dehydrogenase	Cytoplasm	Aldedh
O. sativa	8 hpi vs Nip	LOC_Os06g39370	4.5177	2.4299	4.3603	6.47e-268	1.33e-47	4.93e-212	up	OsFBK16 - F-box domain and kelch repeat containing protein	Cytoplasm	Kelch_1
O. sativa	8 hpi vs Nip	LOC_Os03g12879	4.4964	3.5287	4.5044	8.04e-28	1.13e-15	2.18e-25	up	expressed protein	Cytoplasm	NA
O. sativa	8 hpi vs Nip	LOC_Os03g60840	4.4696	3.2216	4.9083	0	3.12e-207	0	up	BBTI13 - Bowman-Birk type bran trypsin inhibitor precursor	Transmembrane	Bowman-Birk_leg
O. sativa	8 hpi vs Nip	LOC_Os10g02070	4.4368	3.6747	4.2389	1.94e-39	1.59e-26	3.76e-30	up	peroxidase precursor	Secretion	peroxidase
O. sativa	8 hpi vs Nip	LOC_Os02g11790	4.4116	2.4353	4.1195	8e-26	2.24e-05	3.25e-18	up	OsFBK4 - F-box domain and kelch repeat containing protein	Cytoplasm	Kelch_1
O. sativa	8 hpi vs Nip	LOC_Os01g59840	4.3702	3.1983	4.6559	1.84e-11	1.92e-05	4.37e-13	up	Os1bglu3 - beta-glucosidase homologue, similar to G. max isohydroxyurate hydrolase	Secretion	Glyco_hydro_1
O. sativa	8 hpi vs Nip	LOC_Os04g41680	4.3668	4.3929	4.4575	3.57e-06	8.03e-08	4.82e-06	up	CHIT3 - Chitinase family protein precursor	Secretion	Chitin_bind_1
O. sativa	8 hpi vs Nip	LOC_Os05g29710	4.36	3.0396	4.8721	1.13e-08	0.0010872	8.53e-12	up	RING-H2 finger protein	Transmembrane	zf-C3HC4
O. sativa	8 hpi vs Nip	LOC_Os05g47670	4.3455	3.458	4.0697	4.5e-121	5.39e-72	9.36e-86	up	zinc finger, C3HC4 type domain containing protein	Cytoplasm	zf-C3HC4
O. sativa	8 hpi vs Nip	LOC_Os06g48030	4.3451	3.6745	5.4717	3.32e-09	9.41e-07	7.13e-20	up	peroxidase precursor	Transmembrane	peroxidase
O. sativa	8 hpi vs Nip	LOC_Os01g09120	4.3266	2.0351	5.0812	3.32e-178	8.95e-23	6.21e-298	up	Twin LOV 1	Cytoplasm	PAS
O. sativa	8 hpi vs Nip	LOC_Os10g33990	4.3252	2.5504	3.5569	4.6e-75	3.8e-18	1.76e-33	up	DUF584 domain containing protein	Cytoplasm	DUF584
O. sativa	8 hpi vs Nip	LOC_Os02g07160	4.3201	3.9466	4.4793	2.61e-54	5.96e-51	4.07e-56	up	glyoxalase family protein	Cytoplasm	Glyoxalase
O. sativa	8 hpi vs Nip	LOC_Os01g15270	4.3175	2.7737	4.483	0	0	0	up	expressed protein	Cytoplasm	NA
O. sativa	8 hpi vs Nip	LOC_Os05g41580	4.2953	3.1404	4.2126	1.79e-38	9.46e-18	2.48e-32	up	calcium-transporting ATPase, plasma membrane-type	Transmembrane	E1-E2_ATPase
O. sativa	8 hpi vs Nip	LOC_Os11g05494	4.2638	2.9786	4.7138	6.39e-08	0.0018565	2.76e-10	up	expressed protein	Cytoplasm	NA
O. sativa	8 hpi vs Nip	LOC_Os11g39220	4.2612	3.4679	5.6967	6.83e-83	1.77e-53	1.27e-232	up	acyl-coenzyme A oxidase	Cytoplasm	ACOX
O. sativa	8 hpi vs Nip	LOC_Os01g22249	4.2494	3.5922	4.1429	9.55e-77	4.98e-56	5.39e-63	up	peroxidase precursor	Transmembrane	peroxidase
O. sativa	8 hpi vs Nip	LOC_Os05g44300	4.2487	4.1766	4.3971	0.0018255	0.00053579	0.0015437	up	plant-specific domain TIGR01615 family protein	Cytoplasm	DUF506
O. sativa	8 hpi vs Nip	LOC_Os02g45930	4.2121	3.3601	4.1653	5.37e-197	9.7e-120	4.12e-170	up	expressed protein	Cytoplasm	NA
O. sativa	8 hpi vs Nip	LOC_Os04g41620	4.2086	3.8916	4.6637	1.08e-07	1.62e-07	4.84e-10	up	CHIT2 - Chitinase family protein precursor	Transmembrane	Glyco_hydro_19
O. sativa	8 hpi vs Nip	LOC_Os03g15960	4.2024	3.6998	3.8747	2.8e-39	7e-33	2.02e-26	up	hsp20/alpha crystallin family protein	Cytoplasm	HSP20
O. sativa	8 hpi vs Nip	LOC_Os03g45390	4.1934	4.8313	5.2629	3.75e-13	1.59e-27	6.96e-28	up	glucan endo-1,3-beta-glucosidase precursor	Transmembrane	Glyco_hydro_17
O. sativa	8 hpi vs Nip	LOC_Os03g53860	4.1819	3.4295	4.3186	7.73e-33	6.32e-22	2.7e-33	up	periplasmic beta-glucosidase precursor	Transmembrane	Glyco_hydro_3
O. sativa	8 hpi vs Nip	LOC_Os04g40990	4.1722	2.9144	3.8524	0	2.1e-144	7.56e-240	up	malate synthase, glyoxysomal	Cytoplasm	Malate_synthase
O. sativa	8 hpi vs Nip	LOC_Os06g33970	4.1698	2.6323	4.4713	1e-23	2.24e-07	1.21e-27	up	VQ domain containing protein	Cytoplasm	VQ
O. sativa	8 hpi vs Nip	LOC_Os12g41710	4.1695	3.7445	4.1107	3.38e-116	4.79e-104	3.22e-99	up	Protein kinase domain containing protein	Cytoplasm	Pkinase_Tyr
O. sativa	8 hpi vs Nip	LOC_Os03g15020	4.1692	5.4779	5.5094	2.38e-54	3.04e-190	1.04e-143	up	beta-galactosidase precursor	Transmembrane	Gal_Lectin
O. sativa	8 hpi vs Nip	LOC_Os10g14180	4.1626	4.0999	5.2895	4.87e-28	3.62e-34	5.15e-63	up	expressed protein	Cytoplasm	2OG-FeII_Oxy
O. sativa	8 hpi vs Nip	LOC_Os04g54300	4.144	3.1803	4.0198	2.2e-10	8.18e-06	1.82e-08	up	wound induced protein	Cytoplasm	DUF3774
O. sativa	8 hpi vs Nip	LOC_Os11g34080	4.1429	2.0914	3.2322	1.42e-39	1.15e-06	5.54e-15	up	expressed protein	Cytoplasm	NA
O. sativa	8 hpi vs Nip	LOC_Os07g13834	4.121	3.1322	4.2715	3.99e-22	8.13e-12	1.05e-22	up	expressed protein	Cytoplasm	NA
O. sativa	8 hpi vs Nip	LOC_Os12g39400	4.1208	3.452	4.6952	5.12e-11	5.65e-08	5.83e-16	up	ZOS12-09 - C2H2 zinc finger protein	Cytoplasm	NA
O. sativa	8 hpi vs Nip	LOC_Os03g60080	4.1193	3.1489	3.721	3e-187	1.28e-100	1.77e-116	up	NAC domain-containing protein 67	Cytoplasm	NAM
O. sativa	8 hpi vs Nip	LOC_Os10g41330	4.1133	1.8028	3.8728	1.66e-27	0.0018776	5.57e-20	up	AP2 domain containing protein	Transmembrane	AP2
O. sativa	8 hpi vs Nip	LOC_Os02g39140	4.1032	2.6205	4.2909	1.18e-75	7.31e-24	3.48e-80	up	helix-loop-helix DNA-binding domain containing protein	Cytoplasm	HLH
O. sativa	8 hpi vs Nip	LOC_Os01g28790	4.1003	2.7567	4.5023	6.14e-86	1.81e-31	2.33e-109	up	PRAS-rich protein	Cytoplasm	NA
O. sativa	8 hpi vs Nip	LOC_Os05g08420	4.0883	3.3311	4.722	3.96e-138	5.59e-91	5.02e-213	up	expressed protein	Cytoplasm	NA
O. sativa	8 hpi vs Nip	LOC_Os03g18600	4.0794	2.3606	4.5973	4.02e-156	4.12e-37	5.11e-219	up	cyclase/dehydrase family protein	Cytoplasm	Polyketide_cyc2
O. sativa	8 hpi vs Nip	LOC_Os03g60419	4.0787	1.8845	2.3507	7.68e-45	4.46e-06	1.75e-06	up	expressed protein	Cytoplasm	NA
O. sativa	8 hpi vs Nip	LOC_Os06g07600	4.0748	3.462	4.9448	2.42e-171	4.26e-129	0	up	uncharacterized glycosyltransferase	Cytoplasm	Raffinose_syn
O. sativa	8 hpi vs Nip	LOC_Os03g49450	4.0654	2.8453	5.2302	1.16e-06	0.0048642	5.54e-15	up	expressed protein	Cytoplasm	NA
O. sativa	8 hpi vs Nip	LOC_Os04g38540	4.062	5.8035	4.5455	1.9e-06	2.68e-29	1.28e-08	up	aldose 1-epimerase	Transmembrane	Aldose_epim
O. sativa	8 hpi vs Nip	LOC_Os06g36390	4.0557	3.9277	4.0946	4.53e-74	6.99e-86	7.12e-69	up	expressed protein	Cytoplasm	NA
O. sativa	8 hpi vs Nip	LOC_Os01g69870	4.0534	3.3178	4.5905	1.21e-67	2.15e-45	1.57e-96	up	expressed protein	Transmembrane	NA
O. sativa	8 hpi vs Nip	LOC_Os09g32290	4.0349	3.5244	5.8509	1.39e-22	1.14e-18	1.62e-85	up	FAD dependent oxidoreductase domain containing protein	Cytoplasm	DAO
O. sativa	8 hpi vs Nip	LOC_Os11g02379	4.0283	3.6197	4.4971	2.47e-20	2.12e-18	2.51e-27	up	LTPL6 - Protease inhibitor/seed storage/LTP family protein precursor	Cytoplasm	NA
O. sativa	8 hpi vs Nip	LOC_Os07g38130	4.0217	3.2626	5.3616	2.86e-16	9.77e-11	2.62e-43	up	polygalacturonase inhibitor 1 precursor	Secretion	LRRNT_2
O. sativa	8 hpi vs Nip	LOC_Os02g09810	4.0169	4.1406	4.2861	6.45e-39	7.82e-56	2.56e-44	up	amino acid transporter	Transmembrane	Aa_trans
O. sativa	8 hpi vs Nip	LOC_Os10g18490	3.9963	2.359	3.7454	2.62e-19	3.08e-05	7.94e-14	up	cytokinin-O-glucosyltransferase 2	Cytoplasm	NA
O. sativa	8 hpi vs Nip	LOC_Os06g35520	3.9842	4.7123	5.5125	5.03e-24	9.22e-56	1.89e-74	up	peroxidase precursor	Transmembrane	peroxidase
O. sativa	8 hpi vs Nip	LOC_Os06g29250	3.9748	3.3401	3.5476	7.95e-06	0.00022514	0.00099986	up	expressed protein	Cytoplasm	NA
O. sativa	8 hpi vs Nip	LOC_Os05g41220	3.9738	3.2439	4.2059	3.57e-155	4.93e-104	3.43e-171	up	SNF1-related protein kinase regulatory subunit beta-1	Cytoplasm	AMPKBI
O. sativa	8 hpi vs Nip	LOC_Os07g15190	3.9731	3.0726	4.3403	4.28e-05	0.0043739	3.38e-06	up	3-ketoacyl-CoA synthase 2	Cytoplasm	FAE1_CUT1_RppA
O. sativa	8 hpi vs Nip	LOC_Os05g27780	3.967	2.2277	4.3165	0	3.58e-191	0	up	expressed protein	Cytoplasm	NA
O. sativa	8 hpi vs Nip	LOC_Os10g39640	3.9639	2.2674	4.8651	1.68e-19	6.58e-05	2.35e-37	up	expansin precursor	Transmembrane	DPBB_1
O. sativa	8 hpi vs Nip	LOC_Os01g71670	3.9591	4.3657	3.7766	1.67e-14	5.28e-26	4.39e-11	up	glycosyl hydrolases family 17	Transmembrane	Glyco_hydro_17
O. sativa	8 hpi vs Nip	LOC_Os06g09900	3.9347	3.1127	4.1841	0	0	0	up	expressed protein	Cytoplasm	DUF1677
O. sativa	8 hpi vs Nip	LOC_Os10g32680	3.9272	4.0459	4.3091	5.95e-71	5.28e-102	2.66e-89	up	expressed protein	Cytoplasm	NA
O. sativa	8 hpi vs Nip	LOC_Os07g05040	3.903	4.2824	4.4149	7.02e-23	1.26e-40	4.26e-32	up	cadmium-induced protein	Transmembrane	NA
O. sativa	8 hpi vs Nip	LOC_Os03g46200	3.9	2.6466	3.3737	6.35e-53	1.3e-20	1.72e-28	up	acetyltransferase, GNAT family	Cytoplasm	Acetyltransf_1
O. sativa	8 hpi vs Nip	LOC_Os04g38680	3.8764	3.9401	4.1148	0.0036321	0.00047007	0.0018927	up	transmembrane amino acid transporter protein	Transmembrane	Aa_trans
O. sativa	8 hpi vs Nip	LOC_Os03g02550	3.8683	3.9221	4.5504	1.81e-48	4.07e-66	6.37e-79	up	OsFBX76 - F-box domain containing protein	Cytoplasm	NA
O. sativa	8 hpi vs Nip	LOC_Os02g49160	3.8652	2.8965	3.8282	7.05e-08	0.00025074	6.85e-07	up	OsIAA8 - Auxin-responsive Aux/IAA gene family member	Cytoplasm	AUX_IAA
O. sativa	8 hpi vs Nip	LOC_Os04g31760	3.8608	2.1507	3.1808	4.1e-40	3.48e-09	2.22e-18	up	expressed protein	Cytoplasm	NA
O. sativa	8 hpi vs Nip	LOC_Os10g22520	3.8533	3.9383	4.9946	1.3e-24	2.27e-34	6.97e-58	up	cellulase	Secretion	Cellulase
O. sativa	8 hpi vs Nip	LOC_Os09g26880	3.8441	3.156	4.3489	1.6e-266	2.07e-184	0	up	aldehyde dehydrogenase	Cytoplasm	Aldedh
O. sativa	8 hpi vs Nip	LOC_Os05g51160	3.8384	4.8745	3.9602	0.00050765	6e-11	0.00049217	up	Myb transcription factor	Cytoplasm	Myb_DNA-binding
O. sativa	8 hpi vs Nip	LOC_Os04g54210	3.8012	2.6492	3.4371	1.8e-72	7.29e-31	2.08e-45	up	expressed protein	Cytoplasm	DUF3774
O. sativa	8 hpi vs Nip	LOC_Os03g58250	3.793	3.2758	3.9896	1.4e-42	1.05e-34	1.22e-45	up	bZIP transcription factor domain containing protein	Cytoplasm	bZIP_C
O. sativa	8 hpi vs Nip	LOC_Os06g14030	3.7913	1.8068	4.3484	1.2e-27	0.00017962	1.26e-40	up	potassium channel SKOR	Transmembrane	cNMP_binding
O. sativa	8 hpi vs Nip	LOC_Os06g21890	3.791	2.7999	3.7545	1.79e-08	0.0001689	2.14e-07	up	basic proline-rich protein precursor	Cytoplasm	NA
O. sativa	8 hpi vs Nip	LOC_Os08g37660	3.7811	3.8753	4.694	0.00026693	8.45e-06	5.38e-08	up	plastocyanin-like domain containing protein	Transmembrane	Cu_bind_like
O. sativa	8 hpi vs Nip	LOC_Os07g03279	3.7669	4.8252	4.2781	5.14e-12	1.93e-36	7.13e-17	up	SCP-like extracellular protein	Transmembrane	CAP
O. sativa	8 hpi vs Nip	LOC_Os06g50080	3.7429	3.0564	3.5119	5.51e-32	4.62e-22	6.94e-23	up	DUF581 domain containing protein	Cytoplasm	DUF581
O. sativa	8 hpi vs Nip	LOC_Os03g63700	3.7414	3.0702	3.7116	1.28e-45	6.35e-32	1.33e-39	up	AIG2-like family domain containing protein	Cytoplasm	AIG2
O. sativa	8 hpi vs Nip	LOC_Os08g09080	3.7304	3.1687	4.1021	1.89e-24	4.81e-19	1.18e-30	up	Cupin domain containing protein	Secretion	Cupin_1
O. sativa	8 hpi vs Nip	LOC_Os04g59200	3.7193	3.2743	2.7884	1.23e-93	1.51e-81	4.44e-31	up	peroxidase precursor	Secretion	peroxidase
O. sativa	8 hpi vs Nip	LOC_Os07g38840	3.7025	3.7052	2.4583	1.23e-43	2.05e-57	5.73e-10	up	expressed protein	Secretion	DUF946
O. sativa	8 hpi vs Nip	LOC_Os06g34070	3.6612	2.8282	4.3174	3.45e-05	0.0031118	4.43e-08	up	GDSL-like lipase/acylhydrolase	Transmembrane	Lipase_GDSL
O. sativa	8 hpi vs Nip	LOC_Os11g47500	3.6491	4.2564	4.4713	0.0020727	9.34e-07	7.37e-06	up	glycosyl hydrolase	Transmembrane	Glyco_hydro_18
O. sativa	8 hpi vs Nip	LOC_Os10g37340	3.6357	2.6315	3.8627	1.31e-86	3.61e-42	1.15e-95	up	cystathionine gamma-synthase	Cytoplasm	Cys_Met_Meta_PP
O. sativa	8 hpi vs Nip	LOC_Os07g14160	3.6264	3.4283	3.8391	1.01e-14	4.46e-16	5.16e-16	up	polygalacturonase	Transmembrane	Glyco_hydro_28
O. sativa	8 hpi vs Nip	LOC_Os02g25780	3.6174	2.415	3.9976	6.88e-38	8.49e-15	3.56e-48	up	expressed protein	Cytoplasm	DUF1442
O. sativa	8 hpi vs Nip	LOC_Os05g46460	3.613	3.019	3.8063	7.49e-127	5.26e-95	9.48e-136	up	hydrolase, alpha/beta fold family domain containing protein	Cytoplasm	Abhydrolase_1
O. sativa	8 hpi vs Nip	LOC_Os07g22570	3.6117	3.1141	4.1131	1.81e-06	2.26e-05	5.67e-09	up	retrotransposon protein	Secretion	NA
O. sativa	8 hpi vs Nip	LOC_Os03g16350	3.6106	2.3543	2.95	2.71e-74	5.68e-27	5.31e-33	up	DNA binding protein	Cytoplasm	DUF296
O. sativa	8 hpi vs Nip	LOC_Os11g40760	3.6106	2.5564	3.5774	1.62e-13	2.12e-06	1.04e-11	up	expressed protein	Cytoplasm	NA
O. sativa	8 hpi vs Nip	LOC_Os01g42860	3.6104	6.3609	4.837	2.66e-20	5.06e-214	1.14e-52	up	inhibitor I family protein	Cytoplasm	potato_inhibit
O. sativa	8 hpi vs Nip	LOC_Os11g36190	3.61	3.3138	4.5428	2.11e-08	2.3e-08	7.86e-17	up	receptor kinase	Transmembrane	LRR_1
O. sativa	8 hpi vs Nip	LOC_Os11g37230	3.6067	1.2122	3.7646	9.51e-107	3.8e-07	1.76e-110	up	zinc finger, C3HC4 type domain containing protein	Cytoplasm	NA
O. sativa	8 hpi vs Nip	LOC_Os01g54670	3.5973	3.9495	4.3978	5.61e-15	1.34e-26	2.55e-27	up	coiled-coil domain-containing protein 25	Cytoplasm	DUF814
O. sativa	8 hpi vs Nip	LOC_Os04g31790	3.5922	2.3068	3.3457	2.49e-10	0.00068234	2.52e-07	up	expressed protein	Cytoplasm	NA
O. sativa	8 hpi vs Nip	LOC_Os01g71350	3.5916	3.7913	3.5949	3.25e-40	2.26e-63	6.64e-36	up	glycosyl hydrolases family 17	Transmembrane	Glyco_hydro_17
O. sativa	8 hpi vs Nip	LOC_Os10g37210	3.5829	3.1545	3.8882	4.16e-32	2.54e-28	3.77e-38	up	FAD dependent oxidoreductase domain containing protein	Cytoplasm	HI0933_like
O. sativa	8 hpi vs Nip	LOC_Os05g27790	3.5548	2.9015	4.2797	1.03e-12	5.29e-09	8.85e-22	up	membrane associated DUF588 domain containing protein	Transmembrane	DUF588
O. sativa	8 hpi vs Nip	LOC_Os01g52110	3.5537	2.9845	3.8111	9.83e-261	1.4e-199	9.54e-297	up	RING finger and CHY zinc finger domain-containing protein 1	Cytoplasm	zf-C3HC4
O. sativa	8 hpi vs Nip	LOC_Os11g14544	3.5441	3.511	4.2104	0	0	0	up	expressed protein	Transmembrane	NA
O. sativa	8 hpi vs Nip	LOC_Os01g04540	3.5427	4.7008	2.0875	6.22e-18	9.01e-62	0.0035274	up	serine/threonine-protein kinase At1g18390 precursor	Secretion	NA
O. sativa	8 hpi vs Nip	LOC_Os03g49440	3.5401	3.0459	4.441	1.9e-127	3.39e-105	9.07e-258	up	phosphatase	Cytoplasm	NA
O. sativa	8 hpi vs Nip	LOC_Os06g41120	3.5391	1.4182	4.4375	7.64e-84	9.85e-09	3.56e-169	up	expressed protein	Cytoplasm	NA
O. sativa	8 hpi vs Nip	LOC_Os02g12380	3.5238	2.3343	3.1577	4.49e-08	0.0021309	3.94e-05	up	histone deacetylase	Cytoplasm	Hist_deacetyl
O. sativa	8 hpi vs Nip	LOC_Os07g35750	3.5192	3.0813	4.2105	6.37e-08	6.39e-07	4.45e-13	up	TKL_IRAK_DUF26-ld	Transmembrane	Pkinase_Tyr
O. sativa	8 hpi vs Nip	LOC_Os06g41360	3.5168	3.2604	3.7575	1.95e-46	2.08e-48	4.33e-52	up	phosphoribosyl transferase	Cytoplasm	Pribosyltran
O. sativa	8 hpi vs Nip	LOC_Os04g24140	3.5152	2.7964	3.9169	4.45e-125	1.11e-81	4.63e-163	up	ribose-5-phosphate isomerase A	Cytoplasm	Rib_5-P_isom_A
O. sativa	8 hpi vs Nip	LOC_Os05g34710	3.5148	2.1126	4.3435	2.25e-27	2.82e-08	5.57e-52	up	expressed protein	Transmembrane	NA
O. sativa	8 hpi vs Nip	LOC_Os07g46980	3.5121	3.1405	3.2979	8.44e-19	1.79e-17	1.63e-13	up	sex determination protein tasselseed-2	Cytoplasm	adh_short
O. sativa	8 hpi vs Nip	LOC_Os12g41250	3.5068	3.4833	4.5317	4.12e-77	3.79e-100	8.63e-174	up	methylcrotonoyl-CoA carboxylase subunit alpha, mitochondrial precursor	Cytoplasm	CPSase_L_D2
O. sativa	8 hpi vs Nip	LOC_Os06g45060	3.5037	2.0738	3.5221	1.58e-24	3.51e-07	3.34e-22	up	expressed protein	Cytoplasm	NA
O. sativa	8 hpi vs Nip	LOC_Os04g59150	3.4961	3.0539	3.739	3.62e-266	3.39e-231	3.43e-299	up	peroxidase precursor	Secretion	peroxidase
O. sativa	8 hpi vs Nip	LOC_Os03g09250	3.4922	2.741	2.3252	3.84e-36	8.09e-23	1.77e-08	up	inositol-3-phosphate synthase	Cytoplasm	NAD_binding_5
O. sativa	8 hpi vs Nip	LOC_Os09g31478	3.4869	3.5761	3.7954	1.74e-37	5.98e-54	7.71e-45	up	auxin efflux carrier component	Transmembrane	Mem_trans
O. sativa	8 hpi vs Nip	LOC_Os04g48850	3.483	2.8993	3.5767	9.5e-05	0.0011865	0.00011948	up	aminotransferase, classes I and II, domain containing protein	Cytoplasm	Aminotran_1_2
O. sativa	8 hpi vs Nip	LOC_Os11g03130	3.4784	2.8932	3.6665	1.96e-08	2.12e-06	5.52e-09	up	E2F-related protein	Transmembrane	DUF607
O. sativa	8 hpi vs Nip	LOC_Os08g37760	3.4778	2.7457	3.272	5.43e-20	6.62e-13	1.88e-14	up	zinc finger, C3HC4 type domain containing protein	Transmembrane	zf-C3HC4
O. sativa	8 hpi vs Nip	LOC_Os03g60260	3.4678	3.6934	4.0373	1.36e-18	4.59e-30	3.73e-28	up	ANT1	Transmembrane	Aa_trans
O. sativa	8 hpi vs Nip	LOC_Os05g34854	3.4654	2.1544	2.5867	2.88e-24	4.02e-08	2.78e-08	up	gibberellin 20 oxidase 2	Secretion	2OG-FeII_Oxy
O. sativa	8 hpi vs Nip	LOC_Os07g32010	3.465	1.8921	2.6775	1.42e-34	3.62e-08	5.52e-13	up	UDP-glucoronosyl and UDP-glucosyl transferase domain containing protein	Cytoplasm	UDPGT
O. sativa	8 hpi vs Nip	LOC_Os05g39770	3.4621	4.3525	3.6206	0.0045848	1.38e-07	0.0037508	up	aminotransferase	Cytoplasm	Aminotran_3
O. sativa	8 hpi vs Nip	LOC_Os06g29260	3.4481	3.0248	4.5857	0.00016791	0.00055232	2.02e-10	up	retrotransposon protein	Cytoplasm	NA
O. sativa	8 hpi vs Nip	LOC_Os04g52670	3.4465	2.182	3.3576	3.46e-21	1.67e-07	3.28e-17	up	OsSAUR21 - Auxin-responsive SAUR gene family member	Cytoplasm	Auxin_inducible
O. sativa	8 hpi vs Nip	LOC_Os06g50230	3.4396	2.2755	3.7352	5.7e-238	2.87e-92	1.04e-281	up	expressed protein	Cytoplasm	NA
O. sativa	8 hpi vs Nip	LOC_Os02g33060	3.4344	2.1889	2.9229	4.77e-24	1.22e-08	1.86e-12	up	expressed protein	Cytoplasm	NA
O. sativa	8 hpi vs Nip	LOC_Os06g45140	3.4268	2.7654	3.628	3.34e-24	1e-16	3.7e-26	up	bZIP transcription factor domain containing protein	Cytoplasm	bZIP_1
O. sativa	8 hpi vs Nip	LOC_Os02g02780	3.4256	5.0234	4.2975	0.0026919	4.11e-14	5.38e-06	up	protein kinase family protein	Cytoplasm	Pkinase_Tyr
O. sativa	8 hpi vs Nip	LOC_Os03g53200	3.4177	2.0834	3.1528	1.89e-40	9.17e-13	3.31e-27	up	OsCML4 - Calmodulin-related calcium sensor protein	Cytoplasm	efhand
O. sativa	8 hpi vs Nip	LOC_Os04g51920	3.4141	2.9479	3.7823	1.44e-09	4.21e-08	4.88e-12	up	protein disulfide isomerase	Cytoplasm	AhpC-TSA
O. sativa	8 hpi vs Nip	LOC_Os03g55990	3.4115	2.8017	3.8226	5.63e-14	3.18e-10	2.33e-18	up	homeobox domain containing protein	Cytoplasm	Homeobox
O. sativa	8 hpi vs Nip	LOC_Os07g48510	3.4083	2.263	3.7011	1.26e-97	1.61e-38	2.24e-115	up	thioredoxin	Cytoplasm	Thioredoxin
O. sativa	8 hpi vs Nip	LOC_Os04g43650	3.4032	3.3328	3.8304	1.1e-22	3.34e-28	2.33e-30	up	L-allo-threonine aldolase	Cytoplasm	Beta_elim_lyase
O. sativa	8 hpi vs Nip	LOC_Os01g02020	3.403	2.9283	3.8815	2.2e-39	5.31e-33	1.92e-55	up	acetyl-CoA acetyltransferase, cytosolic	Cytoplasm	Thiolase_N
O. sativa	8 hpi vs Nip	LOC_Os10g35770	3.3966	3.7345	3.6424	3.09e-56	4.65e-102	1.56e-63	up	E2F-related protein	Transmembrane	DUF607
O. sativa	8 hpi vs Nip	LOC_Os11g04409	3.394	3.0746	3.6629	2.47e-100	2.32e-98	6.43e-116	up	expressed protein	Cytoplasm	NA
O. sativa	8 hpi vs Nip	LOC_Os04g02900	3.3842	3.6021	3.6667	4.98e-94	1.21e-153	4.03e-110	up	dehydrogenase E1 component domain containing protein	Cytoplasm	E1_dh
O. sativa	8 hpi vs Nip	LOC_Os07g48060	3.3787	2.6146	3.0743	1.4e-19	4.26e-12	1.17e-12	up	peroxidase precursor	Secretion	peroxidase
O. sativa	8 hpi vs Nip	LOC_Os08g10080	3.3736	3.1859	2.0457	9.91e-28	6.76e-31	4.85e-05	up	no apical meristem protein	Cytoplasm	NAM
O. sativa	8 hpi vs Nip	LOC_Os05g07940	3.3665	2.1838	3.5331	3.29e-102	4.45e-38	6.95e-107	up	glyoxalase family protein	Cytoplasm	Glyoxalase
O. sativa	8 hpi vs Nip	LOC_Os03g19250	3.3591	2.5642	3.5013	1.01e-211	4.79e-125	4.91e-216	up	AMP-binding enzyme	Cytoplasm	AMP-binding
O. sativa	8 hpi vs Nip	LOC_Os01g21160	3.3501	3.6128	4.3129	4.82e-54	3.56e-92	5.17e-118	up	2-oxo acid dehydrogenases acyltransferase domain containing protein	Cytoplasm	Biotin_lipoyl
O. sativa	8 hpi vs Nip	LOC_Os01g15000	3.337	3.5252	4.2023	8.97e-36	5.16e-57	8.78e-72	up	lipase	Transmembrane	Lipase_3
O. sativa	8 hpi vs Nip	LOC_Os02g47390	3.3366	4.2444	5.6301	0.0020759	6.48e-09	1.76e-18	up	expressed protein	Cytoplasm	NA
O. sativa	8 hpi vs Nip	LOC_Os03g58110	3.3159	2.058	3.1641	5.7e-11	0.00058572	2.25e-08	up	uncharacterized protein At4g06744 precursor	Transmembrane	LRR_1
O. sativa	8 hpi vs Nip	LOC_Os09g33820	3.3119	2.8882	3.36	2.33e-30	1e-26	3.47e-28	up	lecithine cholesterol acyltransferase	Cytoplasm	LACT
O. sativa	8 hpi vs Nip	LOC_Os03g25400	3.3003	1.8931	4.6536	7.78e-38	1.95e-10	1.35e-115	up	kinase	Cytoplasm	HATPase_c
O. sativa	8 hpi vs Nip	LOC_Os08g32130	3.2997	2.1537	3.5543	2.24e-11	0.00012409	6.05e-13	up	heat shock protein DnaJ	Transmembrane	DUF3353
O. sativa	8 hpi vs Nip	LOC_Os02g26860	3.2948	2.678	3.3198	5.31e-46	5.77e-33	1.13e-41	up	START domain containing protein	Transmembrane	START
O. sativa	8 hpi vs Nip	LOC_Os11g25780	3.282	2.0881	3.3392	9.69e-192	1.17e-68	2.81e-179	up	PB1 domain containing protein	Cytoplasm	PB1
O. sativa	8 hpi vs Nip	LOC_Os03g16780	3.2795	2.3373	3.8633	5.84e-70	2e-34	9.66e-110	up	ankyrin repeat family protein	Cytoplasm	Ank
O. sativa	8 hpi vs Nip	LOC_Os07g29330	3.2724	2.3821	3.496	6.06e-66	1.75e-34	4.3e-73	up	serine/threonine-protein kinase CTR1	Cytoplasm	Pkinase_Tyr
O. sativa	8 hpi vs Nip	LOC_Os12g16080	3.2716	3.6245	4.2767	2.49e-07	3.34e-13	3.32e-16	up	expressed protein	Transmembrane	NA
O. sativa	8 hpi vs Nip	LOC_Os08g33140	3.2602	2.2528	3.5295	9.11e-09	0.00032515	4.06e-10	up	F-box domain containing protein	Cytoplasm	NA
O. sativa	8 hpi vs Nip	LOC_Os08g03610	3.2543	2.5898	4.0424	4.49e-07	6.58e-05	5.45e-13	up	LSD1 zinc finger domain containing protein	Cytoplasm	zf-LSD1
O. sativa	8 hpi vs Nip	LOC_Os06g38430	3.2505	1.623	2.8749	8.95e-17	0.0014712	6.36e-10	up	expressed protein	Transmembrane	NA
O. sativa	8 hpi vs Nip	LOC_Os12g02200	3.2477	3.3321	4.3543	3.65e-27	1.61e-39	6.18e-68	up	CAMK_KIN1/SNF1/Nim1_like	Cytoplasm	Pkinase
O. sativa	8 hpi vs Nip	LOC_Os05g27660	3.2433	2.6987	3.6331	8.37e-31	8.56e-24	3.25e-40	up	expressed protein	Cytoplasm	NA
O. sativa	8 hpi vs Nip	LOC_Os03g25150	3.2382	1.9195	3.0356	1.95e-18	8.71e-06	3.94e-13	up	transposon protein	Cytoplasm	p450
O. sativa	8 hpi vs Nip	LOC_Os04g58280	3.2341	2.2063	3.9534	0	2.84e-276	0	up	stem-specific protein TSJT1	Cytoplasm	DUF3700
O. sativa	8 hpi vs Nip	LOC_Os07g17560	3.2335	2.6603	4.1028	0.00018958	0.0020508	1.57e-08	up	expressed protein	Cytoplasm	NA
O. sativa	8 hpi vs Nip	LOC_Os04g41229	3.233	2.3792	3.1282	3.43e-119	1.36e-64	1.16e-93	up	helix-loop-helix DNA-binding domain containing protein	Cytoplasm	HLH
O. sativa	8 hpi vs Nip	LOC_Os07g42510	3.2314	2.0394	3.0406	9.38e-90	7.71e-32	3.66e-64	up	AP2 domain containing protein	Cytoplasm	AP2
O. sativa	8 hpi vs Nip	LOC_Os01g28500	3.2248	2.66	2.7511	1.95e-23	1.07e-17	3.02e-12	up	SCP-like extracellular protein	Secretion	CAP
O. sativa	8 hpi vs Nip	LOC_Os11g30910	3.223	2.0512	4.0009	7.23e-16	5.19e-06	1.26e-29	up	sulfotransferase domain containing protein	Cytoplasm	Sulfotransfer_1
O. sativa	8 hpi vs Nip	LOC_Os03g04020	3.2183	2.4096	3.9022	1.38e-130	1.78e-74	2.82e-226	up	expansin precursor	Secretion	DPBB_1
O. sativa	8 hpi vs Nip	LOC_Os03g48380	3.218	2.3401	3.6814	5.91e-36	5.51e-19	1.6e-50	up	expressed protein	Cytoplasm	NA
O. sativa	8 hpi vs Nip	LOC_Os02g43170	3.2173	3.5369	3.9821	8.53e-08	9.16e-14	3.79e-14	up	B-box zinc finger family protein	Cytoplasm	zf-B_box
O. sativa	8 hpi vs Nip	LOC_Os07g35410	3.2144	2.9457	3.376	9.99e-07	7.29e-07	5.44e-07	up	TKL_IRAK_DUF26-lc.18 - DUF26 kinases have homology to DUF26 containing loci	Transmembrane	DUF26
O. sativa	8 hpi vs Nip	LOC_Os03g53800	3.2084	3.8466	3.7674	4.3e-70	4.83e-170	4.12e-108	up	periplasmic beta-glucosidase precursor	Transmembrane	Glyco_hydro_3
O. sativa	8 hpi vs Nip	LOC_Os05g10414	3.2053	1.8343	3.899	4.9e-111	1.91e-30	2.13e-194	up	expressed protein	Cytoplasm	NA
O. sativa	8 hpi vs Nip	LOC_Os01g56930	3.2003	3.2384	3.5651	6.4e-31	3.01e-43	1.72e-39	up	eukaryotic aspartyl protease domain containing protein	Transmembrane	Asp
O. sativa	8 hpi vs Nip	LOC_Os05g38880	3.1966	2.5525	3.409	1.53e-10	2.39e-07	1.55e-11	up	expressed protein	Transmembrane	NA
O. sativa	8 hpi vs Nip	LOC_Os03g48170	3.193	2.6212	4.0387	2.64e-15	1.79e-11	1.81e-30	up	5-AMP-activated protein kinase-related	Cytoplasm	NA
O. sativa	8 hpi vs Nip	LOC_Os04g35620	3.1896	2.593	3.1307	1.22e-10	8.57e-08	7.18e-09	up	expressed protein	Cytoplasm	NA
O. sativa	8 hpi vs Nip	LOC_Os04g51880	3.1779	2.3172	3.7919	2.69e-67	6.87e-36	1.16e-109	up	GHMP kinases ATP-binding protein	Cytoplasm	GHMP_kinases_C
O. sativa	8 hpi vs Nip	LOC_Os01g51570	3.177	2.3594	3.1931	1.37e-21	3.15e-12	2.37e-19	up	glycosyl hydrolases family 17	Secretion	Glyco_hydro_17
O. sativa	8 hpi vs Nip	LOC_Os10g38090	3.1702	3.2468	3.0236	2.1e-05	1.44e-07	0.00033932	up	cytochrome P450	Transmembrane	p450
O. sativa	8 hpi vs Nip	LOC_Os07g13360	3.1692	2.2773	3.0924	7.3e-09	9.5e-05	2.86e-07	up	expressed protein	Cytoplasm	NA
O. sativa	8 hpi vs Nip	LOC_Os06g44170	3.1662	1.5611	3.0256	8.69e-76	2.23e-14	5.01e-57	up	NAD dependent epimerase/dehydratase family protein	Cytoplasm	Epimerase
O. sativa	8 hpi vs Nip	LOC_Os02g06430	3.163	3.4044	2.9646	3.74e-11	1.1e-18	5.14e-08	up	DUF292 domain containing protein	Cytoplasm	Ist1
O. sativa	8 hpi vs Nip	LOC_Os01g70110	3.1572	1.7925	2.5262	1.29e-19	1.32e-05	2.03e-08	up	No apical meristem protein	Cytoplasm	NAM
O. sativa	8 hpi vs Nip	LOC_Os09g32330	3.1491	2.4286	3.2343	1.81e-69	1.35e-43	7.97e-67	up	expressed protein	Cytoplasm	NA
O. sativa	8 hpi vs Nip	LOC_Os04g48270	3.1447	2.8287	3.9588	8.86e-28	2.8e-27	1.55e-54	up	OsFBX148 - F-box domain containing protein	Cytoplasm	NA
O. sativa	8 hpi vs Nip	LOC_Os07g35390	3.1404	2.6284	3.0401	1.47e-28	9.99e-23	1.61e-22	up	TKL_IRAK_DUF26-lc.17 - DUF26 kinases have homology to DUF26 containing loci	Transmembrane	DUF26
O. sativa	8 hpi vs Nip	LOC_Os02g37834	3.1389	2.2716	4.2234	1.82e-18	7.83e-10	6.47e-46	up	expressed protein	Cytoplasm	NA
O. sativa	8 hpi vs Nip	LOC_Os06g05440	3.1362	1.6868	2.7558	1.16e-213	2.07e-50	5.92e-121	up	expressed protein	Transmembrane	NA
O. sativa	8 hpi vs Nip	LOC_Os03g58020	3.1182	1.9244	3.3211	5.1e-11	0.00046669	5.72e-12	up	acetyltransferase, GNAT family	Cytoplasm	Acetyltransf_1
O. sativa	8 hpi vs Nip	LOC_Os01g04800	3.1134	2.2359	2.9128	9.84e-187	2.9e-96	1.95e-130	up	B3 DNA binding domain containing protein	Cytoplasm	B3
O. sativa	8 hpi vs Nip	LOC_Os02g39360	3.1063	2.159	1.6432	9.64e-94	2.98e-44	2.56e-10	up	B-box zinc finger family protein	Cytoplasm	zf-B_box
O. sativa	8 hpi vs Nip	LOC_Os10g28200	3.1031	3.1197	3.678	4.85e-122	6.47e-169	4.39e-193	up	NAD dependent epimerase/dehydratase family protein	Cytoplasm	Epimerase
O. sativa	8 hpi vs Nip	LOC_Os01g48940	3.0967	2.2766	2.4994	1.35e-44	1.02e-24	2.93e-19	up	expressed protein	Cytoplasm	NA
O. sativa	8 hpi vs Nip	LOC_Os03g50510	3.0951	2.8758	2.9171	1.92e-60	8.35e-66	2.29e-43	up	threonine dehydratase biosynthetic, chloroplast precursor	Cytoplasm	PALP
O. sativa	8 hpi vs Nip	LOC_Os03g29190	3.0905	3.3135	3.5145	1.06e-76	7.59e-130	9.28e-105	up	PDI	Cytoplasm	AhpC-TSA
O. sativa	8 hpi vs Nip	LOC_Os06g19444	3.0904	4.711	3.2276	2.61e-13	1.6e-72	1.59e-13	up	CCT/B-box zinc finger protein	Cytoplasm	zf-B_box
O. sativa	8 hpi vs Nip	LOC_Os09g16760	3.0898	2.1501	3.4561	3.96e-18	8.89e-09	2.91e-23	up	ankyrin repeat family protein	Transmembrane	NA
O. sativa	8 hpi vs Nip	LOC_Os10g42190	3.0874	2.5446	3.2614	1.37e-39	2.42e-30	7.6e-42	up	leucine rich repeat containing protein	Cytoplasm	LRR_1
O. sativa	8 hpi vs Nip	LOC_Os02g39400	3.0855	1.8642	2.5499	1.86e-21	3.36e-07	3.73e-10	up	isochorismatase family protein	Cytoplasm	Isochorismatase
O. sativa	8 hpi vs Nip	LOC_Os09g28500	3.0812	1.9649	3.6065	1.95e-07	0.0043198	5.44e-11	up	EF hand family protein	Cytoplasm	efhand
O. sativa	8 hpi vs Nip	LOC_Os03g13950	3.0729	2.2743	2.8191	3.27e-29	1.37e-16	3e-19	up	actin-depolymerizing factor	Cytoplasm	Cofilin_ADF
O. sativa	8 hpi vs Nip	LOC_Os02g17330	3.0634	3.1876	3.9157	1.01e-10	3.1e-16	1.04e-21	up	aminotransferase domain containing protein	Cytoplasm	Aminotran_4
O. sativa	8 hpi vs Nip	LOC_Os09g02770	3.054	2.074	3.8111	1.73e-34	1.53e-15	3.81e-65	up	translation initiation factor IF-2	Cytoplasm	NA
O. sativa	8 hpi vs Nip	LOC_Os03g55784	3.0525	2.1067	2.6296	4.03e-16	1.02e-07	8.93e-09	up	tumor necrosis factor superfamily, member 5-induced protein 1	Cytoplasm	PAC2
O. sativa	8 hpi vs Nip	LOC_Os03g61150	3.0431	1.8801	2.9845	1.81e-144	3.97e-50	3.42e-118	up	expressed protein	Cytoplasm	NA
O. sativa	8 hpi vs Nip	LOC_Os06g02019	3.0403	2.3005	3.5788	4.96e-07	0.00020551	1.53e-10	up	cytochrome P450	Transmembrane	p450
O. sativa	8 hpi vs Nip	LOC_Os01g09010	3.0378	1.438	3.0953	5.33e-112	1.19e-19	2.46e-104	up	transferase family protein	Cytoplasm	Transferase
O. sativa	8 hpi vs Nip	LOC_Os01g67490	3.0326	2.3682	3.0999	1.22e-15	1.99e-10	9.16e-15	up	OTU-like cysteine protease family protein	Cytoplasm	OTU
O. sativa	8 hpi vs Nip	LOC_Os07g35810	3.0236	2.4369	3.4902	2.41e-19	4.8e-14	1.49e-27	up	TKL_IRAK_DUF26-ld	Transmembrane	Pkinase
O. sativa	8 hpi vs Nip	LOC_Os04g57340	3.0225	1.6088	2.7533	4.19e-34	2.65e-08	6.73e-22	up	AP2 domain containing protein	Cytoplasm	AP2
O. sativa	8 hpi vs Nip	LOC_Os08g44520	3.0224	1.9889	2.8353	6.62e-65	7.19e-27	9.46e-46	up	peptidyl-prolyl cis-trans isomerase	Cytoplasm	Pro_isomerase
O. sativa	8 hpi vs Nip	LOC_Os01g53880	3.0166	3.0527	3.2447	4.28e-43	3.71e-61	2.73e-48	up	OsIAA6 - Auxin-responsive Aux/IAA gene family member	Cytoplasm	AUX_IAA
O. sativa	8 hpi vs Nip	LOC_Os03g58790	3.0142	3.4955	3.136	5.63e-12	1.44e-25	5.56e-12	up	ATPase	Transmembrane	AAA
O. sativa	8 hpi vs Nip	LOC_Os03g64070	3.0046	2.1613	3.6354	1.31e-40	1.55e-21	1.76e-68	up	uncharacterized protein PA4923	Cytoplasm	Lysine_decarbox
O. sativa	8 hpi vs Nip	LOC_Os04g46980	3.0042	2.209	3.4	1.25e-05	0.0023381	2.43e-07	up	cis-zeatin O-glucosyltransferase	Cytoplasm	UDPGT
O. sativa	8 hpi vs Nip	LOC_Os07g35370	2.9881	2.4702	2.9094	5.83e-30	1.81e-23	5.76e-24	up	TKL_IRAK_DUF26-lc.15 - DUF26 kinases have homology to DUF26 containing loci	Transmembrane	Pkinase
O. sativa	8 hpi vs Nip	LOC_Os04g35130	2.9865	1.655	3.2562	5.69e-32	1.11e-08	1.94e-37	up	expressed protein	Transmembrane	NA
O. sativa	8 hpi vs Nip	LOC_Os03g55590	2.9861	2.3624	2.787	1.27e-105	6.23e-73	4.78e-73	up	MYB family transcription factor	Cytoplasm	Myb_DNA-binding
O. sativa	8 hpi vs Nip	LOC_Os04g29550	2.9837	1.7044	3.6144	8.42e-40	1.39e-11	2.84e-67	up	RIPER2 - Ripening-related family protein precursor	Secretion	NA
O. sativa	8 hpi vs Nip	LOC_Os02g49860	2.9777	3.0428	1.8107	2.59e-19	4.07e-28	0.0010224	up	AWPM-19-like membrane family protein	Transmembrane	AWPM-19
O. sativa	8 hpi vs Nip	LOC_Os05g44900	2.9724	2.4665	3.1573	7.58e-11	1.23e-08	1.36e-11	up	expressed protein	Cytoplasm	NA
O. sativa	8 hpi vs Nip	LOC_Os04g03180	2.9683	4.2626	3.8544	5.99e-10	6.89e-43	4.8e-21	up	disease resistance protein	Secretion	LRRNT_2
O. sativa	8 hpi vs Nip	LOC_Os01g14514	2.9644	2.1341	3.7602	5.03e-13	4.2e-07	1.59e-25	up	expressed protein	Transmembrane	NA
O. sativa	8 hpi vs Nip	LOC_Os03g03034	2.9601	3.9164	4.2638	8.85e-24	2.6e-79	1.51e-74	up	flavonol synthase/flavanone 3-hydroxylase	Cytoplasm	2OG-FeII_Oxy
O. sativa	8 hpi vs Nip	LOC_Os01g12760	2.9583	2.3266	2.905	2.95e-11	9.02e-08	2.51e-09	up	cytochrome P450	Transmembrane	p450
O. sativa	8 hpi vs Nip	LOC_Os03g55670	2.9568	1.1271	2.7823	1.97e-124	3.39e-13	2.37e-88	up	expressed protein	Cytoplasm	NA
O. sativa	8 hpi vs Nip	LOC_Os08g05830	2.9512	2.2619	3.0456	5.57e-16	3.01e-10	1.64e-15	up	transaldolase	Cytoplasm	Transaldolase
O. sativa	8 hpi vs Nip	LOC_Os04g38530	2.9474	2.9901	2.5429	1.72e-11	2.87e-16	2.29e-06	up	aldose 1-epimerase	Secretion	Aldose_epim
O. sativa	8 hpi vs Nip	LOC_Os07g39520	2.9456	2.4498	2.2774	6.94e-16	9.6e-13	3.26e-06	up	STE_PAK_Ste20_Slob_Wnk	Cytoplasm	Pkinase
O. sativa	8 hpi vs Nip	LOC_Os03g22120	2.9445	2.9023	3.9616	2.04e-57	1.15e-75	8.96e-141	up	sucrose synthase	Cytoplasm	Glycos_transf_1
O. sativa	8 hpi vs Nip	LOC_Os02g45000	2.9382	1.5562	3.5096	2.35e-26	1.49e-06	4.06e-42	up	expressed protein	Cytoplasm	DUF295
O. sativa	8 hpi vs Nip	LOC_Os11g02369	2.9248	1.5501	3.4667	2.65e-33	3.29e-08	7.66e-52	up	LTPL7 - Protease inhibitor/seed storage/LTP family protein precursor	Transmembrane	Tryp_alpha_amyl
O. sativa	8 hpi vs Nip	LOC_Os01g32780	2.9239	1.9153	2.6839	2.61e-13	9.06e-06	7.14e-09	up	universal stress protein domain containing protein	Cytoplasm	Usp
O. sativa	8 hpi vs Nip	LOC_Os04g45970	2.9226	4.3115	4.0692	3.51e-17	1.57e-82	4.9e-47	up	glutamate dehydrogenase protein	Cytoplasm	ELFV_dehydrog
O. sativa	8 hpi vs Nip	LOC_Os03g33580	2.9137	2.031	3.242	1.7e-08	0.00020717	1.57e-10	up	mitotic checkpoint protein	Cytoplasm	WD40
O. sativa	8 hpi vs Nip	LOC_Os06g03520	2.8936	2.8665	2.6406	0.00022559	1.29e-05	0.004997	up	DUF581 domain containing protein	Cytoplasm	DUF581
O. sativa	8 hpi vs Nip	LOC_Os12g43440	2.8935	3.058	3.0762	3.91e-08	6.05e-13	1.1e-08	up	thaumatin	Transmembrane	Thaumatin
O. sativa	8 hpi vs Nip	LOC_Os10g10130	2.8922	2.727	2.9997	3.85e-203	6e-236	1.18e-199	up	OsWAK112d - OsWAK receptor-like protein kinase	Transmembrane	EGF_CA
O. sativa	8 hpi vs Nip	LOC_Os02g10290	2.8888	2.686	2.9675	2.44e-17	3.31e-19	1.6e-16	up	copper-transporting ATPase	Transmembrane	HMA
O. sativa	8 hpi vs Nip	LOC_Os03g10320	2.8868	2.2544	2.5017	2.01e-06	0.00018128	0.00096541	up	expressed protein	Cytoplasm	NA
O. sativa	8 hpi vs Nip	LOC_Os09g31031	2.8817	3.3322	3.6012	0.0049063	8.61e-06	3.82e-05	up	ubiquitin family protein	Cytoplasm	ubiquitin
O. sativa	8 hpi vs Nip	LOC_Os02g54130	2.8739	3.0323	2.6624	1.5e-30	1.24e-49	1.13e-20	up	heat shock protein DnaJ	Cytoplasm	DnaJ
O. sativa	8 hpi vs Nip	LOC_Os01g04100	2.8719	2.2123	2.551	5.43e-06	0.0004739	0.00093041	up	expressed protein	Cytoplasm	DUF1639
O. sativa	8 hpi vs Nip	LOC_Os10g41550	2.865	5.3947	3.6241	3.25e-12	2.3e-141	1.92e-23	up	beta-amylase	Cytoplasm	Glyco_hydro_14
O. sativa	8 hpi vs Nip	LOC_Os01g41950	2.8645	2.1182	3.1047	3.07e-13	7.38e-08	4.81e-15	up	expressed protein	Cytoplasm	NA
O. sativa	8 hpi vs Nip	LOC_Os08g39694	2.8588	2.1112	3.1081	2.03e-41	3.46e-24	1.04e-47	up	cytochrome P450	Transmembrane	p450
O. sativa	8 hpi vs Nip	LOC_Os03g09220	2.8576	2.4589	3.4584	3.23e-36	2.33e-32	2.61e-60	up	stage II sporulation protein E	Cytoplasm	SpoIIE
O. sativa	8 hpi vs Nip	LOC_Os04g48484	2.8537	1.2299	2.6582	2.05e-29	0.00012429	2.91e-20	up	expressed protein	Cytoplasm	NA
O. sativa	8 hpi vs Nip	LOC_Os01g67950	2.8515	2.1495	3.5385	2.62e-05	0.0019301	3.15e-09	up	ubiquitin family protein	Cytoplasm	ubiquitin
O. sativa	8 hpi vs Nip	LOC_Os01g09300	2.8456	3.5451	2.1439	3.99e-14	3.56e-38	3.67e-05	up	oxidoreductase	Cytoplasm	2OG-FeII_Oxy
O. sativa	8 hpi vs Nip	LOC_Os10g14011	2.8452	1.2192	2.7945	4.41e-25	0.00055871	1.44e-20	up	expressed protein	Transmembrane	NA
O. sativa	8 hpi vs Nip	LOC_Os01g72080	2.8351	1.5267	1.9299	4.25e-91	2.97e-23	1.99e-22	up	calmodulin-like protein 1	Cytoplasm	efhand
O. sativa	8 hpi vs Nip	LOC_Os01g55110	2.8321	2.0432	3.1747	3.83e-08	0.00011611	2.79e-10	up	RING-H2 finger protein	Transmembrane	zf-C3HC4
O. sativa	8 hpi vs Nip	LOC_Os11g14140	2.829	1.5412	2.5205	7.64e-289	1.39e-75	2.66e-170	up	OsFBK25 - F-box domain and kelch repeat containing protein	Cytoplasm	Kelch_1
O. sativa	8 hpi vs Nip	LOC_Os07g12390	2.829	2.1174	3.2777	2.21e-10	1.93e-06	1.16e-14	up	expressed protein	Cytoplasm	NA
O. sativa	8 hpi vs Nip	LOC_Os02g36940	2.8218	1.2749	2.9128	2.71e-125	1.06e-20	8.75e-121	up	uncharacterized Cys-rich domain containing protein	Transmembrane	PLAC8
O. sativa	8 hpi vs Nip	LOC_Os12g04440	2.8191	2.3452	3.2135	4.74e-25	1.9e-20	9.58e-34	up	2-isopropylmalate synthase B	Cytoplasm	LeuA_dimer
O. sativa	8 hpi vs Nip	LOC_Os08g43550	2.8148	2.6374	2.9842	6.14e-120	8.09e-138	1.79e-126	up	MYB family transcription factor	Cytoplasm	Myb_DNA-binding
O. sativa	8 hpi vs Nip	LOC_Os03g59070	2.8133	1.5604	2.416	3.32e-17	4.78e-05	3.22e-09	up	phosphatase	Transmembrane	PAP2
O. sativa	8 hpi vs Nip	LOC_Os07g41250	2.8121	2.2735	3.0498	2.07e-14	6.57e-11	2.31e-16	up	peptide transporter PTR2	Transmembrane	PTR2
O. sativa	8 hpi vs Nip	LOC_Os08g44350	2.8066	2.1442	2.6394	7.34e-15	1.12e-09	1.26e-10	up	histidine-containing phosphotransfer protein	Cytoplasm	Hpt
O. sativa	8 hpi vs Nip	LOC_Os06g45070	2.8009	1.1926	2.956	9.82e-25	0.00064139	1.11e-25	up	diphthamide biosynthesis protein 3	Cytoplasm	zf-CSL
O. sativa	8 hpi vs Nip	LOC_Os05g09020	2.7978	1.1235	2.7884	6.63e-41	2e-05	4.53e-35	up	WRKY67	Cytoplasm	WRKY
O. sativa	8 hpi vs Nip	LOC_Os07g40640	2.7958	1.1441	3.5062	3.06e-45	3.31e-06	6.59e-85	up	expressed protein	Cytoplasm	NA
O. sativa	8 hpi vs Nip	LOC_Os02g33710	2.7958	1.925	2.9131	4.31e-128	2.27e-62	2.92e-127	up	decarboxylase	Cytoplasm	Pyridoxal_deC
O. sativa	8 hpi vs Nip	LOC_Os03g13600	2.7834	2.0346	3.1583	2.07e-17	4.15e-10	5.51e-23	up	ZOS3-07 - C2H2 zinc finger protein	Cytoplasm	NA
O. sativa	8 hpi vs Nip	LOC_Os01g73200	2.7823	2.087	3.2542	1.31e-18	1.5e-11	3.14e-27	up	peroxidase precursor	Transmembrane	peroxidase
O. sativa	8 hpi vs Nip	LOC_Os01g54340	2.7754	1.7229	3.2434	2.17e-26	5.19e-10	1.35e-38	up	plant-specific domain TIGR01615 family protein	Cytoplasm	DUF506
O. sativa	8 hpi vs Nip	LOC_Os07g36544	2.7732	2.7493	2.6824	1.43e-05	2.51e-07	0.000187	up	serine/threonine-protein kinase receptor precursor	Transmembrane	Pkinase_Tyr
O. sativa	8 hpi vs Nip	LOC_Os04g44820	2.7576	2.2583	2.7758	6.64e-11	1.25e-08	1.06e-09	up	zinc finger, C3HC4 type domain containing protein	Transmembrane	zf-C3HC4
O. sativa	8 hpi vs Nip	LOC_Os11g36200	2.7539	2.4637	3.5389	4.84e-06	4.8e-06	8.84e-12	up	receptor-like protein kinase 2 precursor	Cytoplasm	LRR_1
O. sativa	8 hpi vs Nip	LOC_Os01g08320	2.751	1.4941	2.6719	7.67e-41	4.81e-11	4.41e-32	up	OsIAA1 - Auxin-responsive Aux/IAA gene family member	Cytoplasm	AUX_IAA
O. sativa	8 hpi vs Nip	LOC_Os01g12560	2.7436	2.209	3.3252	1.79e-08	1.87e-06	9.25e-14	up	3-methyl-2-oxobutanoate hydroxymethyltransferase	Cytoplasm	Pantoate_transf
O. sativa	8 hpi vs Nip	LOC_Os11g07580	2.7421	3.5181	2.7576	0.00063292	1.13e-10	0.0015588	up	expressed protein	Transmembrane	NA
O. sativa	8 hpi vs Nip	LOC_Os05g46490	2.7326	2.0513	2.7817	1.27e-24	2.12e-15	1.33e-22	up	mov34 family protein	Cytoplasm	Mov34
O. sativa	8 hpi vs Nip	LOC_Os03g49600	2.7303	2.9219	2.6855	3.4e-17	3.06e-29	3.99e-14	up	Os3bglu7 - beta-glucosidase, exo-beta-glucanse	Transmembrane	Glyco_hydro_1
O. sativa	8 hpi vs Nip	LOC_Os07g26110	2.7279	3.0595	3.5883	5.53e-05	2.81e-09	2.37e-10	up	membrane associated DUF588 domain containing protein	Transmembrane	DUF588
O. sativa	8 hpi vs Nip	LOC_Os07g42650	2.7257	1.6058	4.0098	6.31e-17	7.94e-06	5.56e-55	up	expressed protein	Cytoplasm	NA
O. sativa	8 hpi vs Nip	LOC_Os02g15870	2.7233	1.3598	2.9042	1.08e-23	1.93e-05	2.37e-25	up	molybdenum cofactor biosynthesis protein 1	Cytoplasm	Radical_SAM
O. sativa	8 hpi vs Nip	LOC_Os02g04230	2.722	2.4028	2.6372	1.89e-08	3.23e-08	1.08e-06	up	CGMC_MAPKCMGC_2	Cytoplasm	Pkinase
O. sativa	8 hpi vs Nip	LOC_Os07g36600	2.7173	1.7463	3.6901	1.45e-52	8.87e-22	1.73e-129	up	universal stress protein domain containing protein	Cytoplasm	Usp
O. sativa	8 hpi vs Nip	LOC_Os11g46300	2.7042	1.638	2.821	9.15e-30	9.51e-11	1.43e-29	up	expressed protein	Transmembrane	NA
O. sativa	8 hpi vs Nip	LOC_Os08g37960	2.704	2.2809	2.6499	1.2e-56	6.92e-49	1.07e-45	up	RNA recognition motif containing protein	Cytoplasm	RRM_1
O. sativa	8 hpi vs Nip	LOC_Os06g43870	2.6907	2.2597	2.4288	1.41e-15	2.65e-13	9.51e-10	up	expressed protein	NA	NA
O. sativa	8 hpi vs Nip	LOC_Os02g34560	2.6893	1.7438	3.411	2.36e-63	5.57e-27	2.17e-122	up	plant neutral invertase domain containing protein	Cytoplasm	Invertase_neut
O. sativa	8 hpi vs Nip	LOC_Os11g31950	2.6854	1.1921	2.4236	5.38e-17	0.003546	1.34e-10	up	expressed protein	Cytoplasm	NA
O. sativa	8 hpi vs Nip	LOC_Os04g47190	2.6724	2.2968	2.7554	3.98e-12	4.68e-11	1.36e-11	up	aminotransferase domain containing protein	Cytoplasm	Aminotran_4
O. sativa	8 hpi vs Nip	LOC_Os06g30370	2.6685	1.4687	3.0921	5.43e-15	0.00016261	4.97e-21	up	osMFT1 MFT-Like1 homologous to Mother of FT and TFL1 gene; contains Pfam profile PF01161: Phosphatidylethanolamine-binding protein	Cytoplasm	PBP
O. sativa	8 hpi vs Nip	LOC_Os06g34450	2.6666	1.5537	2.5373	6.32e-33	7.33e-11	4.05e-24	up	zinc finger, C3HC4 type domain containing protein	Transmembrane	zf-C3HC4
O. sativa	8 hpi vs Nip	LOC_Os07g40710	2.6642	1.449	3.5718	1.92e-44	2.78e-12	6.55e-104	up	circadian clock coupling factor-related	Cytoplasm	NA
O. sativa	8 hpi vs Nip	LOC_Os07g38420	2.6609	1.8308	2.4316	1.91e-17	7.18e-09	2.67e-11	up	pre-mRNA-splicing factor	Cytoplasm	Prp18
O. sativa	8 hpi vs Nip	LOC_Os05g49420	2.6582	2.6	3.7438	6.56e-16	6.94e-21	1.04e-43	up	transcription factor	Cytoplasm	bZIP_1
O. sativa	8 hpi vs Nip	LOC_Os01g38530	2.6556	2.5469	3.3373	4.23e-28	4.73e-35	3.16e-52	up	ELF3 protein	Cytoplasm	NA
O. sativa	8 hpi vs Nip	LOC_Os08g37345	2.6532	2.0947	3.2985	2.34e-09	7.37e-07	1.83e-16	up	DNA binding protein	Cytoplasm	DUF296
O. sativa	8 hpi vs Nip	LOC_Os02g31030	2.6457	2.2887	3.85	0.00080526	0.00153	9.59e-11	up	glycerophosphoryl diester phosphodiesterase family protein	Cytoplasm	GDPD
O. sativa	8 hpi vs Nip	LOC_Os06g01360	2.6412	1.9759	2.9139	5.31e-37	2.9e-23	3.66e-44	up	homogentisate 1,2-dioxygenase	Cytoplasm	HgmA
O. sativa	8 hpi vs Nip	LOC_Os02g51410	2.6386	1.9643	2.7333	2.01e-31	1.62e-19	2.2e-30	up	shikimate kinase	Cytoplasm	SKI
O. sativa	8 hpi vs Nip	LOC_Os02g16909	2.6342	1.9047	3.6565	4.29e-25	1.79e-14	8.99e-66	up	dynein light chain type 1 domain containing protein	Cytoplasm	Dynein_light
O. sativa	8 hpi vs Nip	LOC_Os01g03090	2.63	1.471	2.4449	1.76e-22	7.05e-07	2.67e-15	up	methyltransferase	Cytoplasm	MTS
O. sativa	8 hpi vs Nip	LOC_Os03g48150	2.6295	1.7145	2.6968	2.91e-13	5.16e-06	1.97e-12	up	expressed protein	Cytoplasm	NA
O. sativa	8 hpi vs Nip	LOC_Os02g49850	2.6282	2.8357	3.2888	0.0021333	1.72e-05	9.83e-06	up	plastocyanin-like domain containing protein	Transmembrane	Cu_bind_like
O. sativa	8 hpi vs Nip	LOC_Os02g57700	2.6278	2.6189	3.5018	0.0037441	0.00041772	2.02e-06	up	protein kinase	Cytoplasm	U-box
O. sativa	8 hpi vs Nip	LOC_Os01g35990	2.6254	2.0513	2.7726	3.89e-07	3.75e-05	2.41e-07	up	RNAse P Rpr2/Rpp21 subunit domain containing protein	Cytoplasm	Rpr2
O. sativa	8 hpi vs Nip	LOC_Os06g20200	2.6219	2.0266	2.7133	1.32e-15	8.33e-11	4.82e-15	up	gibberellin receptor GID1L2	Secretion	Abhydrolase_3
O. sativa	8 hpi vs Nip	LOC_Os04g03796	2.6212	2.8081	1.7101	3.67e-72	2.12e-125	1.78e-15	up	OsSub37 - Putative Subtilisin homologue	Transmembrane	Inhibitor_I9
O. sativa	8 hpi vs Nip	LOC_Os11g32160	2.6156	2.0956	2.5711	1.22e-12	1.22e-09	2.38e-10	up	expressed protein	Transmembrane	CpeT
O. sativa	8 hpi vs Nip	LOC_Os03g63850	2.6146	1.7944	2.2145	2.01e-09	6.22e-05	5.7e-05	up	OsFBDUF19 - F-box and DUF domain containing protein	Cytoplasm	DUF295
O. sativa	8 hpi vs Nip	LOC_Os01g74410	2.6089	1.7791	2.7197	2.04e-104	1.76e-51	7.15e-103	up	MYB family transcription factor	Cytoplasm	Myb_DNA-binding
O. sativa	8 hpi vs Nip	LOC_Os12g08260	2.6087	2.6192	2.4503	5.79e-82	8.71e-118	3.44e-57	up	dehydrogenase E1 component domain containing protein	Cytoplasm	E1_dh
O. sativa	8 hpi vs Nip	LOC_Os10g35110	2.6084	2.1687	3.5844	1.67e-96	3.75e-81	9.77e-245	up	alpha-galactosidase precursor	Transmembrane	Melibiase
O. sativa	8 hpi vs Nip	LOC_Os01g71340	2.6065	3.7303	2.471	1.23e-11	7.24e-49	1.62e-08	up	glycosyl hydrolases family 17	Transmembrane	Glyco_hydro_17
O. sativa	8 hpi vs Nip	LOC_Os03g63760	2.6021	1.8802	2.8108	9.4e-12	6.51e-07	5.36e-13	up	glycosyl hydrolases family 16	Transmembrane	XET_C
O. sativa	8 hpi vs Nip	LOC_Os03g58260	2.6011	2.2991	2.9937	2.17e-05	2.53e-05	3.34e-07	up	indole-3-glycerol phosphate lyase, chloroplast precursor	Cytoplasm	Trp_syntA
O. sativa	8 hpi vs Nip	LOC_Os04g50970	2.5952	1.4465	2.8736	2.56e-202	1.73e-59	1.06e-243	up	seed specific protein Bn15D1B	Cytoplasm	NA
O. sativa	8 hpi vs Nip	LOC_Os01g73110	2.5861	1.8782	4.283	4.58e-05	0.0037698	3.78e-23	up	expressed protein	Transmembrane	NA
O. sativa	8 hpi vs Nip	LOC_Os02g45780	2.5852	2.2122	2.9193	0.00072044	0.0015934	8.16e-05	up	zinc finger, C3HC4 type domain containing protein	Cytoplasm	zf-C3HC4
O. sativa	8 hpi vs Nip	LOC_Os12g28015	2.5851	1.4738	2.8682	2.65e-160	4.56e-50	2.73e-194	up	expressed protein	Cytoplasm	NA
O. sativa	8 hpi vs Nip	LOC_Os11g15040	2.5845	2.1634	2.5057	2.98e-119	1.38e-102	3.29e-92	up	S-adenosyl-L-methionine:benzoic acid/salicylic acid carboxyl methyltransferase	Cytoplasm	Methyltransf_7
O. sativa	8 hpi vs Nip	LOC_Os02g44980	2.5811	2.245	3.6289	3.7e-50	4.94e-48	3.26e-137	up	transmembrane amino acid transporter protein	Transmembrane	Aa_trans
O. sativa	8 hpi vs Nip	LOC_Os08g37670	2.5646	1.9862	2.8785	3.08e-132	2.59e-92	2.31e-166	up	plastocyanin-like domain containing protein	Transmembrane	Cu_bind_like
O. sativa	8 hpi vs Nip	LOC_Os02g16000	2.5593	2.2407	2.3564	1.81e-25	6.99e-25	9.81e-17	up	E1-BTB1 - Bric-a-Brac, Tramtrack, and Broad Complex domain with E1 subfamily conserved sequence	Cytoplasm	BACK
O. sativa	8 hpi vs Nip	LOC_Os03g19680	2.5592	2.0486	2.772	7.21e-27	1.47e-20	5.84e-30	up	enoyl-CoA hydratase/isomerase family protein	Cytoplasm	ECH
O. sativa	8 hpi vs Nip	LOC_Os02g55600	2.5465	1.2464	3.0137	6.65e-33	2.23e-07	2.4e-49	up	expressed protein	Cytoplasm	NA
O. sativa	8 hpi vs Nip	LOC_Os09g25934	2.5444	1.7693	2.4897	1.36e-12	8.49e-07	3.98e-10	up	expressed protein	Cytoplasm	NA
O. sativa	8 hpi vs Nip	LOC_Os06g43990	2.5327	1.7136	2.2219	6.07e-06	0.0037119	0.0014277	up	expressed protein	Cytoplasm	NA
O. sativa	8 hpi vs Nip	LOC_Os01g66544	2.5303	1.6261	2.4523	8.83e-24	2.15e-10	2.03e-18	up	expressed protein	Transmembrane	NA
O. sativa	8 hpi vs Nip	LOC_Os11g05700	2.5282	2.9209	2.0645	3.55e-06	7.23e-13	0.0046852	up	ABC transporter family protein	Transmembrane	ABC_tran
O. sativa	8 hpi vs Nip	LOC_Os02g39710	2.5272	1.1682	1.6256	5.28e-52	4.72e-10	1e-10	up	CCT/B-box zinc finger protein	Cytoplasm	CCT
O. sativa	8 hpi vs Nip	LOC_Os07g35560	2.5254	1.9255	2.643	5.81e-28	6.51e-19	8.58e-28	up	glucan endo-1,3-beta-glucosidase precursor	Transmembrane	Glyco_hydro_17
O. sativa	8 hpi vs Nip	LOC_Os02g32980	2.5196	1.0149	2.3622	1.62e-33	6.51e-05	2.98e-23	up	Cupin domain containing protein	Secretion	Cupin_1
O. sativa	8 hpi vs Nip	LOC_Os05g08750	2.5178	1.5356	2.3667	1.77e-18	3.43e-07	5.4e-13	up	UDP-glucoronosyl and UDP-glucosyl transferase domain containing protein	Cytoplasm	UDPGT
O. sativa	8 hpi vs Nip	LOC_Os01g48930	2.5171	1.977	2.0462	6.91e-134	6.09e-98	6.24e-58	up	splicing factor-related	Cytoplasm	NA
O. sativa	8 hpi vs Nip	LOC_Os08g37130	2.5161	1.4337	3.4814	2.6e-09	0.0027427	3.07e-23	up	oxidoreductase, short chain dehydrogenase/reductase family domain containing protein	Cytoplasm	adh_short
O. sativa	8 hpi vs Nip	LOC_Os05g44100	2.5152	2.3928	2.9386	2.42e-22	1.19e-27	6.54e-32	up	trehalose synthase	Cytoplasm	Glyco_transf_20
O. sativa	8 hpi vs Nip	LOC_Os05g48800	2.5079	1.9957	2.3349	4.54e-77	1.6e-58	5.15e-52	up	drought induced 19 protein	Cytoplasm	Di19
O. sativa	8 hpi vs Nip	LOC_Os11g12240	2.5011	3.0923	2.7331	0.00027299	1.4e-10	7.74e-05	up	retrotransposon protein	Cytoplasm	NB-ARC
O. sativa	8 hpi vs Nip	LOC_Os01g16310	2.5005	1.5153	2.5941	1.8e-14	1.2e-05	5.84e-14	up	glycosyl hydrolase, family 31	Cytoplasm	Glyco_hydro_31
O. sativa	8 hpi vs Nip	LOC_Os02g44820	2.4968	1.3766	2.3794	3.95e-38	2.08e-11	7.72e-28	up	rho-GTPase-activating protein-related	Cytoplasm	NA
O. sativa	8 hpi vs Nip	LOC_Os02g01510	2.4945	2.1171	2.5074	6.23e-12	8.38e-11	2.03e-10	up	lactate/malate dehydrogenase	Cytoplasm	Ldh_1_C
O. sativa	8 hpi vs Nip	LOC_Os01g59180	2.4886	1.7334	2.2442	1.71e-06	0.0011171	0.00035614	up	OsFBX27 - F-box domain containing protein	Secretion	F-box
O. sativa	8 hpi vs Nip	LOC_Os05g11910	2.4871	2.0638	3.5881	0.00030421	0.0012046	1.73e-11	up	GDSL-like lipase/acylhydrolase	Transmembrane	Lipase_GDSL
O. sativa	8 hpi vs Nip	LOC_Os06g07030	2.4834	1.6267	1.8435	3.56e-27	1.49e-12	5.09e-09	up	AP2 domain containing protein	Cytoplasm	AP2
O. sativa	8 hpi vs Nip	LOC_Os05g05670	2.4815	1.94	3.0108	2.41e-06	0.00010451	5.39e-10	up	1-aminocyclopropane-1-carboxylate oxidase	Cytoplasm	2OG-FeII_Oxy
O. sativa	8 hpi vs Nip	LOC_Os01g03330	2.4652	3.596	2.7015	1.65e-20	1.68e-92	1.37e-23	up	BBTI3 - Bowman-Birk type bran trypsin inhibitor precursor	Transmembrane	Bowman-Birk_leg
O. sativa	8 hpi vs Nip	LOC_Os05g49410	2.465	1.7445	2.924	2.16e-06	0.00089984	2.37e-09	up	expressed protein	Cytoplasm	DUF3143
O. sativa	8 hpi vs Nip	LOC_Os04g44354	2.4615	2.4809	2.1276	3.82e-06	9.54e-09	0.0015871	up	UDP-glucoronosyl and UDP-glucosyl transferase domain containing protein	Cytoplasm	UDPGT
O. sativa	8 hpi vs Nip	LOC_Os03g61920	2.4591	2.3152	2.427	1.48e-10	1.12e-12	1.05e-08	up	electron transfer flavoprotein subunit alpha, mitochondrial precursor	Cytoplasm	ETF
O. sativa	8 hpi vs Nip	LOC_Os01g70770	2.4525	2.3466	2.6103	1.69e-20	5.71e-26	2.07e-21	up	glutathione S-transferase	Cytoplasm	GST_N
O. sativa	8 hpi vs Nip	LOC_Os05g35260	2.4475	2.0375	2.2211	5.32e-10	1.12e-08	2.15e-06	up	PB1 domain containing protein	Cytoplasm	PB1
O. sativa	8 hpi vs Nip	LOC_Os04g44510	2.4461	2.9397	3.1748	0.003033	4.3e-07	5.45e-06	up	GEM	Cytoplasm	GRAM
O. sativa	8 hpi vs Nip	LOC_Os02g07010	2.4349	2.5456	2.8072	1.15e-11	7.47e-19	9.54e-16	up	expressed protein	Cytoplasm	NA
O. sativa	8 hpi vs Nip	LOC_Os11g29140	2.4311	1.3623	3.0378	1.16e-14	7.32e-05	6.52e-26	up	expressed protein	Cytoplasm	NA
O. sativa	8 hpi vs Nip	LOC_Os03g14050	2.4231	2.9171	3.4477	5.34e-05	1.27e-11	5.12e-13	up	thaumatin-like protein 1 precursor	Transmembrane	Thaumatin
O. sativa	8 hpi vs Nip	LOC_Os02g46640	2.4151	1.8652	3.308	2.48e-08	4.88e-06	9.76e-20	up	heat shock protein DnaJ	Cytoplasm	DnaJ
O. sativa	8 hpi vs Nip	LOC_Os11g37970	2.4097	3.1254	2.4411	0.0017829	1.32e-09	0.0037538	up	WIP5 - Wound-induced protein precursor	Secretion	Barwin
O. sativa	8 hpi vs Nip	LOC_Os04g53850	2.4094	2.1606	1.7663	1.89e-15	1.98e-16	4.15e-05	up	leucoanthocyanidin reductase	Cytoplasm	Epimerase
O. sativa	8 hpi vs Nip	LOC_Os11g41990	2.4067	2.0902	2.7537	1.16e-38	7.08e-38	3.3e-51	up	armadillo/beta-catenin-like repeat family protein	Cytoplasm	Arm
O. sativa	8 hpi vs Nip	LOC_Os12g40550	2.4049	2.6289	2.493	7.14e-21	7.06e-39	5.82e-20	up	peptidase	Transmembrane	Peptidase_M20
O. sativa	8 hpi vs Nip	LOC_Os03g60920	2.4034	1.828	2.3905	1.29e-13	1.99e-09	1.98e-11	up	Methyltransferase small domain containing protein	Cytoplasm	MTS
O. sativa	8 hpi vs Nip	LOC_Os04g53680	2.403	1.5782	2.4316	4.42e-14	8.61e-07	1.8e-12	up	cyclin	Cytoplasm	Cyclin
O. sativa	8 hpi vs Nip	LOC_Os11g11060	2.397	1.4607	2.4995	3.02e-11	0.00012499	5.75e-11	up	GHMP kinases ATP-binding protein	Cytoplasm	GHMP_kinases_C
O. sativa	8 hpi vs Nip	LOC_Os10g41520	2.3966	1.8048	2.8107	1.96e-32	9.14e-22	1.47e-46	up	casein kinase II subunit beta-4	Cytoplasm	CK_II_beta
O. sativa	8 hpi vs Nip	LOC_Os11g36160	2.3912	2.7085	3.4031	1.97e-06	8.37e-13	5.15e-17	up	receptor-like protein kinase 2 precursor	Transmembrane	Pkinase_Tyr
O. sativa	8 hpi vs Nip	LOC_Os04g57810	2.3907	1.5745	2.0357	2.9e-13	1.79e-06	6.83e-07	up	GA18008-PA	Cytoplasm	CIAPIN1
O. sativa	8 hpi vs Nip	LOC_Os10g26540	2.3855	1.0177	2.5004	3.57e-32	1.46e-05	7.93e-32	up	expressed protein	Cytoplasm	AvrRpt-cleavage
O. sativa	8 hpi vs Nip	LOC_Os06g47640	2.3847	1.4719	2.2437	9.4e-15	3.68e-06	2.24e-10	up	OsCML29 - Calmodulin-related calcium sensor protein	Cytoplasm	efhand
O. sativa	8 hpi vs Nip	LOC_Os06g22820	2.3843	1.8999	2.5493	1.17e-19	2.43e-15	9.73e-21	up	cyclin-dependent kinase F-1	Cytoplasm	Pkinase
O. sativa	8 hpi vs Nip	LOC_Os11g02080	2.3841	2.0761	2.781	3.16e-05	3.99e-05	3.74e-07	up	expressed protein	Cytoplasm	HIG_1_N
O. sativa	8 hpi vs Nip	LOC_Os06g03940	2.3835	2.1275	2.5467	1.11e-14	1.78e-15	1.88e-15	up	spastin	Cytoplasm	MIT
O. sativa	8 hpi vs Nip	LOC_Os07g48229	2.3804	1.8693	2.1389	2.25e-07	1.3e-05	0.00012273	up	vacuolar-sorting receptor precursor	Transmembrane	PA
O. sativa	8 hpi vs Nip	LOC_Os08g09060	2.3691	1.5033	2.0323	2.04e-16	2.65e-07	1.21e-08	up	Cupin domain containing protein	Secretion	Cupin_1
O. sativa	8 hpi vs Nip	LOC_Os01g61440	2.3622	1.6927	1.6814	1.02e-16	5.17e-10	5.11e-05	up	expressed protein	Cytoplasm	NA
O. sativa	8 hpi vs Nip	LOC_Os03g13390	2.358	1.217	1.703	7.9e-37	8.78e-10	5.39e-11	up	oxidoreductase, aldo/keto reductase family protein	NA	NA
O. sativa	8 hpi vs Nip	LOC_Os08g40580	2.358	1.8337	2.6017	1.35e-06	6.2e-05	1.24e-07	up	methyltransferase domain containing protein	Cytoplasm	Methyltransf_11
O. sativa	8 hpi vs Nip	LOC_Os12g23780	2.3548	1.7183	1.8868	2.24e-38	6.25e-24	6.44e-16	up	expressed protein	Cytoplasm	NA
O. sativa	8 hpi vs Nip	LOC_Os02g32610	2.341	1.1477	2.657	3.61e-24	7.27e-06	6.36e-31	up	protein kinase domain containing protein	NA	NA
O. sativa	8 hpi vs Nip	LOC_Os09g21230	2.3381	1.4958	2.8333	2.35e-67	4.8e-30	1.64e-107	up	AMP-binding enzyme	Transmembrane	DUF3448
O. sativa	8 hpi vs Nip	LOC_Os01g09800	2.3306	1.9108	1.9578	2.09e-14	3e-12	3.92e-07	up	BTBA1 - Bric-a-Brac,Tramtrack, Broad Complex BTB domain with Ankyrin repeat region	Cytoplasm	BTB
O. sativa	8 hpi vs Nip	LOC_Os02g45240	2.3281	1.6296	2.4401	1.38e-12	3.22e-07	2.06e-12	up	zinc finger family protein	Transmembrane	zf-C3HC4
O. sativa	8 hpi vs Nip	LOC_Os02g15950	2.328	2.4947	2.49	0.0026164	2.29e-05	0.0018806	up	OsFBK5 - F-box domain and kelch repeat containing protein	Cytoplasm	F-box
O. sativa	8 hpi vs Nip	LOC_Os02g17320	2.3277	2.6077	4.009	2.98e-11	2.23e-22	2.16e-59	up	uridine/cytidine kinase-like 1	NA	NA
O. sativa	8 hpi vs Nip	LOC_Os06g37364	2.324	1.4103	2.7449	3.03e-15	3.36e-06	3.87e-22	up	cytochrome P450	Transmembrane	p450
O. sativa	8 hpi vs Nip	LOC_Os08g34170	2.3219	1.6769	2.3175	8.63e-20	3.7e-12	1.19e-16	up	CAF1 family ribonuclease containing protein	Cytoplasm	CAF1
O. sativa	8 hpi vs Nip	LOC_Os11g26150	2.3214	1.6863	2.6049	3.2e-05	0.0021309	2.56e-06	up	expressed protein	Secretion	NA
O. sativa	8 hpi vs Nip	LOC_Os03g14000	2.3168	2.6006	2.0521	7.2e-14	6.45e-28	4.43e-08	up	acyl CoA binding protein	Transmembrane	ACBP
O. sativa	8 hpi vs Nip	LOC_Os06g35730	2.3126	2.0396	2.0702	1.39e-11	5.88e-12	5.2e-07	up	ribosomal protein L5	Cytoplasm	Ribosomal_L5
O. sativa	8 hpi vs Nip	LOC_Os12g41700	2.3101	1.8907	2.7087	1.08e-05	7.31e-05	6.75e-08	up	LSD1 zinc finger domain containing protein	Cytoplasm	zf-LSD1
O. sativa	8 hpi vs Nip	LOC_Os06g33549	2.3086	2.2245	2.6264	0.0021112	0.00030251	0.00032772	up	protein phosphatase 2C	Cytoplasm	PP2C
O. sativa	8 hpi vs Nip	LOC_Os05g07090	2.3048	2.5738	2.2832	1.75e-21	5.26e-43	1.25e-17	up	acyl-coenzyme A dehydrogenase, mitochondrial precursor	Cytoplasm	Acyl-CoA_dh_M
O. sativa	8 hpi vs Nip	LOC_Os06g03860	2.2934	2.6965	3.0964	1.28e-14	8.9e-34	5.39e-33	up	uncharacterized membrane protein	Transmembrane	MFS_1
O. sativa	8 hpi vs Nip	LOC_Os01g12270	2.2892	1.4352	2.4163	1.49e-68	2.01e-29	6.85e-69	up	expressed protein	Cytoplasm	NA
O. sativa	8 hpi vs Nip	LOC_Os03g29184	2.2853	1.6589	2.2856	1.75e-08	1.96e-05	3.09e-07	up	expressed protein	Cytoplasm	NA
O. sativa	8 hpi vs Nip	LOC_Os06g22394	2.2798	1.3969	3.013	1.04e-20	1.38e-08	1.13e-43	up	expressed protein	Transmembrane	NA
O. sativa	8 hpi vs Nip	LOC_Os09g36990	2.276	1.6745	2.496	2.97e-08	1.8e-05	2.4e-09	up	expressed protein	Cytoplasm	Usp
O. sativa	8 hpi vs Nip	LOC_Os12g23280	2.2739	2.2099	2.6109	0.0027389	0.0003386	0.00036805	up	heavy metal-associated domain containing protein	Cytoplasm	HMA
O. sativa	8 hpi vs Nip	LOC_Os01g10210	2.2735	1.5757	1.9984	8.02e-23	9.05e-13	9.18e-13	up	lachrymatory factor synthase	Cytoplasm	Polyketide_cyc2
O. sativa	8 hpi vs Nip	LOC_Os10g35060	2.2688	1.3301	2.4688	3.92e-14	2.07e-05	1.22e-15	up	Ser/Thr protein phosphatase family protein	Cytoplasm	NA
O. sativa	8 hpi vs Nip	LOC_Os06g07760	2.2686	1.4152	1.9862	8.81e-11	7.83e-05	4.13e-06	up	sulfiredoxin-1	Cytoplasm	ParBc
O. sativa	8 hpi vs Nip	LOC_Os01g06600	2.2659	1.9446	2.1629	3.19e-16	9.93e-16	7.8e-12	up	glutaryl-CoA dehydrogenase, mitochondrial precursor	Cytoplasm	Acyl-CoA_dh_M
O. sativa	8 hpi vs Nip	LOC_Os03g19990	2.2571	2.4402	3.7023	9.29e-09	9.98e-16	7.78e-38	up	WD40-like Beta Propeller Repeat family protein	Cytoplasm	PD40
O. sativa	8 hpi vs Nip	LOC_Os01g13370	2.248	1.5516	1.8005	4.67e-08	0.0001217	0.0012749	up	seven in absentia protein family domain containing protein	Cytoplasm	Sina
O. sativa	8 hpi vs Nip	LOC_Os03g18850	2.2405	3.2637	4.4046	0.00032146	4.46e-17	1.51e-32	up	pathogenesis-related Bet v I family protein	Cytoplasm	Bet_v_1
O. sativa	8 hpi vs Nip	LOC_Os07g47350	2.2399	2.127	2.336	2.95e-55	4.47e-71	3.36e-53	up	potassium transporter	Transmembrane	K_trans
O. sativa	8 hpi vs Nip	LOC_Os11g40410	2.2396	1.9995	2.3737	1.04e-07	2.81e-08	7.84e-08	up	expressed protein	Transmembrane	DUF594
O. sativa	8 hpi vs Nip	LOC_Os02g04520	2.237	1.1533	1.8718	4.6e-12	0.0014078	6.21e-06	up	AGG2	Cytoplasm	NA
O. sativa	8 hpi vs Nip	LOC_Os04g59000	2.2365	1.3856	2.3306	6.51e-21	5.29e-09	4.26e-20	up	protein kinase family protein	Cytoplasm	Pkinase_Tyr
O. sativa	8 hpi vs Nip	LOC_Os01g48810	2.2355	1.4287	2.0763	3.69e-13	3.29e-06	7.79e-09	up	transcription initiation factor TFIID subunit 11	Cytoplasm	TAFII28
O. sativa	8 hpi vs Nip	LOC_Os05g35190	2.2307	1.74	1.6388	3.94e-10	9.18e-08	0.0017283	up	powdery mildew resistant protein 5	Transmembrane	DUF231
O. sativa	8 hpi vs Nip	LOC_Os08g20680	2.2246	1.3079	2.1927	5.7e-11	0.00023424	7.09e-09	up	expressed protein	Cytoplasm	NA
O. sativa	8 hpi vs Nip	LOC_Os06g03830	2.2198	2.0653	1.8231	1.17e-10	7.51e-13	5.34e-05	up	retinol dehydrogenase	Cytoplasm	adh_short
O. sativa	8 hpi vs Nip	LOC_Os03g11550	2.2147	2.2802	2.9228	0.00015927	6.74e-07	6.79e-09	up	protein of unknown function DUF1675 domain containing protein	Cytoplasm	DUF1675
O. sativa	8 hpi vs Nip	LOC_Os01g69900	2.2046	1.566	2.2324	5.18e-20	4.08e-12	1.73e-17	up	CBS domain-containing protein	Transmembrane	CBS
O. sativa	8 hpi vs Nip	LOC_Os09g36600	2.2045	2.1764	2.8075	3.44e-29	6.44e-42	4.31e-54	up	nodulin	Transmembrane	Nodulin-like
O. sativa	8 hpi vs Nip	LOC_Os02g33080	2.2	1.8401	2.7081	9.24e-23	6.45e-21	1.46e-37	up	N-carbamoylputrescine amidase	Cytoplasm	CN_hydrolase
O. sativa	8 hpi vs Nip	LOC_Os02g43850	2.1968	1.9407	3.3878	2.09e-08	7.27e-09	6.64e-29	up	serine esterase family protein	Cytoplasm	DUF676
O. sativa	8 hpi vs Nip	LOC_Os09g28910	2.194	2.4096	2.2672	3.24e-30	1.4e-58	3.79e-28	up	carbonic anhydrase, chloroplast precursor	Cytoplasm	Pro_CA
O. sativa	8 hpi vs Nip	LOC_Os12g06850	2.1929	1.4518	2.362	6.6e-38	3.4e-19	2.06e-40	up	transcription elongation factor protein	Cytoplasm	Med26
O. sativa	8 hpi vs Nip	LOC_Os05g38040	2.1918	1.5774	3.0614	2.33e-32	3.15e-20	8.75e-82	up	expressed protein	Cytoplasm	NA
O. sativa	8 hpi vs Nip	LOC_Os12g30030	2.1907	1.7405	2.3041	2.88e-06	4.28e-05	3.41e-06	up	IscA-like iron-sulfur assembly protein, mitochondrial precursor	Cytoplasm	Fe-S_biosyn
O. sativa	8 hpi vs Nip	LOC_Os05g36320	2.1879	1.6149	2.8878	2.24e-07	4.9e-05	6.36e-15	up	expressed protein	Cytoplasm	NA
O. sativa	8 hpi vs Nip	LOC_Os08g37490	2.1859	1.0712	2.0754	1.79e-56	8.57e-14	7.47e-40	up	14-3-3 protein	Cytoplasm	41701
O. sativa	8 hpi vs Nip	LOC_Os10g20480	2.1858	2.33	2.6892	4.54e-36	2.05e-64	1.57e-59	up	transposon protein	Cytoplasm	NA
O. sativa	8 hpi vs Nip	LOC_Os05g05680	2.1838	1.1322	2.036	8.96e-34	1.47e-09	1.53e-22	up	1-aminocyclopropane-1-carboxylate oxidase	Cytoplasm	2OG-FeII_Oxy
O. sativa	8 hpi vs Nip	LOC_Os02g53750	2.1826	1.8121	1.6837	8.01e-20	6.47e-18	2.29e-07	up	tyrosine protein kinase domain containing protein	Cytoplasm	Pkinase_Tyr
O. sativa	8 hpi vs Nip	LOC_Os05g39610	2.1821	1.7083	1.9508	1.14e-14	2e-11	1.07e-08	up	exo70 exocyst complex subunit domain containing protein	Cytoplasm	Exo70
O. sativa	8 hpi vs Nip	LOC_Os05g03920	2.1778	1.3609	2.6385	2.54e-13	4.72e-06	1.08e-20	up	TKL_IRAK_DUF26-lf	Transmembrane	Pkinase_Tyr
O. sativa	8 hpi vs Nip	LOC_Os03g60370	2.177	1.8045	2.3183	0.0006352	0.0015483	0.0005124	up	histidine acid phosphatase	Transmembrane	Acid_phosphat_A
O. sativa	8 hpi vs Nip	LOC_Os06g19990	2.1766	1.3597	2.0297	9.82e-10	0.00016461	1.2e-06	up	GPI-anchored protein	Transmembrane	NA
O. sativa	8 hpi vs Nip	LOC_Os01g38660	2.1706	1.308	1.6785	2.98e-18	1.6e-07	7.4e-07	up	expressed protein	Cytoplasm	DUF3511
O. sativa	8 hpi vs Nip	LOC_Os06g34570	2.1685	1.0326	2.3575	5.39e-18	0.00020527	1.04e-19	up	retrotransposon protein	Cytoplasm	NA
O. sativa	8 hpi vs Nip	LOC_Os03g05780	2.165	1.5709	1.4502	3.15e-22	2.62e-14	2.56e-05	up	4-coumarate--CoA ligase-like 7	Cytoplasm	AMP-binding
O. sativa	8 hpi vs Nip	LOC_Os05g18660	2.1645	2.075	2.4734	8.96e-10	7.34e-13	1.66e-12	up	OsFBDUF24 - F-box and DUF domain containing protein	Cytoplasm	DUF1618
O. sativa	8 hpi vs Nip	LOC_Os10g35070	2.1628	1.3027	2.3708	1.47e-22	3.06e-09	2.25e-25	up	alpha-galactosidase precursor	Transmembrane	Melibiase
O. sativa	8 hpi vs Nip	LOC_Os12g20390	2.1611	1.221	1.9378	3.03e-54	9.95e-19	9.75e-32	up	expressed protein	Transmembrane	NA
O. sativa	8 hpi vs Nip	LOC_Os01g59910	2.1574	1.585	2.4823	1.59e-05	0.0008526	3.97e-07	up	OsFBX29 - F-box domain containing protein	Cytoplasm	NA
O. sativa	8 hpi vs Nip	LOC_Os09g30400	2.1539	2.1942	2.7809	7.19e-21	8.19e-33	4.16e-40	up	WRKY90	Cytoplasm	WRKY
O. sativa	8 hpi vs Nip	LOC_Os04g09350	2.1447	1.6044	2.4649	1.89e-10	2.31e-07	1.36e-13	up	expressed protein	Cytoplasm	NA
O. sativa	8 hpi vs Nip	LOC_Os12g29330	2.1421	1.0694	1.7678	5.88e-19	3.71e-05	1.15e-08	up	no apical meristem protein	Cytoplasm	NAM
O. sativa	8 hpi vs Nip	LOC_Os01g24764	2.1409	1.1133	2.4795	1.24e-12	0.00068045	7e-17	up	expressed protein	Cytoplasm	NA
O. sativa	8 hpi vs Nip	LOC_Os07g08760	2.135	1.6647	2.1358	1.69e-23	2.88e-18	1.21e-19	up	START domain containing protein	Transmembrane	NA
O. sativa	8 hpi vs Nip	LOC_Os02g40040	2.1337	1.195	2.0579	4.98e-12	0.00022745	5.05e-09	up	expressed protein	Transmembrane	NA
O. sativa	8 hpi vs Nip	LOC_Os02g13100	2.1301	1.2645	1.9247	1e-31	1.46e-12	4.45e-19	up	protein phosphatase 2C	Cytoplasm	PP2C
O. sativa	8 hpi vs Nip	LOC_Os08g33810	2.129	1.7034	2.0447	6.09e-05	0.00037724	0.00090607	up	lipoate protein ligase	Cytoplasm	BPL_LplA_LipB
O. sativa	8 hpi vs Nip	LOC_Os10g43040	2.1265	1.2259	2.3982	4.78e-08	0.0030794	8.06e-10	up	ankyrin repeat domain-containing protein 28	Cytoplasm	Ank
O. sativa	8 hpi vs Nip	LOC_Os06g44620	2.1242	1.2051	2.8434	7.43e-34	4.84e-12	1.69e-73	up	AMP-binding domain containing protein	Cytoplasm	AMP-binding
O. sativa	8 hpi vs Nip	LOC_Os07g12800	2.1237	1.8588	2.536	9.2e-09	3.72e-09	7.94e-13	up	expressed protein	Cytoplasm	NA
O. sativa	8 hpi vs Nip	LOC_Os01g61044	2.1227	3.2001	3.4832	1.67e-08	5.83e-41	8.63e-36	up	transmembrane amino acid transporter protein	Transmembrane	Aa_trans
O. sativa	8 hpi vs Nip	LOC_Os05g36270	2.1189	2.3172	3.6837	5.79e-07	5.61e-13	2.43e-35	up	fructose-1,6-bisphosphatase	Cytoplasm	FBPase
O. sativa	8 hpi vs Nip	LOC_Os05g39990	2.1184	1.8753	2.7645	1.99e-14	1.37e-15	1.87e-28	up	expansin precursor	Secretion	Pollen_allerg_1
O. sativa	8 hpi vs Nip	LOC_Os07g06850	2.1164	1.4131	2.1749	5.4e-29	2.44e-15	2.32e-26	up	gibberellin receptor GID1L2	Cytoplasm	Abhydrolase_3
O. sativa	8 hpi vs Nip	LOC_Os01g66420	2.1158	1.231	1.7891	1.62e-09	0.00076094	7.36e-05	up	PHD finger protein	Cytoplasm	DUF3594
O. sativa	8 hpi vs Nip	LOC_Os03g58070	2.1143	1.875	2.3242	1.35e-100	4.45e-110	7.91e-114	up	frigida	Cytoplasm	Frigida
O. sativa	8 hpi vs Nip	LOC_Os08g39090	2.1086	1.7769	1.8584	1.08e-26	1.65e-25	7.97e-15	up	coiled-coil domain containing 49	Cytoplasm	CWC25
O. sativa	8 hpi vs Nip	LOC_Os05g50190	2.0992	1.2843	1.8908	1.02e-13	4.7e-06	2.75e-08	up	protein kinase domain containing protein	Cytoplasm	Pkinase_Tyr
O. sativa	8 hpi vs Nip	LOC_Os01g57599	2.0982	1.4877	1.9036	4.96e-26	4.62e-16	7.58e-16	up	retrotransposon protein	Cytoplasm	NA
O. sativa	8 hpi vs Nip	LOC_Os04g47310	2.0964	1.3869	2.3258	1.48e-06	0.0013347	1.49e-07	up	expressed protein	Cytoplasm	NA
O. sativa	8 hpi vs Nip	LOC_Os03g20870	2.0951	1.3319	2.1058	2.34e-08	0.00037683	3.87e-07	up	zinc finger, C3HC4 type domain containing protein	Cytoplasm	zf-C3HC4
O. sativa	8 hpi vs Nip	LOC_Os03g20340	2.0942	1.4519	2.1358	1.76e-17	2.84e-10	1.68e-15	up	SNF1-related protein kinase regulatory subunit beta-1	Cytoplasm	AMPKBI
O. sativa	8 hpi vs Nip	LOC_Os08g09010	2.094	1.9886	2.281	0.004604	0.00090499	0.0026917	up	Cupin domain containing protein	Secretion	Cupin_1
O. sativa	8 hpi vs Nip	LOC_Os08g37790	2.0877	1.6789	3.477	8.28e-35	1.27e-29	8.96e-159	up	phospho-2-dehydro-3-deoxyheptonate aldolase, chloroplast precursor	Cytoplasm	DAHP_synth_2
O. sativa	8 hpi vs Nip	LOC_Os12g06100	2.0822	1.4062	2.5514	3.2e-09	3.21e-05	1.29e-14	up	TLD family protein	NA	NA
O. sativa	8 hpi vs Nip	LOC_Os10g25674	2.0784	1.782	2.3098	6.07e-05	6.43e-05	1.07e-05	up	mps one binder kinase activator-like 1A	Cytoplasm	Mob1_phocein
O. sativa	8 hpi vs Nip	LOC_Os05g48340	2.0756	1.7489	2.6223	2.96e-09	7.06e-09	3.54e-16	up	proteasome-related	Cytoplasm	Proteasom_PSMB
O. sativa	8 hpi vs Nip	LOC_Os08g40530	2.0743	1.0328	2.0736	5.39e-18	5.47e-05	6.04e-15	up	calcium-transporting ATPase 9, plasma membrane-type	Transmembrane	Hydrolase
O. sativa	8 hpi vs Nip	LOC_Os03g56410	2.0741	1.1452	2.2961	2.25e-20	4.97e-07	1.86e-23	up	expressed protein	Cytoplasm	NA
O. sativa	8 hpi vs Nip	LOC_Os09g38130	2.0678	1.893	1.7	8.07e-14	1.86e-16	2.67e-06	up	auxin efflux carrier component	Transmembrane	Mem_trans
O. sativa	8 hpi vs Nip	LOC_Os09g36440	2.0665	1.2668	1.8443	4.4e-13	7.27e-06	1.14e-07	up	transcription initiation factor IIB	Cytoplasm	TFIIB
O. sativa	8 hpi vs Nip	LOC_Os03g02420	2.0646	1.6044	1.9016	4.39e-12	1.68e-09	8.01e-08	up	KH domain containing protein	Cytoplasm	KH_1
O. sativa	8 hpi vs Nip	LOC_Os03g61200	2.0644	1.2421	2.3887	6.35e-08	0.00153	2.06e-10	up	expressed protein	Cytoplasm	SPX
O. sativa	8 hpi vs Nip	LOC_Os06g50870	2.0567	1.2711	1.7963	1.2e-29	3.21e-13	6.91e-16	up	DNL zinc finger domain containing protein	Cytoplasm	zf-DNL
O. sativa	8 hpi vs Nip	LOC_Os06g07820	2.05	1.6719	2.4311	1.33e-06	7.08e-06	2.62e-09	up	BSD domain containing protein	Cytoplasm	BSD
O. sativa	8 hpi vs Nip	LOC_Os06g15330	2.0498	1.7412	2.7268	4.65e-55	1.69e-54	3.24e-116	up	CCT/B-box zinc finger protein	Cytoplasm	CCT
O. sativa	8 hpi vs Nip	LOC_Os06g48500	2.0468	1.6206	2.0033	8.15e-55	2.99e-45	3.29e-42	up	expressed protein	Cytoplasm	NA
O. sativa	8 hpi vs Nip	LOC_Os04g50120	2.0405	1.3696	2.4505	6.76e-20	6.06e-11	1.01e-29	up	zinc-binding protein	Cytoplasm	PLATZ
O. sativa	8 hpi vs Nip	LOC_Os09g15044	2.0369	1.1669	2.6209	3.36e-33	2.06e-12	1.65e-62	up	expressed protein	Cytoplasm	NA
O. sativa	8 hpi vs Nip	LOC_Os09g30478	2.0311	1.5143	1.6567	5.01e-17	3.77e-12	1.86e-07	up	expressed protein	Cytoplasm	DUF1664
O. sativa	8 hpi vs Nip	LOC_Os07g32420	2.0294	1.9184	1.968	6.34e-33	2.36e-43	1.28e-24	up	bromodomain domain containing protein	Cytoplasm	Bromodomain
O. sativa	8 hpi vs Nip	LOC_Os03g61540	2.0285	2.3058	2.1893	1.3e-11	6.88e-25	2.92e-12	up	lipase class 3 family protein	Secretion	Lipase_3
O. sativa	8 hpi vs Nip	LOC_Os06g14740	2.0277	2.0984	2.5932	2.3e-25	1.39e-42	1.19e-46	up	NAD binding domain of 6-phosphogluconate dehydrogenase containing protein	Cytoplasm	F_bP_aldolase
O. sativa	8 hpi vs Nip	LOC_Os04g39440	2.0256	1.4982	2.2208	1.76e-13	1.79e-09	5.81e-15	up	ras-related protein	Secretion	Ras
O. sativa	8 hpi vs Nip	LOC_Os03g58040	2.0218	4.016	3.7719	3.75e-05	1.53e-57	6.75e-32	up	glutamate dehydrogenase protein	Cytoplasm	ELFV_dehydrog
O. sativa	8 hpi vs Nip	LOC_Os03g48480	2.0157	1.4075	1.5688	6.59e-11	9.87e-07	0.00027531	up	thioesterase family protein	Cytoplasm	4HBT
O. sativa	8 hpi vs Nip	LOC_Os06g17290	2.0151	3.2862	2.0785	0.00021087	2.59e-25	0.00045373	up	phosphatidylinositol 3- and 4-kinase family protein	Cytoplasm	PI3_PI4_kinase
O. sativa	8 hpi vs Nip	LOC_Os01g63990	2.0147	1.0574	1.1488	1.41e-39	4.29e-12	3.05e-05	up	hydrolase, alpha/beta fold family protein	Cytoplasm	Abhydrolase_1
O. sativa	8 hpi vs Nip	LOC_Os01g70740	2.0139	1.3707	1.8456	7.47e-15	1.47e-08	2.3e-09	up	expressed protein	Cytoplasm	NA
O. sativa	8 hpi vs Nip	LOC_Os08g04440	2.0128	1.7641	2.1653	2.41e-28	1.18e-30	1.32e-29	up	RNA recognition motif containing protein	Cytoplasm	RRM_1
O. sativa	8 hpi vs Nip	LOC_Os08g42550	2.0108	1.926	2.6558	2.77e-06	2.36e-08	2.29e-12	up	AP2 domain containing protein	Transmembrane	O-FucT
O. sativa	8 hpi vs Nip	LOC_Os01g60860	2.0093	2.1854	2.0768	7.08e-07	8.23e-13	2.35e-06	up	spotted leaf 11	Cytoplasm	Arm
O. sativa	8 hpi vs Nip	LOC_Os02g06520	2.0063	1.1321	1.9937	1.33e-07	0.0048415	3.04e-06	up	OsFBLD1 - F-box, LRR and FBD domain containing protein	Cytoplasm	F-box
O. sativa	8 hpi vs Nip	LOC_Os09g31130	2.0018	1.527	2.6254	0.0001216	0.0013347	9.43e-09	up	citrate transporter	Transmembrane	Na_sulph_symp
O. sativa	8 hpi vs Nip	LOC_Os05g33880	2.0011	1.3238	1.7812	9.56e-43	9.24e-23	4.12e-24	up	cysteine proteinase inhibitor precursor protein	Transmembrane	Cystatin
O. sativa	8 hpi vs Nip	LOC_Os08g37920	1.997	1.5844	2.5547	2.5e-14	4.84e-12	4.29e-26	up	ZOS8-09 - C2H2 zinc finger protein	Cytoplasm	MBD
O. sativa	8 hpi vs Nip	LOC_Os12g40570	1.9937	1.8804	2.0212	4.81e-14	2.31e-18	3.96e-12	up	WRKY94	Cytoplasm	WRKY
O. sativa	8 hpi vs Nip	LOC_Os03g42840	1.9921	1.3712	2.0971	1.68e-08	3.67e-05	2.72e-08	up	calcineurin B	Cytoplasm	NA
O. sativa	8 hpi vs Nip	LOC_Os09g38020	1.9906	1.2446	1.7973	3.76e-108	4.54e-50	1.74e-63	up	Core histone H2A/H2B/H3/H4 domain containing protein	Cytoplasm	Histone
O. sativa	8 hpi vs Nip	LOC_Os04g46880	1.99	1.4761	1.4598	7.86e-32	1.33e-22	1.19e-09	up	transporter, major facilitator family	Transmembrane	MFS_1
O. sativa	8 hpi vs Nip	LOC_Os10g33270	1.9897	1.1443	1.8967	2.44e-19	1.6e-07	1.11e-13	up	cyanate hydratase	Cytoplasm	Cyanate_lyase
O. sativa	8 hpi vs Nip	LOC_Os04g53860	1.9817	1.681	2.2218	1.98e-05	2.22e-05	2.23e-06	up	reductase	Transmembrane	3Beta_HSD
O. sativa	8 hpi vs Nip	LOC_Os07g41280	1.9812	1.8844	2.7081	9.85e-15	9.39e-20	2.66e-33	up	6-phosphogluconolactonase	Cytoplasm	NA
O. sativa	8 hpi vs Nip	LOC_Os09g19900	1.9775	1.3891	2.0718	2.57e-08	2.61e-05	5.58e-08	up	WD domain, G-beta repeat domain containing protein	Cytoplasm	WD40
O. sativa	8 hpi vs Nip	LOC_Os08g38710	1.9711	3.2581	3.692	5.35e-08	6.12e-51	1.28e-51	up	uncharacterized glycosyltransferase	Cytoplasm	Raffinose_syn
O. sativa	8 hpi vs Nip	LOC_Os01g47540	1.971	1.3894	1.9529	1.98e-13	1.57e-08	8.9e-11	up	NLI interacting factor-like phosphatase	Cytoplasm	NIF
O. sativa	8 hpi vs Nip	LOC_Os02g07040	1.9637	1.6017	1.7751	1.53e-05	4.94e-05	0.0016445	up	biotin--protein ligase	Cytoplasm	BPL_LplA_LipB
O. sativa	8 hpi vs Nip	LOC_Os08g37800	1.9591	1.3187	2.8754	1.85e-06	0.00082018	8.23e-18	up	CAMK_KIN1/SNF1/Nim1_like_AMPKh	Cytoplasm	KA1
O. sativa	8 hpi vs Nip	LOC_Os01g25880	1.9547	1.4167	1.7738	2.07e-06	0.00018743	0.00046979	up	dephospho-CoA kinase	Cytoplasm	CoaE
O. sativa	8 hpi vs Nip	LOC_Os06g48510	1.9494	1.45	2.3095	9.13e-05	0.0015216	1.49e-06	up	choline monooxygenase, chloroplast precursor	Cytoplasm	Rieske
O. sativa	8 hpi vs Nip	LOC_Os11g40009	1.9463	2.0426	1.8336	1.05e-07	2.91e-13	2.28e-05	up	phospholipase, patatin family	Cytoplasm	Patatin
O. sativa	8 hpi vs Nip	LOC_Os02g41630	1.9267	1.9659	2.4494	1.84e-57	5.47e-95	7.33e-103	up	phenylalanine ammonia-lyase	NA	NA
O. sativa	8 hpi vs Nip	LOC_Os08g02690	1.9252	1.568	2.0503	1.36e-23	1.45e-21	1.23e-23	up	MA3 domain containing protein	Cytoplasm	MA3
O. sativa	8 hpi vs Nip	LOC_Os06g09890	1.9235	1.7996	2.5534	1.17e-41	1.21e-54	6.78e-86	up	smr domain containing protein	Cytoplasm	DUF1771
O. sativa	8 hpi vs Nip	LOC_Os02g50290	1.9231	1.236	2.3287	1.5e-06	0.0015377	1e-09	up	RING zinc finger protein	Transmembrane	zf-C3HC4
O. sativa	8 hpi vs Nip	LOC_Os10g35630	1.9213	1.1262	3.0086	5.44e-09	0.0006504	3.41e-31	up	cystathionin beta synthase protein	Cytoplasm	CBS
O. sativa	8 hpi vs Nip	LOC_Os01g57260	1.9194	1.3202	2.2533	1.13e-08	2.34e-05	8.75e-12	up	vacuolar protein sorting-associated protein 28 homolog 2	Cytoplasm	VPS28
O. sativa	8 hpi vs Nip	LOC_Os06g05050	1.9186	1.5433	1.9607	0.0005604	0.0015459	0.0014591	up	OsWAK61 - OsWAK receptor-like protein kinase	Secretion	EGF_CA
O. sativa	8 hpi vs Nip	LOC_Os12g01940	1.9139	1.4108	1.8121	4.84e-06	0.00020665	0.00026454	up	expressed protein	Cytoplasm	NA
O. sativa	8 hpi vs Nip	LOC_Os08g42310	1.9132	1.7337	2.2484	0.00014678	2.48e-05	4.38e-06	up	expressed protein	Cytoplasm	NA
O. sativa	8 hpi vs Nip	LOC_Os02g57250	1.9091	1.6241	2.5147	2.07e-18	7.68e-19	1.25e-36	up	OsIAA10 - Auxin-responsive Aux/IAA gene family member	Cytoplasm	AUX_IAA
O. sativa	8 hpi vs Nip	LOC_Os05g48750	1.8977	1.5985	1.9426	0.00048997	0.00054293	0.0012655	up	3-deoxy-manno-octulosonate cytidylyltransferase	Transmembrane	CTP_transf_3
O. sativa	8 hpi vs Nip	LOC_Os04g57600	1.8952	1.8259	1.7469	5.37e-13	2.61e-18	2.84e-08	up	zinc finger C-x8-C-x5-C-x3-H type family protein	Cytoplasm	NA
O. sativa	8 hpi vs Nip	LOC_Os09g37020	1.8868	1.1684	2.3212	3.28e-19	3.78e-09	1.64e-30	up	expressed protein	Transmembrane	NA
O. sativa	8 hpi vs Nip	LOC_Os03g44620	1.886	1.7191	1.1411	5.11e-63	6.96e-78	1.75e-09	up	chaperone protein dnaJ	NA	NA
O. sativa	8 hpi vs Nip	LOC_Os07g11290	1.8846	1.0631	1.9047	1.64e-08	0.0017591	3.01e-07	up	expressed protein	Cytoplasm	NA
O. sativa	8 hpi vs Nip	LOC_Os05g12481	1.8823	1.051	1.8097	1.12e-12	6.69e-05	3.47e-09	up	expressed protein	Cytoplasm	NA
O. sativa	8 hpi vs Nip	LOC_Os09g20640	1.8736	1.6165	1.8443	0.00059469	0.00038078	0.0034425	up	serine/threonine-protein kinase 16	Cytoplasm	Pkinase
O. sativa	8 hpi vs Nip	LOC_Os11g40070	1.8703	1.4789	1.7552	7.33e-07	6.31e-06	0.00010212	up	expressed protein	Cytoplasm	DUF829
O. sativa	8 hpi vs Nip	LOC_Os05g08730	1.8611	1.4844	1.6462	2.61e-09	3.24e-08	2.74e-05	up	early fruit mRNA	Cytoplasm	NA
O. sativa	8 hpi vs Nip	LOC_Os08g30730	1.8606	1.5848	2.11	2.62e-08	1.37e-08	4.7e-10	up	holocarboxylase synthetase	Cytoplasm	NA
O. sativa	8 hpi vs Nip	LOC_Os04g33220	1.8564	1.1372	1.4942	4.86e-07	0.0017108	0.0038979	up	SAM domain family protein	Cytoplasm	SAM_1
O. sativa	8 hpi vs Nip	LOC_Os03g20300	1.8555	1.757	1.7939	0.0001294	4.51e-06	0.0016322	up	glucose-6-phosphate 1-dehydrogenase, chloroplast precursor	Cytoplasm	G6PD_N
O. sativa	8 hpi vs Nip	LOC_Os08g38880	1.8529	1.0117	2.0231	1.79e-15	1.13e-05	1.18e-16	up	WD-40 repeat family protein	Cytoplasm	WD40
O. sativa	8 hpi vs Nip	LOC_Os05g35110	1.8516	1.7621	2.0029	2.72e-25	3.9e-35	1.94e-26	up	OsFBL22 - F-box domain and LRR containing protein	Cytoplasm	NA
O. sativa	8 hpi vs Nip	LOC_Os06g35030	1.8478	1.1978	1.9207	7.93e-14	1.74e-07	1e-12	up	RNA recognition motif containing protein	Cytoplasm	RRM_1
O. sativa	8 hpi vs Nip	LOC_Os04g43690	1.8449	1.4496	1.6279	3.84e-05	0.00020395	0.004877	up	DUF647 domain containing protein	Cytoplasm	DUF647
O. sativa	8 hpi vs Nip	LOC_Os01g46169	1.8434	1.3432	1.4989	1.45e-15	4.49e-11	1.27e-06	up	GDSL-like lipase/acylhydrolase	Transmembrane	Lipase_GDSL
O. sativa	8 hpi vs Nip	LOC_Os06g22080	1.8303	1.1112	1.4591	6.41e-09	0.00026544	0.00095582	up	diacylglycerol O-acyltransferase	Transmembrane	DAGAT
O. sativa	8 hpi vs Nip	LOC_Os11g31640	1.8299	1.2519	2.0793	3.56e-13	3.95e-08	4.75e-16	up	serine palmitoyltransferase 2	Cytoplasm	Aminotran_1_2
O. sativa	8 hpi vs Nip	LOC_Os05g27870	1.8275	1.5243	2.1529	8.53e-08	1e-07	1.43e-10	up	expressed protein	Cytoplasm	NatB_MDM20
O. sativa	8 hpi vs Nip	LOC_Os04g40080	1.8226	1.2375	2.0063	3.46e-06	0.00071786	8.99e-07	up	leucine rich repeat containing protein	Cytoplasm	LRR_1
O. sativa	8 hpi vs Nip	LOC_Os05g28870	1.8211	1.4773	2.0473	1.96e-10	1.08e-09	2.95e-12	up	mitochondrial carrier protein	Transmembrane	Mito_carr
O. sativa	8 hpi vs Nip	LOC_Os03g04050	1.8197	1.7292	1.6529	2.37e-05	3.3e-07	0.0021618	up	protein kinase family protein	Cytoplasm	Pkinase_Tyr
O. sativa	8 hpi vs Nip	LOC_Os01g16180	1.819	2.4113	2.1003	1.08e-09	1.31e-32	2.22e-12	up	MT-A70 domain containing protein	Cytoplasm	MT-A70
O. sativa	8 hpi vs Nip	LOC_Os06g49430	1.8173	1.2761	2.1184	4.45e-13	1.31e-08	2.94e-17	up	CGMC_MAPKCMGC_2.11 - CGMC includes CDA, MAPK, GSK3, and CLKC kinases	Cytoplasm	Pkinase
O. sativa	8 hpi vs Nip	LOC_Os08g41710	1.8156	1.3544	1.6227	4.01e-10	1.02e-07	7.2e-06	up	FHA domain containing protein	Cytoplasm	FHA
O. sativa	8 hpi vs Nip	LOC_Os03g36790	1.814	1.5509	1.8311	1.26e-06	5.67e-07	1.32e-05	up	tobamovirus multiplication protein	Transmembrane	DUF1084
O. sativa	8 hpi vs Nip	LOC_Os01g55650	1.8131	2.0514	1.7278	8.74e-05	5.84e-10	0.0017547	up	phospholipase, patatin family	Cytoplasm	DUF3336
O. sativa	8 hpi vs Nip	LOC_Os07g09600	1.8121	1.1623	1.6983	3.61e-13	4.77e-07	9.88e-09	up	vesicle-associated membrane protein	Transmembrane	Synaptobrevin
O. sativa	8 hpi vs Nip	LOC_Os05g09500	1.8102	1.1729	2.5199	7.38e-07	0.00070404	1.18e-15	up	hexokinase	Cytoplasm	Hexokinase_1
O. sativa	8 hpi vs Nip	LOC_Os12g01590	1.8095	1.3418	2.0419	1.13e-05	0.00025302	1.13e-06	up	expressed protein	Cytoplasm	NA
O. sativa	8 hpi vs Nip	LOC_Os02g29500	1.8073	1.4428	1.6816	8.7e-06	3.37e-05	0.00068213	up	expressed protein	Transmembrane	NA
O. sativa	8 hpi vs Nip	LOC_Os02g30640	1.8048	1.5314	1.9536	0.00069257	0.00055248	0.00049603	up	basic salivary proline-rich protein 2 precursor	Cytoplasm	NA
O. sativa	8 hpi vs Nip	LOC_Os03g10620	1.8045	1.0656	1.9745	5.88e-154	5.06e-66	3.57e-166	up	hydrolase, alpha/beta fold family domain containing protein	Cytoplasm	Abhydrolase_1
O. sativa	8 hpi vs Nip	LOC_Os01g62840	1.7994	1.7844	1.5671	2.72e-06	1.55e-09	0.0017141	up	mannose-1-phosphate guanyltransferase	Cytoplasm	Hexapep
O. sativa	8 hpi vs Nip	LOC_Os01g56270	1.7977	1.773	2.6884	0.0022432	7.71e-05	5.31e-09	up	transposon protein	Cytoplasm	NA
O. sativa	8 hpi vs Nip	LOC_Os10g38870	1.7934	1.8134	1.8092	1.21e-05	6.01e-09	8.94e-05	up	heavy metal-associated domain containing protein	Cytoplasm	HMA
O. sativa	8 hpi vs Nip	LOC_Os03g22830	1.7907	1.463	1.5417	1.72e-10	5.29e-10	2.12e-05	up	zinc finger, C3HC4 type domain containing protein	Cytoplasm	zf-C3HC4
O. sativa	8 hpi vs Nip	LOC_Os12g43630	1.79	1.9921	1.6221	1.66e-10	5.23e-22	2.61e-06	up	lactate/malate dehydrogenase	Cytoplasm	Ldh_1_C
O. sativa	8 hpi vs Nip	LOC_Os08g38990	1.7876	1.6487	2.7063	4.13e-06	9.5e-08	4.24e-18	up	WRKY30	Cytoplasm	WRKY
O. sativa	8 hpi vs Nip	LOC_Os08g01320	1.7832	1.3643	1.5569	1.2e-11	1.66e-09	3.26e-06	up	C3-BTB1 - Bric-a-Brac, Tramtrack, Broad Complex BTB domain with C3 subfamily conserved sequence	Cytoplasm	BTB
O. sativa	8 hpi vs Nip	LOC_Os07g37270	1.7822	1.2373	1.3703	8.7e-09	9.19e-06	0.0026077	up	MSP domain containing protein	Cytoplasm	Motile_Sperm
O. sativa	8 hpi vs Nip	LOC_Os02g39850	1.7813	1.2489	1.7609	2.08e-17	1.67e-11	1.59e-13	up	transferase family protein	Cytoplasm	Transferase
O. sativa	8 hpi vs Nip	LOC_Os02g54820	1.781	1.4918	2.2588	2.91e-22	1.04e-22	1.24e-38	up	trehalose-6-phosphate synthase	Cytoplasm	Trehalose_PPase
O. sativa	8 hpi vs Nip	LOC_Os02g27220	1.7775	2.191	1.7895	1.04e-09	7.97e-27	4.65e-08	up	protein phosphatase 2C	Cytoplasm	PP2C
O. sativa	8 hpi vs Nip	LOC_Os12g44060	1.7755	1.6525	1.7416	1.2e-09	9.88e-13	2.19e-07	up	nodulin	Transmembrane	Nodulin-like
O. sativa	8 hpi vs Nip	LOC_Os03g03130	1.772	1.0387	1.9879	7.09e-14	3.8e-06	3.97e-16	up	ubiquitin-conjugating enzyme	Cytoplasm	UQ_con
O. sativa	8 hpi vs Nip	LOC_Os01g20840	1.7671	1.5323	1.7047	1.97e-07	3.31e-08	1.89e-05	up	lipase class 3 family protein	Secretion	Lipase_3
O. sativa	8 hpi vs Nip	LOC_Os07g46380	1.7622	1.5324	1.7764	4.37e-05	1.29e-05	0.00027467	up	glycosyltransferase	Transmembrane	DUF563
O. sativa	8 hpi vs Nip	LOC_Os11g16330	1.7594	1.5352	1.7741	0.0013892	0.00061386	0.0046612	up	expressed protein	Cytoplasm	DUF525
O. sativa	8 hpi vs Nip	LOC_Os10g41200	1.7585	1.1967	1.6849	7.12e-12	2.01e-07	2.13e-08	up	MYB family transcription factor	Cytoplasm	Myb_DNA-binding
O. sativa	8 hpi vs Nip	LOC_Os03g01130	1.7564	1.2209	1.5546	1.77e-05	0.0010763	0.0033188	up	ethylene-responsive element-binding protein	Cytoplasm	DUF862
O. sativa	8 hpi vs Nip	LOC_Os03g27280	1.7535	1.6578	1.8928	0.0013437	9.52e-05	0.0011138	up	CAMK_CAMK_like.19 - CAMK includes calcium/calmodulin depedent protein kinases	Cytoplasm	Pkinase
O. sativa	8 hpi vs Nip	LOC_Os05g28960	1.7533	1.3409	2.0857	7.9e-08	1.83e-06	7.46e-11	up	acyltransferase	Cytoplasm	Acyltransferase
O. sativa	8 hpi vs Nip	LOC_Os08g12850	1.75	1.4166	2.0173	6.16e-06	1.36e-05	2.07e-07	up	pentatricopeptide	Transmembrane	Reticulon
O. sativa	8 hpi vs Nip	LOC_Os04g52600	1.7463	1.8072	1.8363	1.47e-22	5.59e-40	3e-21	up	SHR5-receptor-like kinase	Transmembrane	Malectin
O. sativa	8 hpi vs Nip	LOC_Os03g57690	1.746	2.3877	1.6787	4.4e-30	1.16e-114	3.56e-21	up	aldehyde oxidase	Cytoplasm	Fer2
O. sativa	8 hpi vs Nip	LOC_Os06g06040	1.7439	1.511	1.7639	0.00039777	0.00016261	0.0015827	up	expressed protein	Cytoplasm	TPMT
O. sativa	8 hpi vs Nip	LOC_Os02g06640	1.7436	1.1509	1.3947	5.59e-218	5.23e-125	5.32e-82	up	ubiquitin family protein	Cytoplasm	ubiquitin
O. sativa	8 hpi vs Nip	LOC_Os03g31706	1.7432	1.2157	2.057	3.09e-05	0.0014154	5.57e-07	up	expressed protein	NA	NA
O. sativa	8 hpi vs Nip	LOC_Os08g08586	1.7347	1.3696	1.9217	3.16e-24	1.2e-21	5.66e-27	up	expressed protein	Cytoplasm	NA
O. sativa	8 hpi vs Nip	LOC_Os01g42850	1.7341	1.6842	2.0076	1.32e-06	1.12e-09	2.29e-08	up	ThiF family domain containing protein	Cytoplasm	ThiF
O. sativa	8 hpi vs Nip	LOC_Os08g10250	1.7325	1.5269	1.6262	1.05e-12	7.37e-15	2.21e-08	up	SHR5-receptor-like kinase	Transmembrane	Malectin
O. sativa	8 hpi vs Nip	LOC_Os02g42350	1.7299	1.8335	2.0323	0.00039794	2.74e-07	2.25e-05	up	nitrilase	Cytoplasm	CN_hydrolase
O. sativa	8 hpi vs Nip	LOC_Os01g04814	1.7247	1.0722	1.8703	3.05e-23	9.2e-12	4.06e-24	up	vacuolar protein sorting-associating protein 4B	Cytoplasm	MIT
O. sativa	8 hpi vs Nip	LOC_Os04g35910	1.7246	1.4423	1.7681	1.23e-08	7.12e-09	1.54e-07	up	coiled-coil domain-containing protein 55	Cytoplasm	DUF2040
O. sativa	8 hpi vs Nip	LOC_Os12g42850	1.7243	2.2757	1.9171	1.1e-41	1.47e-144	6.15e-47	up	amino acid permease	Transmembrane	AA_permease
O. sativa	8 hpi vs Nip	LOC_Os03g10880	1.7165	1.6184	1.5898	1.64e-10	1.42e-14	1.13e-06	up	BTBN5 - Bric-a-Brac, Tramtrack, Broad Complex BTB domain with non-phototropic hypocotyl 3 NPH3 and coiled-coil domains	Cytoplasm	NPH3
O. sativa	8 hpi vs Nip	LOC_Os07g36800	1.7116	1.4508	1.4914	1.02e-11	1.61e-12	3.89e-06	up	UPF0041 domain containing protein	Cytoplasm	UPF0041
O. sativa	8 hpi vs Nip	LOC_Os04g57850	1.7113	1.3255	1.3448	3.49e-09	6.73e-08	0.0013078	up	AMP-binding enzyme	Cytoplasm	AMP-binding
O. sativa	8 hpi vs Nip	LOC_Os05g03820	1.7091	1.2821	2.1497	7.96e-07	1.79e-05	3.79e-11	up	glutamate--cysteine ligase, chloroplast precursor	Cytoplasm	GCS2
O. sativa	8 hpi vs Nip	LOC_Os01g55750	1.707	1.0081	1.8402	2.06e-07	0.0014699	1.57e-07	up	TCP family transcription factor	Cytoplasm	TCP
O. sativa	8 hpi vs Nip	LOC_Os08g04620	1.7054	1.1632	1.3339	2.56e-21	1.64e-13	1.13e-07	up	MSP domain containing protein	Cytoplasm	Motile_Sperm
O. sativa	8 hpi vs Nip	LOC_Os02g14760	1.7021	1.2968	1.7056	1e-10	6.84e-09	1.14e-08	up	CID11	Cytoplasm	RRM_1
O. sativa	8 hpi vs Nip	LOC_Os02g43010	1.6977	1.4271	1.5214	6.05e-06	3.36e-06	0.0015409	up	vacuolar-processing enzyme precursor	Secretion	Peptidase_C13
O. sativa	8 hpi vs Nip	LOC_Os01g47760	1.6863	1.4303	2.057	5.3e-07	1.69e-07	2.24e-10	up	OsGrx_I1 - glutaredoxin subgroup III	Cytoplasm	NA
O. sativa	8 hpi vs Nip	LOC_Os08g01620	1.6844	1.0893	1.5909	5.49e-10	9.47e-06	1.03e-06	up	shwachman-Bodian-Diamond syndrome protein	Cytoplasm	SBDS
O. sativa	8 hpi vs Nip	LOC_Os01g61230	1.6813	1.4062	1.6698	4.58e-05	3.12e-05	0.00046885	up	dihydroflavonol-4-reductase	Transmembrane	Epimerase
O. sativa	8 hpi vs Nip	LOC_Os12g32992	1.6778	1.1013	1.7233	8.18e-07	0.00039105	5.75e-06	up	expressed protein	Cytoplasm	SAM_2
O. sativa	8 hpi vs Nip	LOC_Os07g07680	1.6776	1.3729	1.8715	2.79e-19	3.9e-19	9.07e-22	up	frigida	Cytoplasm	Frigida
O. sativa	8 hpi vs Nip	LOC_Os12g39420	1.6763	1.0035	2.0129	4.21e-20	1.6e-09	8.55e-29	up	nucleobase-ascorbate transporter	Transmembrane	Xan_ur_permease
O. sativa	8 hpi vs Nip	LOC_Os03g55540	1.6718	1.3273	1.1702	1.78e-12	1.61e-11	0.0025772	up	ZOS3-18 - C2H2 zinc finger protein	Cytoplasm	NA
O. sativa	8 hpi vs Nip	LOC_Os08g03390	1.6713	1.154	1.5805	2.51e-17	1.8e-11	1.68e-11	up	pre-mRNA-splicing factor SLU7	Cytoplasm	Slu7
O. sativa	8 hpi vs Nip	LOC_Os12g26030	1.671	1.5215	1.8183	2.94e-05	1.23e-06	1.82e-05	up	FACT complex subunit SPT16	Cytoplasm	Rtt106
O. sativa	8 hpi vs Nip	LOC_Os05g40770	1.6698	1.4601	2.5859	1.1e-06	1.01e-07	4.37e-21	up	leucine-rich repeat family protein	Transmembrane	LRRNT_2
O. sativa	8 hpi vs Nip	LOC_Os01g15010	1.6673	1.1514	1.3387	4.37e-12	4.64e-08	7.07e-05	up	miro	Cytoplasm	Arf
O. sativa	8 hpi vs Nip	LOC_Os03g21540	1.6643	1.7178	2.36	1.32e-07	2.6e-13	3.43e-18	up	TKL_IRAK_CrRLK1L-1	Transmembrane	Pkinase_Tyr
O. sativa	8 hpi vs Nip	LOC_Os10g07440	1.6608	1.422	1.3985	3.23e-08	4.27e-09	0.00058896	up	expressed protein	Secretion	NA
O. sativa	8 hpi vs Nip	LOC_Os07g27930	1.6573	1.2684	1.5714	1.32e-05	8.64e-05	0.00066275	up	DNA-directed RNA polymerase subunit	Cytoplasm	RNA_pol_Rpb6
O. sativa	8 hpi vs Nip	LOC_Os11g04670	1.6568	1.5651	2.2654	3.37e-06	1.24e-08	5.12e-13	up	2-isopropylmalate synthase B	Cytoplasm	HMGL-like
O. sativa	8 hpi vs Nip	LOC_Os01g37560	1.6565	1.2435	1.8658	4.68e-17	7.86e-14	8.22e-20	up	chaperone protein dnaJ 49	Cytoplasm	DnaJ
O. sativa	8 hpi vs Nip	LOC_Os01g65380	1.6553	1.1806	1.8658	1.94e-06	0.00010484	1.98e-07	up	patellin protein	Cytoplasm	CRAL_TRIO_N
O. sativa	8 hpi vs Nip	LOC_Os03g06390	1.6553	1.049	1.8715	7.8e-20	8.46e-11	2.57e-23	up	expressed protein	Cytoplasm	NA
O. sativa	8 hpi vs Nip	LOC_Os06g46240	1.6537	1.3038	1.6532	0.00032567	0.00076094	0.0019001	up	BTB/POZ domain containing protein	Cytoplasm	BTB
O. sativa	8 hpi vs Nip	LOC_Os12g37410	1.6529	1.1406	1.5969	1.04e-15	1.8e-10	3.74e-11	up	CPuORF5 - conserved peptide uORF-containing transcript	Cytoplasm	bZIP_1
O. sativa	8 hpi vs Nip	LOC_Os10g41510	1.6528	1.2639	1.6351	9.82e-05	0.00047487	0.00095716	up	calcineurin B	Cytoplasm	NA
O. sativa	8 hpi vs Nip	LOC_Os01g02200	1.6488	1.341	1.4988	4.71e-07	6.28e-07	0.00027814	up	armadillo/beta-catenin repeat family protein	Cytoplasm	Arm
O. sativa	8 hpi vs Nip	LOC_Os04g39660	1.6485	1.4423	1.6427	1.54e-12	9.07e-15	7.49e-10	up	OsFBDUF22 - F-box and DUF domain containing protein	Cytoplasm	DUF295
O. sativa	8 hpi vs Nip	LOC_Os01g46570	1.6477	1.9558	1.7967	0.0038183	3.2e-07	0.0029332	up	CTP synthase	Cytoplasm	GATase
O. sativa	8 hpi vs Nip	LOC_Os04g38870	1.6469	1.3034	2.0128	8.41e-30	1.37e-27	3.51e-45	up	14-3-3 protein	Cytoplasm	41701
O. sativa	8 hpi vs Nip	LOC_Os09g27660	1.6449	1.3711	1.7686	9.85e-07	5.24e-07	1e-06	up	OsFBO21 - F-box and other domain containing protein	Cytoplasm	FBA_1
O. sativa	8 hpi vs Nip	LOC_Os11g14300	1.6446	1.393	2.1449	2.28e-07	5.66e-08	1.99e-13	up	la domain containing protein	Cytoplasm	La
O. sativa	8 hpi vs Nip	LOC_Os01g09420	1.6337	1.1771	1.481	3.72e-08	4.11e-06	7.38e-05	up	expressed protein	Cytoplasm	DUF1618
O. sativa	8 hpi vs Nip	LOC_Os07g07410	1.6336	1.2548	1.3641	2.21e-06	1.57e-05	0.0045535	up	oxidoreductase, 2OG-Fe oxygenase family protein	Cytoplasm	2OG-FeII_Oxy
O. sativa	8 hpi vs Nip	LOC_Os08g42370	1.6327	1.6183	1.4353	2.07e-16	1.12e-26	1.41e-08	up	zinc finger DHHC domain-containing protein	Transmembrane	zf-DHHC
O. sativa	8 hpi vs Nip	LOC_Os10g30750	1.6306	1.3282	2.2044	7.85e-06	8.96e-06	9.76e-12	up	appr-1-p processing enzyme family protein	Cytoplasm	Macro
O. sativa	8 hpi vs Nip	LOC_Os04g48050	1.6287	1.0893	1.747	2.39e-07	0.00010572	2.81e-07	up	RING zinc finger protein	Transmembrane	zf-C3HC4
O. sativa	8 hpi vs Nip	LOC_Os03g57210	1.6276	1.1748	1.5592	0.00013343	0.0016237	0.0025314	up	glycine-rich protein	Cytoplasm	NA
O. sativa	8 hpi vs Nip	LOC_Os07g27790	1.6251	1.4908	2.0234	8.08e-07	5.79e-09	1.11e-10	up	glutamate--cysteine ligase, chloroplast precursor	Cytoplasm	GCS2
O. sativa	8 hpi vs Nip	LOC_Os06g05870	1.6246	1.0875	2.0273	2.27e-05	0.0016939	2.18e-08	up	dual specificity protein phosphatase	Cytoplasm	DSPc
O. sativa	8 hpi vs Nip	LOC_Os04g57210	1.623	1.3058	2.2383	1.43e-07	2.54e-07	1.87e-16	up	actin-6	Secretion	Actin
O. sativa	8 hpi vs Nip	LOC_Os03g53750	1.621	1.3224	1.5958	0.00025697	0.00027592	0.0022877	up	nuclear prelamin A recognition factor	Cytoplasm	Fe_hyd_SSU
O. sativa	8 hpi vs Nip	LOC_Os02g13150	1.6167	1.4611	1.5758	1.39e-05	4.73e-07	0.00035124	up	pollen-specific protein SF21	Transmembrane	Ndr
O. sativa	8 hpi vs Nip	LOC_Os01g15640	1.6067	1.0205	1.5179	9.93e-07	0.00065911	0.00014964	up	no apical meristem protein	Transmembrane	NAM
O. sativa	8 hpi vs Nip	LOC_Os08g10290	1.6027	1.2832	2.2123	3.25e-05	5.22e-05	4.46e-11	up	SHR5-receptor-like kinase	Transmembrane	LRR_1
O. sativa	8 hpi vs Nip	LOC_Os12g27994	1.6002	1.3254	2.0819	5e-05	3.3e-05	7.31e-09	up	expressed protein	Cytoplasm	NA
O. sativa	8 hpi vs Nip	LOC_Os04g50864	1.5895	1.0545	1.6577	1.19e-06	0.00029112	5.07e-06	up	expressed protein	Cytoplasm	DUF59
O. sativa	8 hpi vs Nip	LOC_Os01g21250	1.5875	1.0624	1.3101	1.56e-08	1.6e-05	0.00084924	up	late embryogenesis abundant protein	Cytoplasm	LEA_3
O. sativa	8 hpi vs Nip	LOC_Os10g34710	1.5874	1.6405	1.5166	3.77e-14	7.21e-26	1.31e-09	up	myosin-2 heavy chain, non muscle	Cytoplasm	IQ
O. sativa	8 hpi vs Nip	LOC_Os02g35590	1.5872	1.0875	1.5869	1.71e-06	0.00018467	3.51e-05	up	glutathione S-transferase	Cytoplasm	GST_N
O. sativa	8 hpi vs Nip	LOC_Os11g36480	1.5845	1.4107	2.1356	0.0040713	0.0010219	8.01e-06	up	zinc knuckle domain containing protein	Cytoplasm	zf-CCHC
O. sativa	8 hpi vs Nip	LOC_Os07g40620	1.582	1.1489	1.5912	2.09e-07	9.19e-06	5.39e-06	up	saccharopine dehydrogenase	Transmembrane	Saccharop_dh
O. sativa	8 hpi vs Nip	LOC_Os02g12580	1.5811	1.1769	1.6643	1.62e-06	2.3e-05	4.66e-06	up	OsPP2Ac-3 - Phosphatase 2A isoform 3 belonging to family 1	Cytoplasm	Metallophos
O. sativa	8 hpi vs Nip	LOC_Os02g52250	1.5793	1.4568	1.3709	2.03e-14	7.83e-20	3.47e-07	up	SKIP/SNW domain containing protein	Cytoplasm	SKIP_SNW
O. sativa	8 hpi vs Nip	LOC_Os01g02920	1.5775	1.3711	1.6917	4.22e-05	6.11e-06	5.06e-05	up	glycosyltransferase protein	Transmembrane	DUF563
O. sativa	8 hpi vs Nip	LOC_Os12g43370	1.5775	1.4337	1.3096	9.29e-10	7.22e-13	0.00023714	up	peptidase, M24 family protein	Cytoplasm	Peptidase_M24
O. sativa	8 hpi vs Nip	LOC_Os08g10320	1.5764	1.5018	2.1912	3.44e-10	4.24e-15	7.71e-23	up	SHR5-receptor-like kinase	Transmembrane	LRR_1
O. sativa	8 hpi vs Nip	LOC_Os11g17530	1.5732	1.4272	1.8993	9.67e-05	4.41e-06	1.3e-06	up	pentatricopeptide	Cytoplasm	PPR
O. sativa	8 hpi vs Nip	LOC_Os03g22490	1.5721	1.5364	1.6722	1.69e-18	1.35e-29	1.21e-17	up	heavy metal-associated domain containing protein	Cytoplasm	HMA
O. sativa	8 hpi vs Nip	LOC_Os08g40150	1.5709	1.3625	1.2729	5.22e-11	5.29e-13	0.00016884	up	AT hook motif domain containing protein	Cytoplasm	DUF296
O. sativa	8 hpi vs Nip	LOC_Os11g09830	1.5692	1.2742	1.6457	0.0014234	0.0014984	0.0026275	up	expressed protein	Cytoplasm	NA
O. sativa	8 hpi vs Nip	LOC_Os03g60130	1.5658	1.4052	1.2406	6.51e-11	5.02e-14	0.00036831	up	transcription elongation factor protein	Cytoplasm	Med26
O. sativa	8 hpi vs Nip	LOC_Os10g39520	1.5651	1.2702	1.7059	0.00034734	0.00035093	0.00026291	up	MLO domain containing protein	Transmembrane	Mlo
O. sativa	8 hpi vs Nip	LOC_Os03g62280	1.5617	1.4257	1.8566	0.0010323	8.87e-05	7.02e-05	up	expressed protein	Transmembrane	NA
O. sativa	8 hpi vs Nip	LOC_Os01g63890	1.5581	1.0677	1.8912	1.1e-05	0.00057613	4.17e-08	up	G10 protein	Cytoplasm	G10
O. sativa	8 hpi vs Nip	LOC_Os05g43850	1.5531	1.0223	1.5619	3.69e-08	3.61e-05	1.49e-06	up	OsFBT9 - F-box and tubby domain containing protein	Cytoplasm	Tub
O. sativa	8 hpi vs Nip	LOC_Os02g51770	1.5484	1.0234	1.4552	9.18e-05	0.0039768	0.0032341	up	TLD family protein	Cytoplasm	TLD
O. sativa	8 hpi vs Nip	LOC_Os07g42640	1.5452	1.4575	2.1746	1.33e-06	1.65e-09	4.96e-15	up	FYVE zinc finger family protein	Cytoplasm	Ank
O. sativa	8 hpi vs Nip	LOC_Os03g61210	1.5424	1.3945	1.6885	7.26e-05	2.91e-06	4.61e-05	up	domain of unknown function domain containing protein	Transmembrane	DUF300
O. sativa	8 hpi vs Nip	LOC_Os12g32230	1.537	1.2505	2.2052	0.0016339	0.0015243	5.18e-08	up	molybdenum cofactor biosynthesis protein 1	Cytoplasm	Radical_SAM
O. sativa	8 hpi vs Nip	LOC_Os03g12064	1.5343	1.018	1.2869	2.5e-07	8.93e-05	0.0019712	up	expressed protein	Cytoplasm	NA
O. sativa	8 hpi vs Nip	LOC_Os07g44970	1.5338	1.3326	1.5432	9.52e-06	8.26e-07	0.00011866	up	XPA-binding protein 2	Cytoplasm	NA
O. sativa	8 hpi vs Nip	LOC_Os06g06160	1.5328	1.1372	1.0184	5.57e-16	3.25e-13	0.0026689	up	IQ calmodulin-binding motif domain containing protein	Cytoplasm	NA
O. sativa	8 hpi vs Nip	LOC_Os02g48964	1.5313	1.3259	1.774	1.56e-07	6.29e-09	2.44e-09	up	WD-40 repeat family protein	Cytoplasm	WD40
O. sativa	8 hpi vs Nip	LOC_Os12g42420	1.5312	1.7661	2.1183	1.11e-06	5.74e-16	2.14e-14	up	DNA binding protein	Transmembrane	Branch
O. sativa	8 hpi vs Nip	LOC_Os07g09060	1.5302	1.4284	2.2	4.66e-21	1.7e-30	3.61e-53	up	aldehyde dehydrogenase	Cytoplasm	Aldedh
O. sativa	8 hpi vs Nip	LOC_Os06g46372	1.5279	1.5109	1.7948	0.0033852	6.63e-05	0.00052798	up	dehydrogenase	Cytoplasm	NAD_binding_2
O. sativa	8 hpi vs Nip	LOC_Os01g35330	1.5268	1.1944	1.2948	2.89e-11	1.39e-10	3.14e-05	up	circumsporozoite protein precursor	Cytoplasm	NA
O. sativa	8 hpi vs Nip	LOC_Os06g04660	1.5249	1.3329	1.6147	0.00013789	1.76e-05	0.0002559	up	oxidoreductase, 2OG-Fe oxygenase family protein	Cytoplasm	NA
O. sativa	8 hpi vs Nip	LOC_Os04g41100	1.5242	1.4037	1.2542	5.98e-17	1.01e-23	6.07e-07	up	cyclin-dependent kinase G-2	Cytoplasm	Pkinase
O. sativa	8 hpi vs Nip	LOC_Os07g47340	1.5239	1.2261	1.8532	0.00081314	0.00087957	2.45e-05	up	expressed protein	Cytoplasm	NA
O. sativa	8 hpi vs Nip	LOC_Os10g35720	1.5234	1.1461	1.2994	4.5e-10	1.19e-08	8.44e-05	up	OsGrx_S17 - glutaredoxin subgroup II	Cytoplasm	Glutaredoxin
O. sativa	8 hpi vs Nip	LOC_Os06g06050	1.5162	1.8678	1.8302	3.9e-05	2.67e-14	3.97e-07	up	OsFBL27 - F-box domain and LRR containing protein	Cytoplasm	NA
O. sativa	8 hpi vs Nip	LOC_Os03g04570	1.4956	2.2366	1.8939	1.34e-09	1.97e-47	9.28e-16	up	peptide transporter PTR3-A	Transmembrane	PTR2
O. sativa	8 hpi vs Nip	LOC_Os02g51710	1.4951	1.4072	2.2516	0.00012466	1.25e-06	1.29e-12	up	wound/stress protein	Secretion	PLAT
O. sativa	8 hpi vs Nip	LOC_Os03g29350	1.495	1.5646	1.7043	8.86e-08	7.98e-15	3.98e-09	up	von Willebrand factor type A domain containing protein	Cytoplasm	VWA
O. sativa	8 hpi vs Nip	LOC_Os06g07780	1.487	1.153	1.4417	7.01e-07	2.01e-06	6.5e-05	up	vesicle-associated membrane protein	Transmembrane	Synaptobrevin
O. sativa	8 hpi vs Nip	LOC_Os01g09020	1.4826	1.4437	2.1873	0.0014885	2.07e-05	8.93e-09	up	WD domain, G-beta repeat domain containing protein	Cytoplasm	WD40
O. sativa	8 hpi vs Nip	LOC_Os08g13920	1.4803	3.0146	2.0882	0.0011111	3.49e-40	5.92e-08	up	glycosyl hydrolases family 16	Transmembrane	XET_C
O. sativa	8 hpi vs Nip	LOC_Os04g24170	1.4783	1.7846	1.7668	5.52e-06	3.46e-16	4.62e-08	up	RNA recognition motif containing protein	Cytoplasm	RRM_1
O. sativa	8 hpi vs Nip	LOC_Os01g19150	1.478	1.4427	1.3973	2.58e-11	1.82e-18	2.64e-07	up	CGMC_GSK	Cytoplasm	Pkinase
O. sativa	8 hpi vs Nip	LOC_Os07g29750	1.4763	1.9582	2.1999	0.00091775	2.5e-12	1.19e-09	up	glycosyl hydrolases family 16	Transmembrane	Glyco_hydro_16
O. sativa	8 hpi vs Nip	LOC_Os02g55590	1.469	1.3948	1.8078	0.001544	4.15e-05	4.58e-05	up	expressed protein	Transmembrane	NA
O. sativa	8 hpi vs Nip	LOC_Os06g05860	1.4682	1.372	1.7421	4.07e-06	8.12e-09	4.76e-08	up	6-phosphofructokinase	Cytoplasm	PFK
O. sativa	8 hpi vs Nip	LOC_Os01g08410	1.468	1.017	1.3485	1.63e-06	8.53e-05	0.00058679	up	early fruit mRNA	Cytoplasm	NA
O. sativa	8 hpi vs Nip	LOC_Os06g40060	1.4613	1.3433	1.452	0.00065595	2.64e-05	0.004572	up	glycosyltransferase family protein	Transmembrane	Branch
O. sativa	8 hpi vs Nip	LOC_Os06g43210	1.4605	1.5673	1.6318	2.12e-17	1.33e-36	4.07e-19	up	zinc finger, C3HC4 type domain containing protein	Transmembrane	zf-C3HC4
O. sativa	8 hpi vs Nip	LOC_Os03g16800	1.4598	1.1689	2.126	4.85e-18	1.96e-18	6.34e-47	up	clathrin assembly protein	Cytoplasm	ANTH
O. sativa	8 hpi vs Nip	LOC_Os07g02800	1.4545	1.2235	1.8299	5.65e-07	6.13e-08	4.86e-11	up	MYB family transcription factor	NA	NA
O. sativa	8 hpi vs Nip	LOC_Os02g05630	1.454	1.4568	1.5185	5.8e-12	4.75e-21	1.48e-10	up	protein phosphatase 2C	Transmembrane	PP2C
O. sativa	8 hpi vs Nip	LOC_Os05g38710	1.4521	2.0423	1.7276	3.6e-06	3.23e-25	3.6e-08	up	lipin, N-terminal conserved region family protein	Cytoplasm	Lipin_N
O. sativa	8 hpi vs Nip	LOC_Os12g08130	1.4462	1.3093	1.7262	0.0019927	0.00017838	0.00018239	up	amino acid transporter	Transmembrane	Aa_trans
O. sativa	8 hpi vs Nip	LOC_Os10g26050	1.4339	1.042	1.4666	0.00024255	0.0013106	0.0011861	up	methionyl-tRNA synthetase	Cytoplasm	tRNA-synt_1g
O. sativa	8 hpi vs Nip	LOC_Os02g45054	1.4331	1.2141	1.9012	0.00010401	1.94e-05	1.36e-08	up	ZOS2-15 - C2H2 zinc finger protein	Cytoplasm	zf-C2H2_jaz
O. sativa	8 hpi vs Nip	LOC_Os09g26400	1.4227	1.2333	1.513	1.12e-06	3.06e-08	3.12e-06	up	zinc finger, C3HC4 type domain containing protein	Cytoplasm	zf-C3HC4
O. sativa	8 hpi vs Nip	LOC_Os07g46990	1.4225	1.2218	1.544	1.08e-14	5.06e-18	1.38e-14	up	copper/zinc superoxide dismutase	Cytoplasm	Sod_Cu
O. sativa	8 hpi vs Nip	LOC_Os03g03410	1.4213	1.362	1.8819	0.0027486	6.91e-05	9.51e-06	up	serine/threonine-protein kinase	Transmembrane	Pkinase
O. sativa	8 hpi vs Nip	LOC_Os07g07470	1.4191	1.6327	1.8952	6.7e-06	2.28e-14	4.05e-11	up	transketolase	Cytoplasm	Transket_pyr
O. sativa	8 hpi vs Nip	LOC_Os10g42710	1.416	1.0318	1.3408	1.26e-35	9.82e-30	2.78e-22	up	RCD1	Cytoplasm	RST
O. sativa	8 hpi vs Nip	LOC_Os04g56620	1.4104	1.0106	1.7934	8.09e-08	2.49e-06	8.95e-13	up	molybdopterin biosynthesis protein CNX1	Cytoplasm	MoCF_biosynth
O. sativa	8 hpi vs Nip	LOC_Os12g35030	1.4071	1.0322	1.7528	0.0012585	0.004119	2.44e-05	up	plus-3 domain containing protein	Cytoplasm	Plus-3
O. sativa	8 hpi vs Nip	LOC_Os03g43760	1.4033	1.2426	1.5542	4e-06	5.57e-08	1.88e-06	up	protein kinase domain containing protein	Cytoplasm	Pkinase_Tyr
O. sativa	8 hpi vs Nip	LOC_Os06g33040	1.4032	1.4281	1.8698	0.0034231	1.89e-05	1.18e-05	up	transposon protein	Cytoplasm	MULE
O. sativa	8 hpi vs Nip	LOC_Os03g20310	1.4026	1.1407	1.3835	3.58e-07	9.93e-08	2.75e-05	up	transcription factor HBP-1b	Cytoplasm	bZIP_1
O. sativa	8 hpi vs Nip	LOC_Os10g21930	1.3977	1.0216	1.5952	5.66e-10	1.8e-08	1.38e-11	up	OsFBK21 - F-box domain and kelch repeat containing protein	Cytoplasm	F-box
O. sativa	8 hpi vs Nip	LOC_Os05g39380	1.3976	1.0373	1.5164	3.75e-05	0.00015238	4.21e-05	up	zinc finger, C3HC4 type domain containing protein	Cytoplasm	zf-C3HC4
O. sativa	8 hpi vs Nip	LOC_Os06g11170	1.3952	1.0165	1.5049	9.18e-05	0.00047879	0.00012372	up	formin-binding protein-related	Cytoplasm	zf-U1
O. sativa	8 hpi vs Nip	LOC_Os06g49740	1.3949	1.1989	1.3152	6.08e-11	1.48e-13	7.25e-07	up	pre-mRNA-splicing factor syf2	Cytoplasm	SYF2
O. sativa	8 hpi vs Nip	LOC_Os07g12780	1.3945	1.0187	1.8994	1.71e-05	0.00010916	6.18e-11	up	cyclin	Cytoplasm	Cyclin
O. sativa	8 hpi vs Nip	LOC_Os02g48340	1.3902	1.4861	1.622	0.0036902	4.63e-06	0.0008293	up	RNA recognition motif containing protein	Cytoplasm	RRM_1
O. sativa	8 hpi vs Nip	LOC_Os06g28950	1.3839	1.1196	1.5449	0.0028125	0.0019119	0.0017026	up	expressed protein	Cytoplasm	NA
O. sativa	8 hpi vs Nip	LOC_Os05g02500	1.3828	1.3452	1.894	2.79e-07	4.7e-12	5.82e-15	up	dual specificity protein phosphatase	Cytoplasm	DSPc
O. sativa	8 hpi vs Nip	LOC_Os03g38020	1.3816	1.1791	1.345	1.24e-08	1.51e-10	4.83e-06	up	mps one binder kinase activator-like 1A	Cytoplasm	Mob1_phocein
O. sativa	8 hpi vs Nip	LOC_Os09g13920	1.38	1.4092	1.7274	0.0020327	5.41e-06	4.58e-05	up	expressed protein	Transmembrane	NA
O. sativa	8 hpi vs Nip	LOC_Os12g29550	1.3761	1.1828	1.5844	0.00094088	0.00015781	0.00022058	up	expressed protein	Transmembrane	DUF3754
O. sativa	8 hpi vs Nip	LOC_Os06g12690	1.3707	1.0802	1.4933	2.6e-08	1.76e-08	2.77e-08	up	DCN1-like protein 2	Cytoplasm	DUF298
O. sativa	8 hpi vs Nip	LOC_Os03g55850	1.3694	1.3661	1.8522	4.19e-11	5.94e-20	3.2e-22	up	cold acclimation protein WCOR413	Transmembrane	WCOR413
O. sativa	8 hpi vs Nip	LOC_Os08g41790	1.3601	1.2605	1.173	1.2e-09	1.69e-14	0.00015256	up	phosphoribulokinase/Uridine kinase family protein	Cytoplasm	PRK
O. sativa	8 hpi vs Nip	LOC_Os01g49310	1.3503	1.4498	1.6948	0.00051018	3.56e-08	4.71e-06	up	expressed protein	Cytoplasm	NA
O. sativa	8 hpi vs Nip	LOC_Os08g32850	1.3492	1.891	2.7209	6.41e-05	4.97e-20	5.57e-34	up	methylcrotonoyl-CoA carboxylase beta chain, mitochondrial precursor	Cytoplasm	Carboxyl_trans
O. sativa	8 hpi vs Nip	LOC_Os02g04250	1.3466	1.2546	1.3272	0.00014558	9.46e-07	0.0021958	up	glycosyltransferase	Transmembrane	DUF563
O. sativa	8 hpi vs Nip	LOC_Os06g07350	1.3391	1.2581	1.4635	4.07e-07	4.86e-11	4.12e-07	up	RNA-binding motif protein	Cytoplasm	RRM_1
O. sativa	8 hpi vs Nip	LOC_Os06g37620	1.3373	1.0892	1.3443	0.0001618	5.59e-05	0.001542	up	protein kinase family protein	Cytoplasm	Pkinase
O. sativa	8 hpi vs Nip	LOC_Os08g45010	1.3349	1.3128	1.4066	3.35e-11	9.82e-20	6.32e-10	up	ABC transporter, ATP-binding protein	Cytoplasm	ABC_tran
O. sativa	8 hpi vs Nip	LOC_Os06g51150	1.3344	1.0268	1.3059	6.3e-10	8.91e-10	6.21e-07	up	catalase isozyme B	Cytoplasm	Catalase
O. sativa	8 hpi vs Nip	LOC_Os09g33450	1.3309	1.3257	1.4154	0.00042356	4.62e-07	0.00087615	up	zinc finger DHHC domain-containing protein	Transmembrane	zf-DHHC
O. sativa	8 hpi vs Nip	LOC_Os03g51520	1.3299	1.4003	1.368	5.51e-05	5.69e-10	0.00037222	up	fip1 motif family protein	Cytoplasm	Fip1
O. sativa	8 hpi vs Nip	LOC_Os12g18120	1.3257	1.0699	1.5469	0.00082942	0.00041099	0.0001382	up	zinc finger C-x8-C-x5-C-x3-H type family protein	Cytoplasm	zf-CCCH
O. sativa	8 hpi vs Nip	LOC_Os04g57300	1.3213	1.476	1.3862	1.55e-20	1.24e-50	8.54e-18	up	phosphatidylinositol 3- and 4-kinase family protein	Cytoplasm	PI3_PI4_kinase
O. sativa	8 hpi vs Nip	LOC_Os07g37320	1.3152	1.2304	2.2647	3.29e-09	1.94e-14	1.01e-39	up	transporter family protein	Transmembrane	Sugar_tr
O. sativa	8 hpi vs Nip	LOC_Os02g14770	1.313	1.6102	1.5538	4.89e-14	1.08e-43	4.19e-18	up	phosphoenolpyruvate carboxylase	Cytoplasm	PEPcase
O. sativa	8 hpi vs Nip	LOC_Os03g08360	1.3119	1.0865	2.3111	0.00099926	0.00028352	8.1e-16	up	3-ketoacyl-CoA synthase 10	Transmembrane	FAE1_CUT1_RppA
O. sativa	8 hpi vs Nip	LOC_Os09g24460	1.3116	1.0827	2.245	0.0030018	0.0011493	2.88e-12	up	expressed protein	Transmembrane	NA
O. sativa	8 hpi vs Nip	LOC_Os03g59590	1.3107	1.0501	1.2992	0.00032079	0.00015397	0.0036139	up	ATP/GTP/Ca++ binding protein	Transmembrane	Miro
O. sativa	8 hpi vs Nip	LOC_Os07g37650	1.2956	1.4849	1.3184	1.79e-11	4.18e-30	5.61e-09	up	GTPase-activating protein	Cytoplasm	ArfGap
O. sativa	8 hpi vs Nip	LOC_Os03g59740	1.2847	1.0369	1.0653	2.75e-14	3.63e-16	1.54e-05	up	ADP-ribosylation factor	Cytoplasm	Arf
O. sativa	8 hpi vs Nip	LOC_Os04g52640	1.2825	1.0432	1.2405	1.62e-11	2.88e-13	1.38e-07	up	SHR5-receptor-like kinase	Transmembrane	LRR_1
O. sativa	8 hpi vs Nip	LOC_Os05g23320	1.2767	1.2515	1.7462	0.00059169	1.04e-06	1.22e-07	up	expressed protein	Cytoplasm	Ank
O. sativa	8 hpi vs Nip	LOC_Os03g06410	1.2708	1.1819	1.2991	7.14e-07	9.58e-11	1.76e-05	up	protein kinase domain containing protein	Cytoplasm	Pkinase_Tyr
O. sativa	8 hpi vs Nip	LOC_Os04g52450	1.2622	2.3035	1.6527	3.25e-07	3.91e-64	1.27e-12	up	aminotransferase	Cytoplasm	Aminotran_3
O. sativa	8 hpi vs Nip	LOC_Os01g68320	1.2621	1.1592	1.4094	8.77e-21	1.5e-32	6.54e-22	up	DEAD-box ATP-dependent RNA helicase 30	Cytoplasm	Helicase_C
O. sativa	8 hpi vs Nip	LOC_Os05g41240	1.2597	1.0381	1.5997	0.0046092	0.00162	0.0001344	up	Myb-like DNA-binding domain containing protein	Cytoplasm	Myb_DNA-binding
O. sativa	8 hpi vs Nip	LOC_Os01g07960	1.2591	1.1056	1.6602	0.00027552	9.1e-06	1.99e-07	up	acyl-protein thioesterase	Cytoplasm	Abhydrolase_2
O. sativa	8 hpi vs Nip	LOC_Os01g25820	1.2412	1.6136	1.7917	1.46e-07	1.97e-27	4.3e-18	up	respiratory burst oxidase	Transmembrane	NADPH_Ox
O. sativa	8 hpi vs Nip	LOC_Os03g12350	1.239	1.4488	1.4938	0.00013618	3.16e-12	4.71e-06	up	two-component response regulator	Cytoplasm	Myb_DNA-binding
O. sativa	8 hpi vs Nip	LOC_Os03g49620	1.2353	1.0043	1.24	3.46e-10	5.07e-12	1.71e-07	up	BRASSINOSTEROID INSENSITIVE 1-associated receptor kinase 1 precursor	NA	NA
O. sativa	8 hpi vs Nip	LOC_Os05g12680	1.2195	1.1587	1.5458	0.0044408	7.21e-05	0.00014239	up	retrotransposon protein	Transmembrane	Pkinase_Tyr
O. sativa	8 hpi vs Nip	LOC_Os01g14950	1.2161	1.3836	1.2266	1.95e-13	3.87e-36	6.29e-10	up	importin subunit alpha	Cytoplasm	Arm
O. sativa	8 hpi vs Nip	LOC_Os02g51140	1.2081	1.0504	1.3839	0.0020759	0.00015503	0.00086133	up	N-rich protein	Cytoplasm	Dev_Cell_Death
O. sativa	8 hpi vs Nip	LOC_Os05g34260	1.1944	1.3252	1.2138	7.48e-08	1.16e-19	5.48e-06	up	transposon protein	Cytoplasm	DUF659
O. sativa	8 hpi vs Nip	LOC_Os02g57710	1.1884	1.0141	1.0275	6.14e-08	1.01e-10	0.001462	up	signal peptide peptidase-like 2B	Transmembrane	Peptidase_A22B
O. sativa	8 hpi vs Nip	LOC_Os03g61710	1.1821	1.1619	1.3601	0.0012434	1.89e-06	0.00044307	up	GHMP kinases ATP-binding protein	Cytoplasm	GHMP_kinases_N
O. sativa	8 hpi vs Nip	LOC_Os11g39190	1.1792	1.4959	1.6638	0.00053642	3.67e-13	2.06e-08	up	NB-ARC domain containing protein	Cytoplasm	NB-ARC
O. sativa	8 hpi vs Nip	LOC_Os09g33810	1.1781	1.0654	1.4236	1.42e-07	9.45e-12	4.19e-10	up	ankyrin repeat domain containing protein	Cytoplasm	Ank
O. sativa	8 hpi vs Nip	LOC_Os10g05069	1.1767	1.7133	1.4028	7.15e-06	9.77e-29	1.93e-07	up	lysosomal alpha-mannosidase precursor	Transmembrane	Glyco_hydro_38
O. sativa	8 hpi vs Nip	LOC_Os06g51480	1.1764	1.1524	1.7625	0.0027633	9.87e-06	4.32e-08	up	expressed protein	Transmembrane	Tetraspannin
O. sativa	8 hpi vs Nip	LOC_Os03g06070	1.1732	1.3459	1.259	0.0025623	2.49e-08	0.0048766	up	la domain containing protein	Cytoplasm	La
O. sativa	8 hpi vs Nip	LOC_Os08g40620	1.1723	1.6497	1.2982	4.42e-05	1.76e-22	4.27e-05	up	rabGAP/TBC domain-containing protein	Cytoplasm	TBC
O. sativa	8 hpi vs Nip	LOC_Os05g51140	1.1683	1.0826	1.4435	0.00017009	3.4e-07	2.66e-06	up	expressed protein	Cytoplasm	NA
O. sativa	8 hpi vs Nip	LOC_Os01g72790	1.1659	1.0444	1.2363	8.67e-05	3.76e-07	0.00034111	up	cyclin-dependent kinase	Cytoplasm	Pkinase
O. sativa	8 hpi vs Nip	LOC_Os05g05710	1.1634	1.0343	1.3433	0.00025975	2.7e-06	6.75e-05	up	serine/threonine-protein phosphatase 2A regulatory subunit B subunitgamma	Cytoplasm	NA
O. sativa	8 hpi vs Nip	LOC_Os08g39080	1.1568	1.4132	1.4383	0.00012272	2.34e-14	1.26e-06	up	tetratricopeptide repeat domain containing protein	Cytoplasm	TPR_1
O. sativa	8 hpi vs Nip	LOC_Os08g06640	1.1515	1.0887	1.9254	2.68e-05	4.42e-09	1.3e-19	up	stress-induced protein	Cytoplasm	DUF1005
O. sativa	8 hpi vs Nip	LOC_Os02g57410	1.1453	1.1536	1.2966	4.91e-05	5.46e-10	2.29e-05	up	OTU-like cysteine protease family protein	Cytoplasm	OTU
O. sativa	8 hpi vs Nip	LOC_Os07g02300	1.1347	1.2544	1.2524	0.00090696	4.71e-09	0.0010604	up	tetratricopeptide repeat domain containing protein	Cytoplasm	TPR_1
O. sativa	8 hpi vs Nip	LOC_Os06g08740	1.134	1.4243	1.3867	2.26e-06	4.41e-22	1.05e-08	up	expressed protein	Cytoplasm	NA
O. sativa	8 hpi vs Nip	LOC_Os01g73620	1.1284	1.213	1.3883	0.00023089	4.85e-10	5.48e-06	up	expressed protein	Cytoplasm	NA
O. sativa	8 hpi vs Nip	LOC_Os02g13840	1.1282	1.13	1.1632	6.52e-06	7.61e-12	0.00011851	up	citrate synthase	Cytoplasm	Citrate_synt
O. sativa	8 hpi vs Nip	LOC_Os06g11860	1.1264	1.0891	1.9717	0.00088335	1.01e-06	1.84e-15	up	ethylene-responsive transcription factor	Cytoplasm	AP2
O. sativa	8 hpi vs Nip	LOC_Os02g49880	1.1201	1.3995	1.5203	0.0044485	1.28e-09	1.61e-05	up	CCT/B-box zinc finger protein	Cytoplasm	zf-B_box
O. sativa	8 hpi vs Nip	LOC_Os05g43480	1.1067	1.0119	1.2945	0.0017864	1.73e-05	0.00050442	up	ubiquitin carboxyl-terminal hydrolase domain containing protein	Cytoplasm	UCH
O. sativa	8 hpi vs Nip	LOC_Os01g12880	1.0941	1.4133	1.3343	0.0017877	2.97e-12	0.00015106	up	VHS and GAT domain containing protein	Cytoplasm	VHS
O. sativa	8 hpi vs Nip	LOC_Os08g39300	1.0268	1.0132	1.5475	2.92e-68	1.8e-150	6.88e-191	up	aminotransferase	Cytoplasm	Aminotran_5
O. sativa	8 hpi vs Nip	LOC_Os08g02120	-1.0019	-1.1467	-1.3085	2.23e-06	3.27e-05	1.82e-09	down	kinase, pfkB family	Cytoplasm	PfkB
O. sativa	8 hpi vs Nip	LOC_Os09g25740	-1.0019	-1.1505	-1.1579	0.00017456	0.0010676	7.64e-06	down	expressed protein	Cytoplasm	NA
O. sativa	8 hpi vs Nip	LOC_Os01g69050	-1.0088	-1.3733	-1.1702	6.35e-15	9.99e-16	5.3e-20	down	lysine ketoglutarate reductase trans-splicing related 1	Transmembrane	DUF707
O. sativa	8 hpi vs Nip	LOC_Os01g55950	-1.0092	-1.4229	-1.0362	5.77e-07	1.18e-07	3.4e-08	down	acetamidase	Cytoplasm	FmdA_AmdA
O. sativa	8 hpi vs Nip	LOC_Os12g25180	-1.0149	-2.1705	-1.3293	7.82e-08	6e-15	9.98e-12	down	expressed protein	Cytoplasm	NA
O. sativa	8 hpi vs Nip	LOC_Os03g03260	-1.0235	-1.8115	-2.0504	0.0012869	3.32e-05	1.22e-07	down	homeobox domain containing protein	Cytoplasm	Homeobox
O. sativa	8 hpi vs Nip	LOC_Os05g32230	-1.0258	-1.4658	-1.2815	0.00077153	0.00030251	2.58e-05	down	expressed protein	Cytoplasm	DUF3411
O. sativa	8 hpi vs Nip	LOC_Os10g33800	-1.0296	-1.4632	-1.378	1.54e-33	4.45e-38	3.41e-52	down	lactate/malate dehydrogenase	Cytoplasm	Ldh_1_N
O. sativa	8 hpi vs Nip	LOC_Os12g42090	-1.0307	-1.1278	-1.1771	1.01e-16	8.35e-13	5.15e-22	down	methyltransferase domain containing protein	Transmembrane	Methyltransf_11
O. sativa	8 hpi vs Nip	LOC_Os02g27769	-1.0644	-1.1986	-1.1379	0.00019091	0.0012016	2.4e-05	down	40S ribosomal protein S27	Cytoplasm	Ribosomal_S27e
O. sativa	8 hpi vs Nip	LOC_Os09g21740	-1.0787	-1.1181	-2.0893	6.08e-05	0.0012266	2.4e-10	down	armadillo/beta-catenin repeat family protein	Cytoplasm	U-box
O. sativa	8 hpi vs Nip	LOC_Os07g04180	-1.0956	-1.6536	-1.7712	3.98e-12	4.04e-15	2.62e-22	down	amino acid transporter	Transmembrane	Aa_trans
O. sativa	8 hpi vs Nip	LOC_Os01g14690	-1.0957	-1.055	-1.1868	5.63e-09	7.04e-06	4.63e-11	down	Lg106	Cytoplasm	Endosulfine
O. sativa	8 hpi vs Nip	LOC_Os03g19720	-1.0985	-1.6371	-2.2703	0.0026193	0.00069926	5.83e-07	down	EF hand family protein	Cytoplasm	NA
O. sativa	8 hpi vs Nip	LOC_Os02g58340	-1.1085	-1.3774	-1.0625	3.91e-12	1.54e-11	3.08e-13	down	oligopeptidase	Secretion	Peptidase_M3
O. sativa	8 hpi vs Nip	LOC_Os06g45820	-1.1148	-1.2294	-1.2446	7.03e-60	8.69e-48	1.3e-76	down	OsFtsH2 FtsH protease, homologue of AtFtsH2/8	Transmembrane	AAA
O. sativa	8 hpi vs Nip	LOC_Os06g46149	-1.1203	-1.6379	-1.7634	3.94e-11	2.45e-13	7.66e-20	down	serine/arginine repetitive matrix protein 1	Cytoplasm	NA
O. sativa	8 hpi vs Nip	LOC_Os02g46980	-1.1414	-3.0047	-1.5716	1.3e-12	2e-30	1.01e-19	down	pentatricopeptide	Cytoplasm	PPR
O. sativa	8 hpi vs Nip	LOC_Os07g48550	-1.1428	-2.3815	-1.9572	1.03e-09	3.27e-18	1.29e-18	down	no apical meristem protein	Cytoplasm	NAM
O. sativa	8 hpi vs Nip	LOC_Os04g35170	-1.1518	-1.5815	-1.3358	4.02e-06	1.04e-06	5.99e-08	down	expressed protein	Cytoplasm	NA
O. sativa	8 hpi vs Nip	LOC_Os03g01014	-1.1522	-1.5935	-1.1235	8.66e-10	6.17e-11	8.22e-11	down	expressed protein	Transmembrane	Abi
O. sativa	8 hpi vs Nip	LOC_Os06g14324	-1.1569	-1.7454	-1.0321	3.8e-15	3.71e-19	2.63e-15	down	caleosin related protein	Transmembrane	Caleosin
O. sativa	8 hpi vs Nip	LOC_Os06g14050	-1.1585	-1.4456	-1.1758	0.00062297	0.00088152	0.00018682	down	membrane attack complex component/perforin/complement C9	Cytoplasm	MACPF
O. sativa	8 hpi vs Nip	LOC_Os05g50930	-1.16	-2.1053	-3.7708	0.0028281	7.04e-05	4.66e-09	down	RNA polymerase sigma factor	Cytoplasm	Sigma70_r3
O. sativa	8 hpi vs Nip	LOC_Os03g18550	-1.1605	-1.5553	-1.5467	1.39e-07	4.26e-08	2.51e-11	down	mitochondrial carrier protein	Cytoplasm	Mito_carr
O. sativa	8 hpi vs Nip	LOC_Os07g08390	-1.1846	-1.9814	-1.6117	3.34e-07	2.73e-10	6.38e-11	down	plant-specific domain TIGR01615 family protein	NA	NA
O. sativa	8 hpi vs Nip	LOC_Os02g04460	-1.1892	-1.0038	-1.0617	1.34e-09	2.4e-05	1.11e-09	down	ribosomal protein L3	Cytoplasm	Ribosomal_L3
O. sativa	8 hpi vs Nip	LOC_Os03g43420	-1.1932	-1.8765	-1.0077	6.69e-05	2.16e-06	0.00010555	down	single-stranded DNA-binding protein	Cytoplasm	SSB
O. sativa	8 hpi vs Nip	LOC_Os09g29840	-1.2	-1.2018	-1.6079	7.43e-18	1.11e-12	4.48e-27	down	heat shock protein	Cytoplasm	HATPase_c
O. sativa	8 hpi vs Nip	LOC_Os02g15900	-1.2098	-1.1216	-1.1204	3.61e-05	0.0020714	2.21e-05	down	50S ribosomal protein L21, chloroplast precursor	Cytoplasm	Ribosomal_L21p
O. sativa	8 hpi vs Nip	LOC_Os03g06190	-1.2103	-1.8019	-1.1534	3.97e-07	8.13e-09	1.23e-07	down	3-5 exonuclease family protein	Cytoplasm	HRDC
O. sativa	8 hpi vs Nip	LOC_Os01g31940	-1.2128	-1.9066	-1.301	0.0029611	0.00038593	0.00080045	down	purine permease	Transmembrane	TPT
O. sativa	8 hpi vs Nip	LOC_Os01g02960	-1.2268	-1.3189	-1.4765	0.00044183	0.0026234	2.28e-05	down	expressed protein	Cytoplasm	DUF1618
O. sativa	8 hpi vs Nip	LOC_Os06g29380	-1.2271	-1.2106	-1.7431	0.0002298	0.0036812	1.09e-06	down	phospholipid-transporting ATPase	Transmembrane	E1-E2_ATPase
O. sativa	8 hpi vs Nip	LOC_Os04g40950	-1.2323	-1.2219	-1.7939	9.73e-20	6.26e-14	2.51e-32	down	glyceraldehyde-3-phosphate dehydrogenase	Cytoplasm	Gp_dh_N
O. sativa	8 hpi vs Nip	LOC_Os12g19470	-1.2351	-1.254	-1.0061	4.72e-62	2.42e-45	1.28e-56	down	ribulose bisphosphate carboxylase small chain, chloroplast precursor	Cytoplasm	RuBisCO_small
O. sativa	8 hpi vs Nip	LOC_Os03g10140	-1.2379	-1.0363	-1.2911	1.38e-09	2.31e-05	3.24e-11	down	ZOS3-04 - C2H2 zinc finger protein	Cytoplasm	NA
O. sativa	8 hpi vs Nip	LOC_Os02g51790	-1.239	-1.079	-1.3965	2.42e-05	0.0028898	1.15e-06	down	ribosomal protein L29	Cytoplasm	Ribosomal_L29
O. sativa	8 hpi vs Nip	LOC_Os03g48000	-1.2534	-1.6558	-3.3507	9.06e-08	2.7e-08	3.09e-20	down	CorA-like magnesium transporter protein	Transmembrane	CorA
O. sativa	8 hpi vs Nip	LOC_Os06g47940	-1.26	-2.4149	-1.0125	0.00066363	2.6e-06	0.0014312	down	nifU	Cytoplasm	NifU
O. sativa	8 hpi vs Nip	LOC_Os03g21060	-1.2745	-1.4349	-2.1594	0.00014428	0.00058546	3.82e-08	down	No apical meristem protein	Cytoplasm	NAM
O. sativa	8 hpi vs Nip	LOC_Os01g26240	-1.2748	-2.8108	-2.9576	0.003462	9.06e-06	6.51e-07	down	retrotransposon protein	Secretion	RVT_2
O. sativa	8 hpi vs Nip	LOC_Os03g36750	-1.2757	-1.2125	-1.3384	2.29e-08	1.03e-05	8.35e-10	down	cbbY	Cytoplasm	Hydrolase
O. sativa	8 hpi vs Nip	LOC_Os01g38229	-1.2813	-2.4373	-1.5896	5.13e-38	1.28e-65	3.8e-53	down	peptidyl-prolyl isomerase	Cytoplasm	FKBP_C
O. sativa	8 hpi vs Nip	LOC_Os04g53620	-1.2827	-1.03	-1.3991	6.77e-24	2.16e-12	2.84e-29	down	ubiquitin family protein	Cytoplasm	ubiquitin
O. sativa	8 hpi vs Nip	LOC_Os08g26840	-1.2839	-1.258	-1.3843	2.23e-13	1.83e-09	3.81e-16	down	plant protein of unknown function domain containing protein	Transmembrane	DUF247
O. sativa	8 hpi vs Nip	LOC_Os07g35690	-1.2877	-1.792	-1.5081	0.00083713	0.00027913	7.79e-05	down	TKL_IRAK_DUF26-lc	Transmembrane	DUF26
O. sativa	8 hpi vs Nip	LOC_Os04g45900	-1.2884	-1.3649	-1.2964	9.13e-11	1.49e-08	4.14e-12	down	transposon protein	Transmembrane	OPT
O. sativa	8 hpi vs Nip	LOC_Os03g03910	-1.2938	-1.1715	-1.3134	5.41e-112	9.25e-70	1.72e-127	down	catalase domain containing protein	Cytoplasm	Catalase-rel
O. sativa	8 hpi vs Nip	LOC_Os06g42850	-1.2975	-1.3962	-1.6276	0.00016569	0.0010483	3.9e-06	down	extracellular ligand-gated ion channel	Transmembrane	DUF3537
O. sativa	8 hpi vs Nip	LOC_Os06g30750	-1.2981	-1.9113	-1.2659	3.44e-19	4.57e-24	6.36e-21	down	reticulon domain containing protein	Transmembrane	Reticulon
O. sativa	8 hpi vs Nip	LOC_Os01g11054	-1.3038	-1.3038	-1.1385	3.47e-13	1.15e-09	7.36e-13	down	phosphoenolpyruvate carboxylase	Cytoplasm	PEPcase
O. sativa	8 hpi vs Nip	LOC_Os01g49529	-1.3041	-1.6127	-1.2013	0.0002023	0.00024251	0.00015291	down	OsWAK10d - OsWAK receptor-like cytoplasmic kinase OsWAK-RLCK	Transmembrane	Pkinase
O. sativa	8 hpi vs Nip	LOC_Os10g40740	-1.3078	-2.5337	-2.0173	1.09e-19	2.03e-34	1.13e-33	down	helix-loop-helix DNA-binding domain containing protein	Cytoplasm	HLH
O. sativa	8 hpi vs Nip	LOC_Os01g02780	-1.3125	-2.6135	-3.2267	1.4e-05	1.21e-09	3.34e-13	down	TAK33	Cytoplasm	Pkinase
O. sativa	8 hpi vs Nip	LOC_Os01g40310	-1.3176	-2.3645	-2.4354	1.04e-16	9.71e-27	2.16e-33	down	expressed protein	Transmembrane	DUF1118
O. sativa	8 hpi vs Nip	LOC_Os01g66170	-1.3184	-1.191	-1.4423	7.24e-05	0.0033076	7.43e-06	down	SNARE associated Golgi protein	Transmembrane	SNARE_assoc
O. sativa	8 hpi vs Nip	LOC_Os01g37920	-1.3186	-1.2919	-1.5127	5.6e-05	0.0012263	2.94e-06	down	expressed protein	Cytoplasm	NA
O. sativa	8 hpi vs Nip	LOC_Os02g44870	-1.326	-1.5162	-1.3418	6.54e-05	0.00021547	1.7e-05	down	dehydrin	Cytoplasm	Dehydrin
O. sativa	8 hpi vs Nip	LOC_Os02g40500	-1.3265	-2.1758	-1.4379	0.0020692	0.00012979	0.00051294	down	OsGrx_C2	Cytoplasm	Glutaredoxin
O. sativa	8 hpi vs Nip	LOC_Os01g05650	-1.3277	-2.4827	-1.3321	4.51e-35	2.55e-59	2.45e-39	down	metallothionein	Cytoplasm	Metallothio_2
O. sativa	8 hpi vs Nip	LOC_Os04g26920	-1.336	-2.076	-1.6293	3.8e-118	1.36e-160	1.79e-161	down	oxidoreductase, aldo/keto reductase family protein	Cytoplasm	Aldo_ket_red
O. sativa	8 hpi vs Nip	LOC_Os12g44310	-1.3362	-1.0916	-1.7953	1.26e-10	6.9e-06	9.12e-16	down	carotenoid cleavage dioxygenase	Cytoplasm	RPE65
O. sativa	8 hpi vs Nip	LOC_Os11g24570	-1.3378	-1.7325	-1.1466	0.0018147	0.0013524	0.0024535	down	PPR repeat domain containing protein	Cytoplasm	PPR
O. sativa	8 hpi vs Nip	LOC_Os11g38260	-1.3414	-2.1968	-2.5008	1.5e-10	4.85e-15	6.35e-21	down	PAP fibrillin family domain containing protein	Cytoplasm	PAP_fibrillin
O. sativa	8 hpi vs Nip	LOC_Os03g20120	-1.3439	-2.1669	-1.9283	0.00062866	2.78e-05	5.98e-06	down	glycosyl transferase 8 domain containing protein	Cytoplasm	Glyco_transf_8
O. sativa	8 hpi vs Nip	LOC_Os02g40514	-1.3505	-1.6448	-1.371	0.00047587	0.00062817	0.00016071	down	h/ACA ribonucleoprotein complex subunit 3	Cytoplasm	Nop10p
O. sativa	8 hpi vs Nip	LOC_Os02g44500	-1.3583	-1.5092	-1.1066	2.59e-10	6.61e-09	2.32e-09	down	glutathione peroxidase	Cytoplasm	GSHPx
O. sativa	8 hpi vs Nip	LOC_Os06g08560	-1.3752	-1.2521	-1.5792	7.19e-05	0.0027421	4.3e-06	down	multidrug resistance-associated protein 11	Transmembrane	ABC_membrane
O. sativa	8 hpi vs Nip	LOC_Os03g45280	-1.3757	-1.7484	-1.3389	7.36e-38	1.22e-39	5.36e-41	down	dehydrin	Cytoplasm	NA
O. sativa	8 hpi vs Nip	LOC_Os06g03800	-1.3853	-2.0255	-1.4374	1.74e-05	1.01e-06	2.9e-06	down	pollen ankyrin	Cytoplasm	Ank
O. sativa	8 hpi vs Nip	LOC_Os02g43350	-1.3898	-1.1156	-1.1961	2.62e-15	2.74e-08	1.3e-14	down	OsFtsH7 FtsH protease, homologue of AtFtsH7	Cytoplasm	FtsH_ext
O. sativa	8 hpi vs Nip	LOC_Os06g48940	-1.3938	-1.4198	-1.3593	9.07e-14	1.34e-10	6.78e-15	down	GHMP kinases ATP-binding protein	Cytoplasm	GalKase_gal_bdg
O. sativa	8 hpi vs Nip	LOC_Os03g14450	-1.3947	-1.1375	-1.9002	1.59e-06	0.00092077	1.28e-09	down	enolase	Cytoplasm	Enolase_N
O. sativa	8 hpi vs Nip	LOC_Os10g02220	-1.3983	-1.2434	-1.2666	1.29e-06	0.00027248	1.2e-06	down	peptide transporter PTR2	Transmembrane	PTR2
O. sativa	8 hpi vs Nip	LOC_Os01g37950	-1.4011	-1.4178	-1.8477	7.26e-05	0.00088482	7.12e-07	down	expressed protein	Transmembrane	NA
O. sativa	8 hpi vs Nip	LOC_Os01g01450	-1.4046	-1.8961	-1.4658	4.74e-26	1.18e-29	3.44e-30	down	stress responsive protein	Cytoplasm	NA
O. sativa	8 hpi vs Nip	LOC_Os09g36450	-1.4074	-1.0516	-1.2876	4.29e-13	1.91e-06	2.88e-13	down	triosephosphate isomerase, chloroplast precursor	Cytoplasm	TIM
O. sativa	8 hpi vs Nip	LOC_Os11g37990	-1.4122	-1.4701	-1.1691	1.14e-07	3.75e-06	4.58e-07	down	chloroplastic group IIA intron splicing facilitator CRS1, chloroplast precursor	Cytoplasm	CRS1_YhbY
O. sativa	8 hpi vs Nip	LOC_Os11g24510	-1.4143	-1.4985	-2.2972	1.04e-05	0.00010451	1e-09	down	OsSCP56 - Putative Serine Carboxypeptidase homologue	Transmembrane	Peptidase_S10
O. sativa	8 hpi vs Nip	LOC_Os08g10020	-1.4189	-2.4082	-1.2414	0	0	0	down	photosystem II 10 kDa polypeptide, chloroplast precursor	Cytoplasm	PsbR
O. sativa	8 hpi vs Nip	LOC_Os10g32770	-1.4212	-1.4414	-1.5548	2.58e-07	1.12e-05	8.52e-09	down	WD repeat-containing protein	Cytoplasm	WD40
O. sativa	8 hpi vs Nip	LOC_Os03g09940	-1.4223	-1.6697	-1.5557	0.00046463	0.00082156	8.08e-05	down	sulfate transporter	Transmembrane	Sulfate_transp
O. sativa	8 hpi vs Nip	LOC_Os12g22030	-1.4328	-1.0304	-1.1756	4.33e-07	0.0018252	1.79e-06	down	serine hydroxymethyltransferase, mitochondrial precursor	Cytoplasm	SHMT
O. sativa	8 hpi vs Nip	LOC_Os08g01140	-1.4353	-1.4612	-1.8351	0.00013385	0.0012501	2.76e-06	down	cytochrome b561	Transmembrane	Cytochrom_B561
O. sativa	8 hpi vs Nip	LOC_Os02g15750	-1.4427	-1.7237	-1.26	7.45e-07	1.26e-06	1.24e-06	down	expressed protein	Transmembrane	NA
O. sativa	8 hpi vs Nip	LOC_Os05g44210	-1.4499	-2.0745	-1.3257	0.00010085	1.21e-05	8.91e-05	down	trehalose-6-phosphate synthase	Cytoplasm	Glyco_transf_20
O. sativa	8 hpi vs Nip	LOC_Os11g47970	-1.4507	-2.2474	-1.5091	1.51e-258	0	7.79e-298	down	AAA-type ATPase family protein	Cytoplasm	AAA
O. sativa	8 hpi vs Nip	LOC_Os01g68269	-1.4524	-2.6343	-1.9456	4.01e-15	2.07e-24	3.51e-22	down	expressed protein	Cytoplasm	NA
O. sativa	8 hpi vs Nip	LOC_Os03g23980	-1.4622	-1.6775	-1.7819	9.93e-05	0.00023611	3.46e-06	down	NAD dependent epimerase/dehydratase family protein	Cytoplasm	NmrA
O. sativa	8 hpi vs Nip	LOC_Os07g38730	-1.4797	-1.44	-1.4514	2.98e-17	1.14e-12	1.17e-18	down	tubulin/FtsZ domain containing protein	Cytoplasm	Tubulin_C
O. sativa	8 hpi vs Nip	LOC_Os01g06280	-1.481	-1.4727	-1.6534	0.00045844	0.0037119	6.84e-05	down	TKL_IRAK_CrRLK1L-1	Transmembrane	Pkinase_Tyr
O. sativa	8 hpi vs Nip	LOC_Os01g45470	-1.4812	-2.2657	-1.8321	5.05e-58	4.71e-78	3.69e-79	down	expressed protein	Cytoplasm	NA
O. sativa	8 hpi vs Nip	LOC_Os10g05250	-1.4823	-1.2225	-3.0883	2.48e-08	6.26e-05	3.76e-17	down	protein kinase domain containing protein	Cytoplasm	Pkinase
O. sativa	8 hpi vs Nip	LOC_Os03g53950	-1.4826	-1.1635	-1.6667	2.27e-05	0.0047251	1.52e-06	down	strictosidine synthase	Transmembrane	Str_synth
O. sativa	8 hpi vs Nip	LOC_Os10g39030	-1.4834	-1.8526	-1.4359	1.5e-28	1.16e-29	1.73e-30	down	homeobox domain containing protein	Cytoplasm	Homeobox
O. sativa	8 hpi vs Nip	LOC_Os03g10060	-1.4851	-1.2162	-1.1993	6.11e-09	3.16e-05	5.3e-08	down	S10/S20 domain containing ribosomal protein	Cytoplasm	Ribosomal_S10
O. sativa	8 hpi vs Nip	LOC_Os07g42200	-1.4856	-2.2087	-2.5689	1.42e-08	5.88e-11	1.98e-15	down	tyrosine protein kinase domain containing protein	Transmembrane	Pkinase_Tyr
O. sativa	8 hpi vs Nip	LOC_Os11g34460	-1.4889	-5.7524	-1.1928	4.15e-13	8.45e-33	1.39e-11	down	OsFBO10 - F-box and other domain containing protein	Cytoplasm	Kelch_2
O. sativa	8 hpi vs Nip	LOC_Os02g35630	-1.4905	-2.0307	-1.7255	8.19e-20	5.43e-23	3.18e-25	down	AAA family ATPase	Cytoplasm	AAA_2
O. sativa	8 hpi vs Nip	LOC_Os03g55640	-1.4931	-1.247	-1.3707	1.37e-08	3.52e-05	1.06e-08	down	OsSigP2 - Putative Type I Signal Peptidase homologue; employs a putative Ser/Lys catalytic dyad	Cytoplasm	Peptidase_S26
O. sativa	8 hpi vs Nip	LOC_Os10g42299	-1.495	-2.3117	-1.2089	1.71e-05	3.14e-07	5.96e-05	down	mitochondrial carrier protein	Cytoplasm	Mito_carr
O. sativa	8 hpi vs Nip	LOC_Os01g02770	-1.4987	-2.1329	-1.4275	0.0046605	0.0014938	0.0035603	down	resistance-related receptor-like kinase	Transmembrane	Pkinase_Tyr
O. sativa	8 hpi vs Nip	LOC_Os05g42280	-1.5063	-1.6437	-2.1478	0.00020187	0.0007488	1.45e-06	down	expressed protein	Transmembrane	NA
O. sativa	8 hpi vs Nip	LOC_Os09g29540	-1.524	-2.5755	-3.1333	0.0042444	0.00026941	8.89e-06	down	OsWAK82 - OsWAK receptor-like cytoplasmic kinase OsWAK-RLCK	Cytoplasm	Pkinase
O. sativa	8 hpi vs Nip	LOC_Os01g65100	-1.53	-2.2651	-1.4277	9.95e-29	3.73e-37	1.78e-29	down	peptide transporter	Transmembrane	PTR2
O. sativa	8 hpi vs Nip	LOC_Os03g50270	-1.5328	-1.8698	-1.9103	1.9e-20	1.08e-20	7.93e-28	down	expressed protein	Transmembrane	NA
O. sativa	8 hpi vs Nip	LOC_Os05g25770	-1.5333	-1.2194	-1.8386	1.93e-20	2.68e-11	8.18e-27	down	WRKY45	Cytoplasm	WRKY
O. sativa	8 hpi vs Nip	LOC_Os06g22440	-1.5488	-2.8872	-1.9893	1.24e-06	1.13e-10	4.1e-09	down	SAM dependent carboxyl methyltransferase	Cytoplasm	Methyltransf_7
O. sativa	8 hpi vs Nip	LOC_Os02g56170	-1.5497	-1.2861	-1.6915	9.72e-06	0.0015147	8.83e-07	down	inositol-1-monophosphatase	Cytoplasm	Inositol_P
O. sativa	8 hpi vs Nip	LOC_Os01g17240	-1.5544	-2.7169	-1.1394	2.29e-24	6.69e-38	1.49e-19	down	transporter, major facilitator family	Transmembrane	MFS_1
O. sativa	8 hpi vs Nip	LOC_Os07g09800	-1.5552	-1.5684	-1.4952	4.42e-07	1.31e-05	1.86e-07	down	expressed protein	Cytoplasm	DUF3252
O. sativa	8 hpi vs Nip	LOC_Os02g57540	-1.5597	-1.5879	-1.6249	6.16e-12	1.61e-09	1.34e-13	down	60S ribosomal protein L28-1	Cytoplasm	Ribosomal_L28e
O. sativa	8 hpi vs Nip	LOC_Os09g12540	-1.5603	-1.8828	-2.2356	0.00084089	0.00095044	1.43e-05	down	chlorophyll A-B binding protein	Cytoplasm	Chloroa_b-bind
O. sativa	8 hpi vs Nip	LOC_Os07g48570	-1.5628	-3.7641	-2.2843	9.5e-06	2.9e-11	9.13e-09	down	expressed protein	Cytoplasm	zf-Dof
O. sativa	8 hpi vs Nip	LOC_Os10g37180	-1.567	-1.1821	-1.0032	4.95e-23	7.53e-12	4.2e-16	down	glycine cleavage system H protein	Cytoplasm	GCV_H
O. sativa	8 hpi vs Nip	LOC_Os01g27520	-1.5781	-1.6523	-1.6183	1.28e-12	1.73e-10	3.78e-14	down	tRNA synthetases class II domain containing protein	Cytoplasm	tRNA_anti
O. sativa	8 hpi vs Nip	LOC_Os03g12530	-1.5783	-2.522	-1.55	8.25e-07	2.22e-09	2.66e-07	down	cation efflux family protein	Transmembrane	Cation_efflux
O. sativa	8 hpi vs Nip	LOC_Os03g32170	-1.5798	-1.4195	-1.4819	5.79e-07	9.18e-05	3.75e-07	down	NAD dependent epimerase/dehydratase family protein	Cytoplasm	NA
O. sativa	8 hpi vs Nip	LOC_Os06g04510	-1.5814	-2.6608	-1.3527	6.88e-18	1.29e-26	9.26e-17	down	enolase	Cytoplasm	Enolase_N
O. sativa	8 hpi vs Nip	LOC_Os11g39020	-1.5821	-1.141	-3.0164	1.37e-18	5.17e-09	1.07e-35	down	ABC transporter, ATP-binding protein	Cytoplasm	ABC_tran
O. sativa	8 hpi vs Nip	LOC_Os02g02890	-1.5823	-1.9706	-1.9918	1.11e-244	4.31e-257	0	down	peptidyl-prolyl cis-trans isomerase	Cytoplasm	Pro_isomerase
O. sativa	8 hpi vs Nip	LOC_Os03g04340	-1.5824	-2.0341	-1.081	2.26e-06	7.49e-07	7e-05	down	C-methyltransferase	Transmembrane	Sterol_MT_C
O. sativa	8 hpi vs Nip	LOC_Os02g38160	-1.5914	-1.5205	-1.206	6.17e-09	1.3e-06	1.77e-07	down	glycosyl transferase family 17 protein	Transmembrane	Glyco_transf_17
O. sativa	8 hpi vs Nip	LOC_Os05g02250	-1.5939	-1.8675	-1.7166	0.00021885	0.00032542	4.42e-05	down	expressed protein	Secretion	NA
O. sativa	8 hpi vs Nip	LOC_Os03g61900	-1.5953	-2.3826	-2.1391	0.0006286	6.48e-05	1.89e-05	down	expressed protein	Cytoplasm	NA
O. sativa	8 hpi vs Nip	LOC_Os03g19410	-1.5992	-1.2616	-1.2415	3.15e-13	2e-07	2.91e-11	down	OsPOP7 - Putative Prolyl Oligopeptidase homologue	Cytoplasm	Peptidase_S9
O. sativa	8 hpi vs Nip	LOC_Os08g23410	-1.6008	-1.3707	-1.0653	2.93e-08	2.71e-05	4.06e-06	down	rubredoxin family protein	Transmembrane	Rubredoxin
O. sativa	8 hpi vs Nip	LOC_Os03g49710	-1.6013	-1.5524	-1.7621	5.09e-07	2.51e-05	2.3e-08	down	ribosomal protein S13p/S18e	Cytoplasm	Ribosomal_S13
O. sativa	8 hpi vs Nip	LOC_Os03g37840	-1.6044	-1.4656	-3.1222	3.41e-05	0.0010975	1.21e-09	down	potassium transporter	Transmembrane	K_trans
O. sativa	8 hpi vs Nip	LOC_Os08g29660	-1.6088	-2.1878	-2.5167	0.0017254	0.00062486	2.14e-05	down	WRKY69	Cytoplasm	WRKY
O. sativa	8 hpi vs Nip	LOC_Os01g60730	-1.6164	-5.5049	-1.75	3.77e-14	2.46e-32	1.11e-16	down	RING-H2 finger protein	Transmembrane	zf-C3HC4
O. sativa	8 hpi vs Nip	LOC_Os01g37910	-1.6179	-1.7159	-2.4911	1.01e-78	5.41e-67	1.57e-128	down	vacuolar-processing enzyme precursor	Transmembrane	Peptidase_C13
O. sativa	8 hpi vs Nip	LOC_Os03g29760	-1.6182	-1.2907	-1.1561	8.52e-08	0.00014392	3.52e-06	down	nuclear transcription factor Y subunit	Cytoplasm	CBFB_NFYA
O. sativa	8 hpi vs Nip	LOC_Os04g57930	-1.6186	-1.782	-1.3152	5e-08	3.46e-07	3.5e-07	down	thioredoxin	Cytoplasm	Thioredoxin
O. sativa	8 hpi vs Nip	LOC_Os07g22390	-1.6211	-1.3624	-1.205	1.09e-09	4.82e-06	6.13e-08	down	ankyrin repeat domain containing protein	Cytoplasm	Ank
O. sativa	8 hpi vs Nip	LOC_Os02g33450	-1.624	-1.4464	-1.3888	5.64e-26	2.65e-17	2.85e-24	down	peroxiredoxin	Cytoplasm	AhpC-TSA
O. sativa	8 hpi vs Nip	LOC_Os08g32690	-1.625	-1.4408	-1.1216	1.43e-09	1.97e-06	2.68e-07	down	expressed protein	Cytoplasm	NA
O. sativa	8 hpi vs Nip	LOC_Os01g45750	-1.6271	-1.792	-2.445	1.64e-13	4.14e-12	2.32e-21	down	bile acid sodium symporter family protein	Transmembrane	SBF
O. sativa	8 hpi vs Nip	LOC_Os01g60280	-1.6343	-1.2665	-1.0766	8.41e-07	0.00070949	5.09e-05	down	ATP binding protein	Transmembrane	LRRNT_2
O. sativa	8 hpi vs Nip	LOC_Os11g01439	-1.6359	-1.2359	-2.0274	8.28e-30	1.35e-15	5.06e-40	down	chloroplast unusual positioning protein	Secretion	NA
O. sativa	8 hpi vs Nip	LOC_Os08g33540	-1.6376	-1.5567	-2.4473	4.18e-05	0.00078177	8.55e-08	down	ATP-dependent Clp protease adaptor protein ClpS containing protein	Cytoplasm	ClpS
O. sativa	8 hpi vs Nip	LOC_Os01g47330	-1.6418	-1.6525	-1.5142	1.47e-08	7.49e-07	1.22e-08	down	ribosomal protein L7/L12 C-terminal domain containing protein	Secretion	Ribosomal_L12
O. sativa	8 hpi vs Nip	LOC_Os01g02710	-1.6426	-1.7324	-2.9009	0.0010866	0.0037216	3.34e-06	down	LRk-type protein	Transmembrane	NA
O. sativa	8 hpi vs Nip	LOC_Os03g45400	-1.6512	-1.2627	-1.7868	5.79e-07	0.00065911	3.88e-08	down	antitermination NusB domain-containing protein	Cytoplasm	NusB
O. sativa	8 hpi vs Nip	LOC_Os03g11230	-1.6528	-2.3297	-2.0617	9.25e-15	5.11e-18	8.15e-20	down	expressed protein	Cytoplasm	NA
O. sativa	8 hpi vs Nip	LOC_Os07g08030	-1.653	-1.0657	-1.4245	2.66e-17	2.95e-07	2.82e-16	down	ribose-5-phosphate isomerase A	Cytoplasm	Rib_5-P_isom_A
O. sativa	8 hpi vs Nip	LOC_Os09g26810	-1.6626	-1.74	-1.462	4.1e-05	0.00024429	6.14e-05	down	chlorophyll A-B binding protein	Cytoplasm	Chloroa_b-bind
O. sativa	8 hpi vs Nip	LOC_Os03g55930	-1.6635	-1.3027	-1.5024	1.53e-05	0.0028657	1.77e-05	down	ribosomal protein	Cytoplasm	Ribosomal_S9
O. sativa	8 hpi vs Nip	LOC_Os01g70550	-1.667	-2.6198	-1.7898	1.53e-15	1.94e-21	3.98e-18	down	heparan-alpha-glucosaminide N-acetyltransferase	Transmembrane	DUF1624
O. sativa	8 hpi vs Nip	LOC_Os09g39500	-1.6688	-1.6658	-1.1349	1.39e-05	0.00017986	0.00028618	down	ubiquitin fusion protein	Cytoplasm	Ribosomal_L40e
O. sativa	8 hpi vs Nip	LOC_Os09g19820	-1.6697	-1.4323	-1.2107	3.93e-07	0.00011285	9.74e-06	down	aminopeptidase	Cytoplasm	NA
O. sativa	8 hpi vs Nip	LOC_Os08g09250	-1.6717	-1.0037	-1.7177	3.32e-54	6.44e-20	1.05e-60	down	glyoxalase family protein	Cytoplasm	Glyoxalase
O. sativa	8 hpi vs Nip	LOC_Os06g11240	-1.6745	-2.5891	-2.2199	0.0038545	0.00053633	0.00032879	down	12-oxophytodienoate reductase	Cytoplasm	Oxidored_FMN
O. sativa	8 hpi vs Nip	LOC_Os12g22810	-1.6787	-1.4613	-1.3855	6.71e-06	0.0005636	2.31e-05	down	transposon protein	NA	NA
O. sativa	8 hpi vs Nip	LOC_Os09g33470	-1.6809	-1.623	-1.1786	6.96e-15	2.79e-11	2.1e-11	down	mitochondrial carrier protein	Transmembrane	Mito_carr
O. sativa	8 hpi vs Nip	LOC_Os03g05390	-1.6814	-1.1859	-1.5385	7.25e-75	1.92e-35	1.25e-74	down	Citrate transporter protein	Transmembrane	CitMHS
O. sativa	8 hpi vs Nip	LOC_Os06g24070	-1.6837	-2.0218	-2.3323	5.55e-35	2.01e-35	1.19e-51	down	myb-like DNA-binding domain containing protein	Cytoplasm	Myb_DNA-binding
O. sativa	8 hpi vs Nip	LOC_Os01g07250	-1.6843	-1.4017	-1.8012	4.37e-05	0.0028579	7.68e-06	down	saposin-like type B, region 1 family protein	Secretion	SapB_2
O. sativa	8 hpi vs Nip	LOC_Os10g31780	-1.686	-4.0054	-2.9774	1.91e-08	3.37e-16	9.03e-15	down	oxidoreductase, short chain dehydrogenase/reductase family domain containing protein	Cytoplasm	adh_short
O. sativa	8 hpi vs Nip	LOC_Os08g15030	-1.6861	-2.4059	-1.7298	0.0033191	0.00088341	0.0016541	down	aspartate carbamoyltransferase	Cytoplasm	OTCace_N
O. sativa	8 hpi vs Nip	LOC_Os07g06660	-1.6904	-2.4211	-2.68	3.14e-14	1.05e-17	3.01e-23	down	glyoxalase family protein	Cytoplasm	Glyoxalase
O. sativa	8 hpi vs Nip	LOC_Os10g07229	-1.6946	-2.1815	-1.3103	6.61e-16	1.67e-17	2.04e-13	down	dehydrogenase	Cytoplasm	ADH_zinc_N
O. sativa	8 hpi vs Nip	LOC_Os02g51020	-1.6962	-1.1254	-1.0573	1.56e-08	0.00060515	6.31e-06	down	expressed protein	Cytoplasm	NA
O. sativa	8 hpi vs Nip	LOC_Os05g49610	-1.7054	-2.2811	-1.6334	6.44e-09	3.24e-10	2.69e-09	down	ubiquitin carboxyl-terminal hydrolase, family 1	Cytoplasm	PORR
O. sativa	8 hpi vs Nip	LOC_Os05g48870	-1.7088	-2.0228	-1.8312	7.51e-09	8.89e-09	3.04e-10	down	auxin response factor 15	Cytoplasm	Auxin_resp
O. sativa	8 hpi vs Nip	LOC_Os04g45140	-1.7133	-2.0668	-2.1675	2.93e-13	1.73e-13	6.85e-18	down	DTA2	Transmembrane	DUF821
O. sativa	8 hpi vs Nip	LOC_Os02g03010	-1.716	-1.1083	-1.2149	5.65e-07	0.0035157	1.77e-05	down	expressed protein	Transmembrane	NA
O. sativa	8 hpi vs Nip	LOC_Os06g03540	-1.7176	-1.98	-1.8799	4.01e-06	7.22e-06	3.57e-07	down	oligopeptide transporter	Transmembrane	OPT
O. sativa	8 hpi vs Nip	LOC_Os04g20164	-1.7181	-2.2791	-1.7328	8.7e-61	6.89e-70	1.14e-66	down	amine oxidase precursor	Cytoplasm	Cu_amine_oxid
O. sativa	8 hpi vs Nip	LOC_Os06g40640	-1.7217	-2.4524	-1.2963	3.9e-57	2.31e-71	1.25e-46	down	fructose-bisphospate aldolase isozyme	Secretion	Glycolytic
O. sativa	8 hpi vs Nip	LOC_Os04g56400	-1.7234	-1.5405	-1.332	3.92e-69	3.56e-47	6.26e-58	down	glutamine synthetase, catalytic domain containing protein	Cytoplasm	Gln-synt_N
O. sativa	8 hpi vs Nip	LOC_Os02g48900	-1.7276	-1.8904	-2.7385	3.92e-08	2.47e-07	4.84e-13	down	aspartic proteinase nepenthesin-1 precursor	Secretion	Asp
O. sativa	8 hpi vs Nip	LOC_Os08g36320	-1.7415	-2.0585	-2.1975	8.48e-07	9.84e-07	5.08e-09	down	decarboxylase	Cytoplasm	Pyridoxal_deC
O. sativa	8 hpi vs Nip	LOC_Os03g61220	-1.7428	-1.0731	-1.0927	5.31e-30	7.79e-12	2.32e-20	down	DEAD-box ATP-dependent RNA helicase 3	Cytoplasm	DEAD
O. sativa	8 hpi vs Nip	LOC_Os03g60100	-1.7432	-1.1015	-1.6066	2.02e-07	0.0027246	1.93e-07	down	50S ribosomal protein L17	Cytoplasm	Ribosomal_L17
O. sativa	8 hpi vs Nip	LOC_Os01g45250	-1.7463	-2.1457	-2.8215	5.54e-05	3.83e-05	6.6e-08	down	DUF1645 domain containing protein	Cytoplasm	DUF1645
O. sativa	8 hpi vs Nip	LOC_Os10g18340	-1.7485	-4.5716	-1.455	5.82e-153	0	5.04e-138	down	expressed protein	Cytoplasm	NA
O. sativa	8 hpi vs Nip	LOC_Os03g52239	-1.7511	-1.0727	-1.5749	3.43e-23	3.69e-09	1.13e-22	down	homeobox domain containing protein	Cytoplasm	POX
O. sativa	8 hpi vs Nip	LOC_Os03g63420	-1.7528	-1.4012	-2.0706	1.42e-08	3.61e-05	8.52e-11	down	OsGrx_S14 - glutaredoxin subgroup II	Cytoplasm	Glutaredoxin
O. sativa	8 hpi vs Nip	LOC_Os05g09400	-1.7536	-1.3803	-1.3507	1.16e-06	0.00055613	1.16e-05	down	30S ribosomal protein S31, chloroplast precursor	Cytoplasm	NA
O. sativa	8 hpi vs Nip	LOC_Os01g18630	-1.7597	-1.9277	-1.6258	7.62e-69	1.54e-62	4.65e-69	down	aspartic proteinase oryzasin-1 precursor	Secretion	Asp
O. sativa	8 hpi vs Nip	LOC_Os11g37080	-1.7612	-1.5418	-1.2662	9.43e-07	0.00012432	2.23e-05	down	h/ACA ribonucleoprotein complex subunit 1-like protein 1	Cytoplasm	Gar1
O. sativa	8 hpi vs Nip	LOC_Os10g42500	-1.7633	-1.9182	-1.1128	2.47e-08	1.69e-07	7.56e-06	down	PAP fibrillin family domain containing protein	Cytoplasm	PAP_fibrillin
O. sativa	8 hpi vs Nip	LOC_Os05g51830	-1.7638	-1.6424	-1.3411	4.59e-11	3.95e-08	3.35e-09	down	ZOS5-12 - C2H2 zinc finger protein	Cytoplasm	NA
O. sativa	8 hpi vs Nip	LOC_Os02g25060	-1.7642	-1.9614	-1.8783	4.37e-08	1.8e-07	2.93e-09	down	NTMC2Type1	Transmembrane	C2
O. sativa	8 hpi vs Nip	LOC_Os08g35620	-1.7642	-1.6488	-1.9982	6.74e-09	1.33e-06	8.72e-11	down	HD domain containing protein	Cytoplasm	HD
O. sativa	8 hpi vs Nip	LOC_Os05g28090	-1.7643	-1.6921	-1.8495	6.9e-08	4.63e-06	6.61e-09	down	expressed protein	Transmembrane	NdhL
O. sativa	8 hpi vs Nip	LOC_Os03g17600	-1.7644	-3.1016	-1.5918	2.94e-05	8.86e-08	3.57e-05	down	expressed protein	Cytoplasm	AhpC-TSA
O. sativa	8 hpi vs Nip	LOC_Os02g15660	-1.7697	-1.4302	-1.3346	6.1e-13	8.03e-08	1.2e-10	down	tetratricopeptide repeat	Cytoplasm	NA
O. sativa	8 hpi vs Nip	LOC_Os04g16680	-1.7733	-1.4323	-1.6353	3.86e-57	5.05e-34	3.44e-57	down	fructose-1,6-bisphosphatase	Cytoplasm	FBPase
O. sativa	8 hpi vs Nip	LOC_Os03g12360	-1.7743	-1.6109	-1.1936	9.42e-07	7.29e-05	4.61e-05	down	trehalose-6-phosphate synthase	Cytoplasm	Glyco_transf_20
O. sativa	8 hpi vs Nip	LOC_Os02g01340	-1.7852	-1.7538	-1.1131	1.44e-82	4.66e-65	2.41e-55	down	ferredoxin--NADP reductase, chloroplast precursor	Transmembrane	NAD_binding_1
O. sativa	8 hpi vs Nip	LOC_Os10g41780	-1.7907	-2.1466	-2.7743	4.08e-13	2.47e-13	1.16e-20	down	chlorophyllide a oxygenase, chloroplast precursor	Cytoplasm	Rieske
O. sativa	8 hpi vs Nip	LOC_Os03g49940	-1.796	-1.8334	-1.7753	6.41e-06	5.87e-05	2.63e-06	down	integral membrane protein	Transmembrane	EamA
O. sativa	8 hpi vs Nip	LOC_Os05g02520	-1.7974	-1.7258	-1.2508	3.29e-16	1.94e-12	2.81e-12	down	cupin domain containing protein	Cytoplasm	Cupin_1
O. sativa	8 hpi vs Nip	LOC_Os01g08460	-1.8026	-1.5225	-1.6845	7.05e-05	0.0028448	6.01e-05	down	TMS membrane protein/tumour differentially expressed protein	Transmembrane	Serinc
O. sativa	8 hpi vs Nip	LOC_Os01g69950	-1.8038	-1.0956	-1.3547	1.81e-15	3.16e-06	1.21e-12	down	ribosomal protein L27	Cytoplasm	Ribosomal_L27
O. sativa	8 hpi vs Nip	LOC_Os10g28360	-1.8077	-1.539	-1.8854	1.07e-07	4.07e-05	1.25e-08	down	1,2-dihydroxy-3-keto-5-methylthiopentene dioxygenase protein	Cytoplasm	ARD
O. sativa	8 hpi vs Nip	LOC_Os04g33830	-1.8096	-4.812	-1.0561	6.5e-170	0	3.39e-106	down	membrane protein	Transmembrane	NA
O. sativa	8 hpi vs Nip	LOC_Os01g67120	-1.8096	-2.3807	-1.6826	3.22e-26	6.22e-30	2.02e-26	down	rhodanese-like domain containing protein	Cytoplasm	Rhodanese
O. sativa	8 hpi vs Nip	LOC_Os01g43270	-1.8102	-3.8656	-2.8157	2.05e-06	5.09e-11	6.53e-10	down	hydroquinone glucosyltransferase	Cytoplasm	UDPGT
O. sativa	8 hpi vs Nip	LOC_Os02g58310	-1.8103	-2.7071	-3.5384	0.0036535	0.00066649	2.49e-05	down	expressed protein	Cytoplasm	DUF3067
O. sativa	8 hpi vs Nip	LOC_Os02g32590	-1.8127	-3.2807	-1.4014	0.00056782	7.02e-06	0.0019877	down	HSF-type DNA-binding domain containing protein	Cytoplasm	HSF_DNA-bind
O. sativa	8 hpi vs Nip	LOC_Os02g06560	-1.8135	-3.2599	-2.0199	6.96e-17	2.78e-26	3.58e-20	down	wound induced protein	Cytoplasm	DUF3774
O. sativa	8 hpi vs Nip	LOC_Os01g62060	-1.8149	-3.5293	-1.5818	3.59e-09	5.34e-15	1.05e-08	down	plant-specific domain TIGR01589 family protein	Cytoplasm	A_thal_3526
O. sativa	8 hpi vs Nip	LOC_Os10g33700	-1.815	-1.9193	-1.7819	7.07e-05	0.00028095	3.71e-05	down	PPR repeat containing protein	Cytoplasm	PPR
O. sativa	8 hpi vs Nip	LOC_Os07g47510	-1.8198	-3.2969	-2.3402	5.96e-82	1.25e-129	1.02e-111	down	stress-related protein	Cytoplasm	REF
O. sativa	8 hpi vs Nip	LOC_Os07g32560	-1.8207	-2.0087	-2.8191	1.61e-07	6.28e-07	1.22e-11	down	ATP-dependent protease	Cytoplasm	LON
O. sativa	8 hpi vs Nip	LOC_Os05g49060	-1.8227	-3.4843	-1.2798	2.18e-12	3.93e-20	1.67e-09	down	uncharacterized protein ycf23	Cytoplasm	DUF561
O. sativa	8 hpi vs Nip	LOC_Os08g05910	-1.8231	-1.0602	-1.3384	5.99e-13	5.63e-05	2.3e-10	down	peptide transporter PTR2	Transmembrane	PTR2
O. sativa	8 hpi vs Nip	LOC_Os11g05556	-1.826	-1.0118	-1.8813	2.72e-08	0.0041042	3.47e-09	down	signal recognition particle 54 kDa protein	Cytoplasm	SRP_SPB
O. sativa	8 hpi vs Nip	LOC_Os03g17470	-1.827	-1.9636	-1.4532	1.69e-10	2.27e-09	4.13e-09	down	IN2-1 protein	Cytoplasm	GST_C
O. sativa	8 hpi vs Nip	LOC_Os01g45830	-1.83	-2.5868	-1.7335	2.12e-10	9.64e-13	1.17e-10	down	sulfate transporter	Transmembrane	NA
O. sativa	8 hpi vs Nip	LOC_Os05g22614	-1.8322	-2.2176	-1.4452	3.26e-29	2.73e-30	5.57e-25	down	PTAC16	Cytoplasm	NmrA
O. sativa	8 hpi vs Nip	LOC_Os09g10750	-1.8422	-2.2403	-1.6884	5.2e-11	1.99e-11	6.19e-11	down	rhodanese-like	Cytoplasm	Rhodanese
O. sativa	8 hpi vs Nip	LOC_Os09g39180	-1.8482	-1.9677	-1.2044	9e-32	4.03e-28	2.3e-22	down	RNA recognition motif containing protein	Cytoplasm	RRM_1
O. sativa	8 hpi vs Nip	LOC_Os08g15230	-1.8551	-1.1086	-1.9158	4.78e-33	8.14e-13	9.06e-37	down	heat shock protein-related	Cytoplasm	Clp_N
O. sativa	8 hpi vs Nip	LOC_Os03g60620	-1.8613	-1.1132	-1.0872	1.42e-21	1.73e-08	1.21e-13	down	DnaK family protein	Cytoplasm	HSP70
O. sativa	8 hpi vs Nip	LOC_Os05g32140	-1.8618	-1.6204	-1.8563	2.76e-08	1.04e-05	6.8e-09	down	NAD dependent epimerase/dehydratase family protein	Cytoplasm	Epimerase
O. sativa	8 hpi vs Nip	LOC_Os01g59510	-1.8644	-2.9884	-1.4167	5.27e-08	4.89e-11	1.13e-06	down	chloroplast ribonuclease III domain protein	Cytoplasm	NA
O. sativa	8 hpi vs Nip	LOC_Os05g47640	-1.8707	-1.3637	-1.2247	1.01e-05	0.0032786	0.00032944	down	threonine synthase, chloroplast precursor	Cytoplasm	PALP
O. sativa	8 hpi vs Nip	LOC_Os01g59740	-1.8746	-1.6955	-1.7301	0.00013192	0.0021296	0.00013182	down	expressed protein	Transmembrane	DUF3411
O. sativa	8 hpi vs Nip	LOC_Os03g50480	-1.8752	-1.7031	-1.9705	6.91e-14	4.89e-10	1.19e-15	down	phosphoglucomutase	Cytoplasm	PGM_PMM_IV
O. sativa	8 hpi vs Nip	LOC_Os09g38030	-1.8771	-2.0406	-2.1479	1.08e-18	5.08e-17	8.81e-23	down	UTP--glucose-1-phosphate uridylyltransferase	Cytoplasm	UDPGP
O. sativa	8 hpi vs Nip	LOC_Os01g45990	-1.8785	-2.7591	-1.8447	5.79e-07	8.67e-09	2.36e-07	down	potassium channel AKT1	Transmembrane	Ion_trans
O. sativa	8 hpi vs Nip	LOC_Os01g59530	-1.8789	-2.0101	-1.4177	1.98e-32	5.36e-29	1.78e-26	down	OsCML1 - Calmodulin-related calcium sensor protein	Cytoplasm	efhand
O. sativa	8 hpi vs Nip	LOC_Os07g26690	-1.8879	-1.0545	-2.8528	7.17e-20	3.94e-07	2.3e-30	down	aquaporin protein	Transmembrane	MIP
O. sativa	8 hpi vs Nip	LOC_Os06g51029	-1.8969	-1.5403	-1.9342	4.54e-71	9.12e-44	5.65e-78	down	OsFtsH1 FtsH protease, homologue of AtFtsH1/5	Transmembrane	AAA
O. sativa	8 hpi vs Nip	LOC_Os11g03580	-1.9047	-5.9467	-1.1022	1.57e-06	3.6e-12	0.000287	down	expressed protein	Cytoplasm	DUF309
O. sativa	8 hpi vs Nip	LOC_Os03g63480	-1.9058	-1.1637	-1.8781	7.91e-24	9.33e-10	2.7e-25	down	ankyrin repeat domain containing protein	Cytoplasm	Ank
O. sativa	8 hpi vs Nip	LOC_Os04g44950	-1.9087	-2.2715	-2.9458	2.57e-08	1.92e-08	1.09e-12	down	short-chain dehydrogenase/reductase	Cytoplasm	adh_short
O. sativa	8 hpi vs Nip	LOC_Os09g27030	-1.9134	-2.8165	-1.8776	4.35e-122	3.24e-158	5.55e-129	down	oryzain gamma chain precursor	NA	NA
O. sativa	8 hpi vs Nip	LOC_Os08g25734	-1.9204	-1.63	-1.7137	2.07e-10	5.76e-07	4.65e-10	down	glucose-1-phosphate adenylyltransferase large subunit, chloroplast precursor	Cytoplasm	NTP_transferase
O. sativa	8 hpi vs Nip	LOC_Os04g38410	-1.9275	-4.3024	-1.2734	1.82e-222	0	8.21e-158	down	chlorophyll A-B binding protein	Cytoplasm	Chloroa_b-bind
O. sativa	8 hpi vs Nip	LOC_Os09g28310	-1.9289	-2.8755	-2.5663	2.31e-10	2.22e-13	3.46e-14	down	bZIP transcription factor	Cytoplasm	bZIP_1
O. sativa	8 hpi vs Nip	LOC_Os01g54540	-1.9296	-1.6419	-1.7563	1.47e-10	4.25e-07	2.18e-10	down	ribosomal protein L13	Cytoplasm	Ribosomal_L13
O. sativa	8 hpi vs Nip	LOC_Os02g05470	-1.9302	-1.4485	-2.4042	8.26e-13	3.13e-07	1.14e-16	down	CCT motif family protein	Cytoplasm	CCT
O. sativa	8 hpi vs Nip	LOC_Os12g08770	-1.9357	-2.7624	-2.1936	5.96e-158	2.44e-198	1.34e-190	down	photosystem I reaction center subunit N, chloroplast precursor	Cytoplasm	PsaN
O. sativa	8 hpi vs Nip	LOC_Os12g23180	-1.937	-1.6765	-1.5586	9.02e-43	4.23e-29	3.38e-37	down	3-beta hydroxysteroid dehydrogenase/isomerase family protein	Cytoplasm	Epimerase
O. sativa	8 hpi vs Nip	LOC_Os02g50240	-1.9449	-1.9956	-1.8698	2.9e-34	2.72e-29	1.81e-35	down	glutamine synthetase, catalytic domain containing protein	Cytoplasm	Gln-synt_C
O. sativa	8 hpi vs Nip	LOC_Os04g44530	-1.9474	-2.4988	-1.9376	7.24e-09	8.23e-10	1.81e-09	down	expressed protein	Cytoplasm	BRO1
O. sativa	8 hpi vs Nip	LOC_Os04g02050	-1.9515	-1.3017	-2.0491	1.61e-08	0.00032723	1.54e-09	down	bifunctional 3-phosphoadenosine 5-phosphosulfate synthetase	Cytoplasm	ATP-sulfurylase
O. sativa	8 hpi vs Nip	LOC_Os03g63360	-1.9532	-3.0621	-1.6819	9.55e-21	2.41e-28	2.57e-19	down	glutathione S-transferase	Transmembrane	DUF2301
O. sativa	8 hpi vs Nip	LOC_Os12g33150	-1.954	-3.0551	-5.3763	8.15e-48	1.54e-65	6.68e-92	down	expressed protein	Cytoplasm	NA
O. sativa	8 hpi vs Nip	LOC_Os03g39830	-1.9648	-1.4432	-1.6185	2.62e-08	0.0001108	1.86e-07	down	expressed protein	Transmembrane	NA
O. sativa	8 hpi vs Nip	LOC_Os08g34720	-1.9662	-2.3882	-1.5629	9.82e-24	6.31e-25	2.04e-20	down	D-3-phosphoglycerate dehydrogenase, chloroplast precursor	Cytoplasm	ACT
O. sativa	8 hpi vs Nip	LOC_Os05g42040	-1.9695	-1.913	-2.5918	5.86e-05	0.00051259	1.4e-06	down	UDP-glucoronosyl and UDP-glucosyl transferase domain containing protein	Cytoplasm	UDPGT
O. sativa	8 hpi vs Nip	LOC_Os05g49370	-1.9716	-3.4457	-2.1425	2.44e-11	8.32e-17	4.44e-13	down	DUF1645 domain containing protein	Cytoplasm	DUF1645
O. sativa	8 hpi vs Nip	LOC_Os08g22149	-1.9718	-2.0406	-1.9033	2.14e-10	5.17e-09	8.79e-11	down	CBS domain containing membrane protein	Secretion	CBS
O. sativa	8 hpi vs Nip	LOC_Os11g01330	-1.9723	-1.1633	-1.8325	1.54e-08	0.0013514	1.45e-08	down	expressed protein	Cytoplasm	NA
O. sativa	8 hpi vs Nip	LOC_Os11g02389	-1.9738	-1.343	-1.4644	8e-65	2.46e-31	7.17e-52	down	protease inhibitor/seed storage/LTP family	Transmembrane	Tryp_alpha_amyl
O. sativa	8 hpi vs Nip	LOC_Os01g50760	-1.9739	-1.6741	-1.7227	1.36e-14	8.78e-10	9.25e-14	down	polyprenyl synthetase	Cytoplasm	polyprenyl_synt
O. sativa	8 hpi vs Nip	LOC_Os01g52010	-1.9758	-2.1399	-2.1854	2.62e-20	1.29e-18	7.52e-24	down	alliin lyase precursor	Transmembrane	Alliinase_C
O. sativa	8 hpi vs Nip	LOC_Os07g44190	-1.9769	-1.8825	-1.2687	3.19e-11	8.82e-09	6.75e-08	down	h/ACA ribonucleoprotein complex subunit 4	Cytoplasm	DKCLD
O. sativa	8 hpi vs Nip	LOC_Os03g22330	-1.9775	-1.7977	-1.7953	1.56e-05	0.00038029	1.95e-05	down	blue-light photoreceptor PHR2	Cytoplasm	DNA_photolyase
O. sativa	8 hpi vs Nip	LOC_Os02g35820	-1.978	-2.3972	-1.8634	6.65e-05	4.59e-05	5.6e-05	down	retrotransposon protein	Cytoplasm	Retrotrans_gag
O. sativa	8 hpi vs Nip	LOC_Os06g27760	-1.9791	-1.485	-2.7215	1.33e-06	0.00070404	4.01e-09	down	peptide methionine sulfoxide reductase msrB	Cytoplasm	SelR
O. sativa	8 hpi vs Nip	LOC_Os02g17350	-1.9812	-1.3625	-1.6046	1.79e-09	7.17e-05	2.33e-08	down	VHS and GAT domain containing protein	Cytoplasm	GAT
O. sativa	8 hpi vs Nip	LOC_Os05g05590	-1.9838	-2.2412	-2.2948	2.24e-12	6.22e-12	4.57e-15	down	transporter, monovalent cation:proton antiporter-2 family	Transmembrane	Na_H_Exchanger
O. sativa	8 hpi vs Nip	LOC_Os01g40630	-1.9951	-1.0332	-2.3048	8.73e-43	9.57e-14	2.83e-52	down	uncharacterized protein PA4923	Cytoplasm	Lysine_decarbox
O. sativa	8 hpi vs Nip	LOC_Os05g25350	-1.999	-2.1224	-2.1285	0.00018996	0.00054216	5.52e-05	down	TKL_IRAK_CrRLK1L-1.12 - The CrRLK1L-1 subfamily has homology to the CrRLK1L homolog	Transmembrane	Malectin
O. sativa	8 hpi vs Nip	LOC_Os06g43140	-2.0016	-2.1408	-1.9649	2.46e-14	5.66e-13	4.39e-15	down	GA16396-PA	Cytoplasm	UPF0047
O. sativa	8 hpi vs Nip	LOC_Os07g05480	-2.0025	-3.3143	-1.7515	4.48e-115	2e-165	1.94e-108	down	photosystem I reaction center subunit, chloroplast precursor	Transmembrane	PSI_PSAK
O. sativa	8 hpi vs Nip	LOC_Os10g39810	-2.0055	-1.7034	-1.7742	4.58e-05	0.0015861	7.24e-05	down	fatty acid hydroxylase	Transmembrane	FA_hydroxylase
O. sativa	8 hpi vs Nip	LOC_Os06g39120	-2.0056	-1.926	-1.6011	1.25e-12	5.1e-10	6.05e-11	down	expressed protein	Cytoplasm	NA
O. sativa	8 hpi vs Nip	LOC_Os05g33280	-2.0056	-1.3159	-1.6878	7.37e-15	4.92e-07	1.59e-13	down	thylakoid lumen protein	Transmembrane	DUF477
O. sativa	8 hpi vs Nip	LOC_Os10g41060	-2.009	-1.5889	-2.8558	4.8e-05	0.0031222	4.89e-07	down	expressed protein	Cytoplasm	PH_2
O. sativa	8 hpi vs Nip	LOC_Os01g68450	-2.0147	-1.8667	-1.5463	7.65e-18	1.67e-13	7.75e-15	down	expressed protein	Transmembrane	DUF2358
O. sativa	8 hpi vs Nip	LOC_Os03g19380	-2.0176	-2.5373	-1.8207	3.35e-20	4.41e-22	1.21e-19	down	calvin cycle protein CP12	Cytoplasm	CP12
O. sativa	8 hpi vs Nip	LOC_Os09g15820	-2.0253	-1.6053	-1.3207	7.2e-06	0.00095556	0.00027143	down	aldose 1-epimerase	Cytoplasm	Aldose_epim
O. sativa	8 hpi vs Nip	LOC_Os01g69030	-2.0303	-1.4959	-2.9059	4.2e-10	9.87e-06	2.05e-14	down	sucrose-phosphate synthase	Cytoplasm	Sucrose_synth
O. sativa	8 hpi vs Nip	LOC_Os06g29730	-2.0322	-1.8614	-2.5194	2.26e-25	5.99e-19	1.01e-32	down	RALFL28 - Rapid ALkalinization Factor RALF family protein precursor	Transmembrane	NA
O. sativa	8 hpi vs Nip	LOC_Os12g37970	-2.0343	-2.9318	-3.7841	2.92e-05	1.91e-06	1.52e-08	down	MYB family transcription factor	Cytoplasm	Myb_DNA-binding
O. sativa	8 hpi vs Nip	LOC_Os01g69070	-2.0369	-2.3492	-2.3339	7.07e-05	8.43e-05	8.56e-06	down	auxin efflux carrier component	Transmembrane	Mem_trans
O. sativa	8 hpi vs Nip	LOC_Os03g62370	-2.0425	-1.6837	-1.7106	2.21e-25	1.77e-16	5.95e-23	down	WD40-like Beta Propeller Repeat family protein	Secretion	PD40
O. sativa	8 hpi vs Nip	LOC_Os01g59060	-2.043	-1.6012	-1.681	8.26e-08	7.21e-05	5.38e-07	down	50S ribosomal protein	Cytoplasm	Ribosomal_L34
O. sativa	8 hpi vs Nip	LOC_Os10g14870	-2.0572	-2.4764	-3.1766	2.16e-09	9.31e-10	5.11e-14	down	heavy metal-associated domain containing protein	Cytoplasm	HMA
O. sativa	8 hpi vs Nip	LOC_Os12g02340	-2.0605	-1.7572	-1.4058	1.59e-72	2.37e-49	2.93e-53	down	LTPL14 - Protease inhibitor/seed storage/LTP family protein precursor	Transmembrane	Tryp_alpha_amyl
O. sativa	8 hpi vs Nip	LOC_Os01g01160	-2.0607	-2.0077	-3.1554	0.00028889	0.0016367	3.83e-06	down	heat shock protein DnaJ	Cytoplasm	DnaJ
O. sativa	8 hpi vs Nip	LOC_Os11g26860	-2.0609	-1.285	-1.6026	3.95e-14	2.54e-06	6.35e-12	down	serine hydroxymethyltransferase, mitochondrial precursor	Cytoplasm	SHMT
O. sativa	8 hpi vs Nip	LOC_Os07g09040	-2.0622	-1.8637	-1.9893	1.79e-08	2.56e-06	9.19e-09	down	peptidyl-prolyl cis-trans isomerase, FKBP-type	Cytoplasm	FKBP_C
O. sativa	8 hpi vs Nip	LOC_Os04g11400	-2.0634	-1.9136	-1.3104	4.21e-18	8.15e-14	1.76e-12	down	expressed protein	Transmembrane	NA
O. sativa	8 hpi vs Nip	LOC_Os11g12530	-2.0662	-2.1802	-2.0937	2.84e-10	3.3e-09	4.39e-11	down	receptor-like protein kinase 5 precursor	Transmembrane	LRR_1
O. sativa	8 hpi vs Nip	LOC_Os03g38230	-2.0685	-1.4321	-1.5623	1.96e-08	0.00017321	5.66e-07	down	peptidase M50 family protein	Transmembrane	PDZ
O. sativa	8 hpi vs Nip	LOC_Os12g17910	-2.0746	-1.209	-2.0028	8.94e-31	3.46e-12	8.11e-32	down	T-complex protein	Cytoplasm	Cpn60_TCP1
O. sativa	8 hpi vs Nip	LOC_Os03g10090	-2.0762	-2.2096	-3.4889	1.25e-19	8.7e-18	5.39e-31	down	transporter family protein	Transmembrane	Sugar_tr
O. sativa	8 hpi vs Nip	LOC_Os09g30120	-2.0816	-2.3684	-2.414	1.06e-21	2.68e-21	2.31e-26	down	CSLE1 - cellulose synthase-like family E	Transmembrane	Cellulose_synt
O. sativa	8 hpi vs Nip	LOC_Os04g49620	-2.0822	-1.7566	-2.4134	0.00012627	0.0030254	1.63e-05	down	DUF581 domain containing protein	Cytoplasm	DUF581
O. sativa	8 hpi vs Nip	LOC_Os04g59520	-2.0893	-1.5487	-2.0392	9.86e-12	9.52e-07	3.04e-12	down	anthranilate phosphoribosyltransferase	Transmembrane	C2
O. sativa	8 hpi vs Nip	LOC_Os10g41999	-2.096	-2.2163	-2.8437	0.00061499	0.0015011	3.27e-05	down	RALFL27 - Rapid ALkalinization Factor RALF family protein precursor	Transmembrane	NA
O. sativa	8 hpi vs Nip	LOC_Os08g25624	-2.0991	-2.4693	-1.1508	1.25e-18	5.5e-19	4.27e-11	down	phosphate/phosphate translocator	Transmembrane	EamA
O. sativa	8 hpi vs Nip	LOC_Os09g33680	-2.104	-1.2225	-3.052	2.29e-08	0.0014548	7.02e-12	down	Os9bglu31 - beta-glucosidase, dhurrinase, similar to G. max hydroxyisourate hydrolase	Transmembrane	Glyco_hydro_1
O. sativa	8 hpi vs Nip	LOC_Os04g17100	-2.1043	-1.4374	-2.5867	8.32e-14	4.38e-07	1.66e-17	down	heavy metal-associated domain containing protein	Cytoplasm	HMA
O. sativa	8 hpi vs Nip	LOC_Os03g03724	-2.1066	-3.0868	-3.2146	0.0013038	0.00021426	4.23e-05	down	expressed protein	Cytoplasm	NA
O. sativa	8 hpi vs Nip	LOC_Os02g19820	-2.1081	-2.2965	-1.1289	2.21e-18	3.59e-17	1.05e-10	down	nodulin MtN3 family protein	Transmembrane	MtN3_slv
O. sativa	8 hpi vs Nip	LOC_Os03g63370	-2.1125	-2.3434	-2.0522	0.0026475	0.0040591	0.0020799	down	CRAL/TRIO domain containing protein	Transmembrane	CRAL_TRIO
O. sativa	8 hpi vs Nip	LOC_Os06g02490	-2.1144	-2.0147	-2.2168	8.4e-10	7.87e-08	7.08e-11	down	acyl CoA binding protein	Cytoplasm	ACBP
O. sativa	8 hpi vs Nip	LOC_Os12g13460	-2.1165	-2.136	-1.7616	1.51e-09	3.62e-08	1.26e-08	down	SET domain-containing protein	Cytoplasm	Rubis-subs-bind
O. sativa	8 hpi vs Nip	LOC_Os02g57030	-2.1174	-2.8739	-1.5438	1.03e-13	3.4e-16	7.03e-11	down	expressed protein	Transmembrane	NA
O. sativa	8 hpi vs Nip	LOC_Os06g35160	-2.1204	-2.0627	-2.5828	2.87e-12	4.87e-10	2.08e-15	down	CAMK_KIN1/SNF1/Nim1_like.26 - CAMK includes calcium/calmodulin depedent protein kinases	Cytoplasm	Pkinase
O. sativa	8 hpi vs Nip	LOC_Os06g13660	-2.1218	-1.327	-1.9707	1.04e-20	2.71e-09	1.25e-20	down	alanyl-tRNA synthetase	Cytoplasm	tRNA-synt_2c
O. sativa	8 hpi vs Nip	LOC_Os01g56180	-2.1316	-2.8738	-3.1125	0.00075857	0.00022255	2.7e-05	down	expressed protein	Secretion	NA
O. sativa	8 hpi vs Nip	LOC_Os01g56420	-2.1368	-3.7043	-2.709	2.33e-10	6.41e-15	2.32e-13	down	ctr copper transporter family protein	Transmembrane	Ctr
O. sativa	8 hpi vs Nip	LOC_Os05g40180	-2.1372	-1.8735	-2.0951	4.04e-11	5.05e-08	1.26e-11	down	serine/threonine-protein kinase stt7, chloroplast precursor	Cytoplasm	Pkinase
O. sativa	8 hpi vs Nip	LOC_Os04g56240	-2.1425	-2.468	-2.7798	4.54e-16	4.94e-16	3.54e-21	down	lipase	Transmembrane	Lipase_3
O. sativa	8 hpi vs Nip	LOC_Os02g43600	-2.1442	-1.6607	-1.6518	5.37e-08	5.4e-05	9.72e-07	down	50S ribosomal protein L19, chloroplast precursor	Cytoplasm	Ribosomal_L19
O. sativa	8 hpi vs Nip	LOC_Os02g35090	-2.1494	-2.54	-3.018	2.72e-06	2.08e-06	1.27e-08	down	expressed protein	Cytoplasm	NA
O. sativa	8 hpi vs Nip	LOC_Os04g23040	-2.1504	-1.3061	-1.6287	6.84e-07	0.0033686	9.67e-06	down	expressed protein	Cytoplasm	NA
O. sativa	8 hpi vs Nip	LOC_Os07g07300	-2.152	-3.8581	-4.9163	1.52e-05	5.78e-08	3.09e-09	down	expressed protein	Transmembrane	NA
O. sativa	8 hpi vs Nip	LOC_Os06g08720	-2.1606	-1.2158	-2.0152	6.24e-56	2.85e-21	7.26e-56	down	OsSCP32 - Putative Serine Carboxypeptidase homologue	Transmembrane	Peptidase_S10
O. sativa	8 hpi vs Nip	LOC_Os05g10930	-2.1809	-3.3255	-3.3713	1.76e-07	1.14e-09	7.1e-11	down	OsGrx_C15 - glutaredoxin subgroup III	Cytoplasm	Glutaredoxin
O. sativa	8 hpi vs Nip	LOC_Os02g40200	-2.1872	-2.6707	-1.7791	6.57e-06	3.18e-06	2.95e-05	down	receptor-like protein kinase precursor	Transmembrane	LRR_1
O. sativa	8 hpi vs Nip	LOC_Os08g29530	-2.1882	-1.9792	-1.9978	2.57e-07	1.44e-05	3.53e-07	down	double-stranded RNA binding motif containing protein	Cytoplasm	dsrm
O. sativa	8 hpi vs Nip	LOC_Os04g49660	-2.1919	-2.1224	-2.9565	0.0009892	0.0042481	7.47e-05	down	DUF581 domain containing protein	Cytoplasm	DUF581
O. sativa	8 hpi vs Nip	LOC_Os02g29960	-2.2018	-2.2711	-2.1328	8.61e-07	5.13e-06	5.29e-07	down	cytochrome P450	Transmembrane	p450
O. sativa	8 hpi vs Nip	LOC_Os11g07980	-2.2064	-5.6601	-4.9428	6.28e-08	6.31e-13	4.13e-13	down	ion channel nompc	Cytoplasm	NA
O. sativa	8 hpi vs Nip	LOC_Os01g01302	-2.2064	-1.9602	-2.3405	5.07e-09	1.03e-06	4.62e-10	down	shikimate kinase	Cytoplasm	SKI
O. sativa	8 hpi vs Nip	LOC_Os01g13690	-2.2126	-1.7007	-1.2793	1.32e-44	4.38e-27	8.46e-28	down	ligA	Cytoplasm	NA
O. sativa	8 hpi vs Nip	LOC_Os12g37910	-2.2172	-1.5361	-2.3953	1.66e-22	6.57e-12	1.54e-25	down	GDSL-like lipase/acylhydrolase	Cytoplasm	Lipase_GDSL
O. sativa	8 hpi vs Nip	LOC_Os01g18800	-2.2176	-1.7155	-3.6507	9.63e-80	8.25e-49	1.16e-121	down	CAMK_KIN1/SNF1/Nim1_like	Cytoplasm	Pkinase
O. sativa	8 hpi vs Nip	LOC_Os08g09110	-2.2356	-1.721	-1.5713	2.18e-05	0.001869	0.00031154	down	NB-ARC domain containing protein	Cytoplasm	NB-ARC
O. sativa	8 hpi vs Nip	LOC_Os04g41560	-2.2363	-4.3341	-2.2201	1.48e-199	0	2.13e-210	down	B-box zinc finger family protein	NA	NA
O. sativa	8 hpi vs Nip	LOC_Os01g74320	-2.2438	-1.8662	-2.5928	1.05e-08	5.09e-06	2.3e-10	down	ubiquitin ligase	Cytoplasm	Ank
O. sativa	8 hpi vs Nip	LOC_Os04g35864	-2.2461	-2.5076	-1.891	6.94e-05	0.00010311	0.00017212	down	DDT domain-containing protein	Cytoplasm	NA
O. sativa	8 hpi vs Nip	LOC_Os12g42884	-2.2585	-1.5518	-1.7715	3.29e-36	5.48e-19	1.14e-30	down	5-methyltetrahydropteroyltriglutamate--homocysteine methyltransferase	Cytoplasm	Meth_synt_2
O. sativa	8 hpi vs Nip	LOC_Os10g40030	-2.2596	-3.5672	-1.8539	2.08e-15	1.26e-20	1.16e-13	down	short chain dehydrogenase/reductase protein	Cytoplasm	adh_short
O. sativa	8 hpi vs Nip	LOC_Os02g52260	-2.2653	-1.7511	-2.4115	5.54e-08	4.49e-05	6.79e-09	down	expressed protein	Transmembrane	NA
O. sativa	8 hpi vs Nip	LOC_Os02g22260	-2.2671	-1.8485	-1.6178	1.09e-10	3.44e-07	2.33e-08	down	fruit protein PKIWI502	Cytoplasm	NAD_binding_1
O. sativa	8 hpi vs Nip	LOC_Os06g51290	-2.273	-1.8334	-2.4823	5.65e-13	1.4e-08	8.9e-15	down	phytoene synthase, chloroplast precursor	Cytoplasm	SQS_PSY
O. sativa	8 hpi vs Nip	LOC_Os01g09640	-2.276	-1.7764	-2.3814	3.33e-16	3.06e-10	7.8e-18	down	Myb transcription factor	Cytoplasm	Myb_DNA-binding
O. sativa	8 hpi vs Nip	LOC_Os07g38440	-2.2798	-4.119	-1.8188	2.64e-23	3.83e-34	4.23e-20	down	uncharacterized 50	Cytoplasm	NA
O. sativa	8 hpi vs Nip	LOC_Os03g06139	-2.2801	-1.8627	-2.2458	3.71e-12	3.43e-08	1.06e-12	down	ABC-2 type transporter domain containing protein	Transmembrane	ABC_tran
O. sativa	8 hpi vs Nip	LOC_Os07g09330	-2.2819	-1.9015	-2.454	0.00016161	0.0032335	4.93e-05	down	inositol-1-monophosphatase	Cytoplasm	Inositol_P
O. sativa	8 hpi vs Nip	LOC_Os04g41960	-2.284	-1.5573	-2.0429	7.11e-31	4.07e-16	1.32e-29	down	NADP-dependent oxidoreductase	Cytoplasm	ADH_zinc_N
O. sativa	8 hpi vs Nip	LOC_Os09g13470	-2.2862	-3.1213	-3.0161	0.00061726	0.0001577	5.11e-05	down	plant protein of unknown function domain containing protein	Transmembrane	DUF247
O. sativa	8 hpi vs Nip	LOC_Os01g37590	-2.2899	-3.0892	-2.3245	1.29e-27	1.43e-32	1.24e-29	down	peptide transporter PTR2	Transmembrane	PTR2
O. sativa	8 hpi vs Nip	LOC_Os10g36000	-2.304	-2.1456	-2.6133	4.04e-20	6.39e-16	1.3e-23	down	remorin C-terminal domain containing protein	Cytoplasm	Remorin_C
O. sativa	8 hpi vs Nip	LOC_Os10g36703	-2.305	-2.4176	-2.1419	3.61e-13	5.59e-12	4.53e-13	down	CPuORF40 - conserved peptide uORF-containing transcript	Cytoplasm	Auxin_inducible
O. sativa	8 hpi vs Nip	LOC_Os03g36540	-2.3105	-1.6569	-2.4149	1e-20	9.98e-12	9.2e-23	down	magnesium-chelatase subunit chlI, chloroplast precursor	Cytoplasm	Mg_chelatase
O. sativa	8 hpi vs Nip	LOC_Os06g25439	-2.319	-2.1588	-2.9744	0.00011589	0.00093932	7.37e-06	down	NAD dependent epimerase/dehydratase family protein	Secretion	NA
O. sativa	8 hpi vs Nip	LOC_Os11g23790	-2.3236	-1.3642	-2.2202	4.78e-15	1.52e-06	2.66e-15	down	expressed protein	Cytoplasm	NA
O. sativa	8 hpi vs Nip	LOC_Os01g32830	-2.3328	-1.337	-1.7642	1.87e-07	0.0025904	3.37e-06	down	expressed protein	Transmembrane	NA
O. sativa	8 hpi vs Nip	LOC_Os01g13540	-2.338	-1.5936	-2.494	1.84e-17	2.66e-09	1.76e-19	down	NIN	Cytoplasm	RWP-RK
O. sativa	8 hpi vs Nip	LOC_Os11g38580	-2.3384	-1.8406	-3.1098	3.67e-05	0.0018609	1.23e-06	down	NBS-LRR type disease resistance protein	Cytoplasm	NB-ARC
O. sativa	8 hpi vs Nip	LOC_Os02g47600	-2.3492	-2.2831	-1.865	1.75e-11	1.25e-09	6.55e-10	down	soluble inorganic pyrophosphatase	Cytoplasm	Pyrophosphatase
O. sativa	8 hpi vs Nip	LOC_Os07g02100	-2.3496	-2.4901	-2.0781	0.00037012	0.0007866	0.00055306	down	flavin-containing monooxygenase family protein	Cytoplasm	FMO-like
O. sativa	8 hpi vs Nip	LOC_Os10g35950	-2.3578	-1.1321	-3.1465	2.12e-38	3.86e-12	1.32e-50	down	transferase family protein	Cytoplasm	Transferase
O. sativa	8 hpi vs Nip	LOC_Os07g12730	-2.3596	-2.1473	-2.3014	2.1e-09	2.47e-07	9.97e-10	down	DUF567 domain containing protein	Cytoplasm	DUF567
O. sativa	8 hpi vs Nip	LOC_Os05g47850	-2.3746	-2.3813	-1.476	5.58e-19	1.69e-16	6.95e-13	down	chloroplastic group IIA intron splicing facilitator CRS1, chloroplast precursor	Cytoplasm	CRS1_YhbY
O. sativa	8 hpi vs Nip	LOC_Os08g44590	-2.3768	-4.7365	-2.4987	3.35e-54	9.07e-82	1.04e-59	down	gibberellin 20 oxidase 2	Cytoplasm	2OG-FeII_Oxy
O. sativa	8 hpi vs Nip	LOC_Os07g41410	-2.3782	-1.3431	-2.7444	5.7e-15	3.03e-06	1.07e-17	down	EGG APPARATUS-1	Transmembrane	NA
O. sativa	8 hpi vs Nip	LOC_Os12g35630	-2.3798	-1.2274	-2.2356	9.11e-24	1.57e-08	8.77e-24	down	elongation factor TS family protein	Cytoplasm	S1
O. sativa	8 hpi vs Nip	LOC_Os08g44810	-2.3818	-1.0797	-2.5282	1.32e-14	0.00017171	3.55e-16	down	lactate/malate dehydrogenase	Cytoplasm	Ldh_1_N
O. sativa	8 hpi vs Nip	LOC_Os05g33840	-2.3823	-2.95	-1.8012	5.57e-38	2.14e-41	4.42e-31	down	transketolase	Cytoplasm	E1_dh
O. sativa	8 hpi vs Nip	LOC_Os02g35900	-2.3826	-2.065	-1.9657	2.48e-12	4.52e-09	5.18e-11	down	thioredoxin	Cytoplasm	Thioredoxin
O. sativa	8 hpi vs Nip	LOC_Os08g44680	-2.3876	-3.4737	-1.5646	0	0	2.99e-258	down	photosystem I reaction center subunit II, chloroplast precursor	Cytoplasm	PsaD
O. sativa	8 hpi vs Nip	LOC_Os01g37690	-2.3912	-2.8608	-2.0585	3.99e-23	2.53e-24	2.1e-21	down	sodium/calcium exchanger protein	Transmembrane	Na_Ca_ex
O. sativa	8 hpi vs Nip	LOC_Os06g02580	-2.4089	-2.134	-2.5436	9.5e-07	3.66e-05	2.1e-07	down	high-affinity nickel-transport family protein	Transmembrane	NicO
O. sativa	8 hpi vs Nip	LOC_Os02g02910	-2.4191	-1.3861	-2.0434	1.67e-08	0.0008526	8.71e-08	down	expressed protein	Cytoplasm	NA
O. sativa	8 hpi vs Nip	LOC_Os03g17520	-2.4197	-2.8079	-2.6499	8.44e-11	5.52e-11	3.21e-12	down	CDP-alcohol phosphatidyltransferase	Transmembrane	CDP-OH_P_transf
O. sativa	8 hpi vs Nip	LOC_Os10g35370	-2.4204	-3.2972	-2.0743	1.08e-88	1.89e-105	1.32e-81	down	oxidoreductase, short chain dehydrogenase/reductase family domain containing family	Cytoplasm	adh_short
O. sativa	8 hpi vs Nip	LOC_Os04g53230	-2.4259	-2.1569	-2.1062	2.43e-40	1.25e-30	1.33e-37	down	aminomethyltransferase	Cytoplasm	GCV_T
O. sativa	8 hpi vs Nip	LOC_Os06g46770	-2.4313	-1.9564	-2.7837	8.37e-238	5.38e-159	2.21e-279	down	ubiquitin family protein	Cytoplasm	ubiquitin
O. sativa	8 hpi vs Nip	LOC_Os12g16540	-2.4354	-2.6585	-3.0326	0.00018284	0.00029533	1.95e-05	down	OsWAK124 - OsWAK receptor-like protein OsWAK-RLP	Secretion	EGF_CA
O. sativa	8 hpi vs Nip	LOC_Os03g52640	-2.4383	-1.7635	-2.1441	7.28e-07	0.00036336	1.65e-06	down	expressed protein	Cytoplasm	Cons_hypoth95
O. sativa	8 hpi vs Nip	LOC_Os05g28200	-2.4389	-1.7908	-2.3068	1.59e-09	8.36e-06	1.37e-09	down	prenyltransferase	Transmembrane	UbiA
O. sativa	8 hpi vs Nip	LOC_Os05g28510	-2.4409	-1.6727	-2.3025	6.64e-09	5.36e-05	6e-09	down	importin subunit beta	Cytoplasm	HEAT
O. sativa	8 hpi vs Nip	LOC_Os04g23890	-2.4422	-1.504	-2.8707	2.16e-48	1.62e-22	6.23e-58	down	AGC_PVPK_like_kin82y.10 - ACG kinases include homologs to PKA, PKG and PKC	Cytoplasm	Pkinase
O. sativa	8 hpi vs Nip	LOC_Os08g06530	-2.4469	-1.5523	-1.9278	1.12e-20	3.69e-10	1.19e-17	down	rubredoxin family protein	Transmembrane	NA
O. sativa	8 hpi vs Nip	LOC_Os03g38540	-2.4482	-3.6222	-1.1273	4.94e-13	2.5e-16	1.06e-06	down	folic acid binding protein	Cytoplasm	FTCD_N
O. sativa	8 hpi vs Nip	LOC_Os08g39370	-2.4552	-6.0754	-1.7979	4.34e-96	1.95e-145	3.5e-76	down	citrate transporter	Transmembrane	Na_sulph_symp
O. sativa	8 hpi vs Nip	LOC_Os02g44630	-2.4647	-1.6876	-2.0875	3.92e-108	1.6e-58	2.06e-98	down	aquaporin protein	Transmembrane	MIP
O. sativa	8 hpi vs Nip	LOC_Os07g33480	-2.466	-3.3963	-2.648	2.18e-11	1.74e-13	1.15e-12	down	cytochrome P450 domain containing protein	Transmembrane	p450
O. sativa	8 hpi vs Nip	LOC_Os02g53860	-2.4661	-1.8692	-1.6322	1.53e-24	2.46e-15	9.86e-18	down	OsSub22 - Putative Subtilisin homologue	Transmembrane	PA
O. sativa	8 hpi vs Nip	LOC_Os01g51410	-2.4778	-2.4832	-1.2801	1.65e-132	1.91e-116	6.18e-74	down	glycine dehydrogenase	Cytoplasm	GDC-P
O. sativa	8 hpi vs Nip	LOC_Os01g51890	-2.4808	-2.1211	-2.1734	6.17e-07	3.86e-05	1.49e-06	down	endonuclease/exonuclease/phosphatase family domain containing protein	Cytoplasm	Exo_endo_phos
O. sativa	8 hpi vs Nip	LOC_Os07g29240	-2.4857	-3.2859	-2.3194	4.52e-05	1.02e-05	4.73e-05	down	expressed protein	Transmembrane	NA
O. sativa	8 hpi vs Nip	LOC_Os05g35410	-2.486	-1.9029	-3.6525	1.16e-06	0.00023228	6e-09	down	potassium channel AKT2/3	Transmembrane	Ion_trans
O. sativa	8 hpi vs Nip	LOC_Os03g07750	-2.4902	-2.2797	-2.0925	3.81e-10	4.48e-08	3.14e-09	down	expressed protein	Cytoplasm	DUF1618
O. sativa	8 hpi vs Nip	LOC_Os03g04650	-2.4921	-1.8749	-2.3096	1.91e-11	3.34e-07	2.62e-11	down	cytochrome P450 protein	Transmembrane	p450
O. sativa	8 hpi vs Nip	LOC_Os11g45710	-2.4929	-4.0386	-2.2247	0.00022348	1.32e-05	0.00032772	down	Os11bglu36 SFR2 homologue	Secretion	Glyco_hydro_1
O. sativa	8 hpi vs Nip	LOC_Os06g12630	-2.5086	-2.3139	-1.6164	1.46e-13	6.83e-11	1.21e-09	down	glutathione S-transferase, N-terminal domain containing protein	Cytoplasm	GST_N
O. sativa	8 hpi vs Nip	LOC_Os02g47020	-2.5109	-2.0076	-2.45	2.11e-123	7.75e-83	3.98e-127	down	phosphoribulokinase/Uridine kinase family protein	Cytoplasm	PRK
O. sativa	8 hpi vs Nip	LOC_Os01g03820	-2.5134	-1.7321	-2.8476	2.18e-10	6.74e-06	5.56e-12	down	C2 domain containing protein	Cytoplasm	C2
O. sativa	8 hpi vs Nip	LOC_Os05g25400	-2.5156	-3.2582	-2.236	2.9e-07	4.05e-08	6.09e-07	down	RNA binding protein	Cytoplasm	NA
O. sativa	8 hpi vs Nip	LOC_Os03g07360	-2.5164	-4.2118	-2.468	4.45e-40	1.82e-54	1.71e-41	down	expressed protein	Cytoplasm	zf-Dof
O. sativa	8 hpi vs Nip	LOC_Os12g06910	-2.5188	-1.5798	-2.1204	3.09e-06	0.0029381	1.03e-05	down	nucleolar protein family 6	Cytoplasm	Nrap
O. sativa	8 hpi vs Nip	LOC_Os03g06230	-2.5241	-1.9739	-2.0607	3.13e-07	7.28e-05	1.91e-06	down	galactose mutarotase-like	Cytoplasm	NA
O. sativa	8 hpi vs Nip	LOC_Os12g27370	-2.5371	-2.037	-1.6017	1.34e-11	5.91e-08	3.91e-08	down	expressed protein	Cytoplasm	DUF223
O. sativa	8 hpi vs Nip	LOC_Os12g25170	-2.5379	-2.2807	-2.7728	0.00026381	0.0020044	8.68e-05	down	NB-ARC domain containing disease resistance protein	Cytoplasm	NB-ARC
O. sativa	8 hpi vs Nip	LOC_Os03g64020	-2.5393	-4.5879	-2.2265	7.91e-85	3.68e-119	1.12e-79	down	expressed protein	Transmembrane	NA
O. sativa	8 hpi vs Nip	LOC_Os07g34570	-2.5406	-7.706	-1.8607	0	0	0	down	FAD dependent oxidoreductase domain containing protein	Cytoplasm	Thi4
O. sativa	8 hpi vs Nip	LOC_Os05g23880	-2.5409	-2.7427	-2.7764	3.43e-23	3.9e-22	4.19e-26	down	lipoxygenase	Cytoplasm	Lipoxygenase
O. sativa	8 hpi vs Nip	LOC_Os12g38750	-2.5422	-4.1439	-3.0723	2.41e-08	6.23e-11	5.05e-10	down	nucleotide pyrophosphatase/phosphodiesterase	Secretion	Metallophos
O. sativa	8 hpi vs Nip	LOC_Os04g51454	-2.5436	-6.0923	-2.5101	1.76e-06	3.5e-09	1.02e-06	down	expressed protein	Cytoplasm	NA
O. sativa	8 hpi vs Nip	LOC_Os02g03670	-2.5516	-4.2139	-1.0401	1.36e-13	4.63e-18	2.98e-06	down	expressed protein	Cytoplasm	DUF1995
O. sativa	8 hpi vs Nip	LOC_Os11g11210	-2.5541	-2.0373	-2.158	9.12e-05	0.0023997	0.00021392	down	OsClp12 - Putative Clp protease homologue	Cytoplasm	LON
O. sativa	8 hpi vs Nip	LOC_Os12g12000	-2.5608	-3.4881	-3.63	0.00011207	2.29e-05	4.8e-06	down	RALFL46 - Rapid ALkalinization Factor RALF family protein precursor	Transmembrane	NA
O. sativa	8 hpi vs Nip	LOC_Os11g02620	-2.5657	-4.1846	-3.1354	1.28e-12	1.34e-16	2.76e-15	down	BTBN21 - Bric-a-Brac, Tramtrack, Broad Complex BTB domain with non-phototropic hypocotyl 3 NPH3 and coiled-coil domains	Cytoplasm	NPH3
O. sativa	8 hpi vs Nip	LOC_Os05g33630	-2.5688	-1.0273	-1.8975	0	2.67e-76	1.91e-248	down	inosine-uridine preferring nucleoside hydrolase family protein	Cytoplasm	IU_nuc_hydro
O. sativa	8 hpi vs Nip	LOC_Os02g42960	-2.5708	-1.9673	-2.402	7.49e-12	1.05e-07	8.85e-12	down	thylakoid lumenal protein	Cytoplasm	Pentapeptide
O. sativa	8 hpi vs Nip	LOC_Os11g13850	-2.5719	-1.6734	-2.8157	1.7e-11	4.17e-06	6.61e-13	down	rieske domain containing protein	Cytoplasm	NA
O. sativa	8 hpi vs Nip	LOC_Os07g10840	-2.5751	-3.6315	-3.7322	7.73e-252	0	0	down	uncharacterized glycosyltransferase	Cytoplasm	Raffinose_syn
O. sativa	8 hpi vs Nip	LOC_Os11g06980	-2.5759	-2.8261	-2.6401	3.2e-27	1.75e-26	3.87e-29	down	BURP domain containing protein	Secretion	BURP
O. sativa	8 hpi vs Nip	LOC_Os04g40670	-2.5782	-4.8627	-2.1693	8.59e-07	2.51e-09	3.27e-06	down	expressed protein	Cytoplasm	NA
O. sativa	8 hpi vs Nip	LOC_Os02g34580	-2.5796	-3.0139	-2.9661	9.41e-06	7.06e-06	1.25e-06	down	ammonium transporter protein	Transmembrane	Ammonium_transp
O. sativa	8 hpi vs Nip	LOC_Os02g18450	-2.5938	-1.1812	-2.6661	2.51e-12	0.00044804	3.41e-13	down	GTP-binding protein typA/bipA	Cytoplasm	GTP_EFTU_D2
O. sativa	8 hpi vs Nip	LOC_Os03g52460	-2.5946	-2.0393	-2.8519	5.27e-20	2.25e-13	1.57e-22	down	glucose-1-phosphate adenylyltransferase large subunit	Cytoplasm	NTP_transferase
O. sativa	8 hpi vs Nip	LOC_Os03g54130	-2.5972	-3.5355	-5.5258	0.00056646	0.0001602	1.52e-05	down	cysteine protease 1 precursor	Secretion	Inhibitor_I29
O. sativa	8 hpi vs Nip	LOC_Os03g02110	-2.5983	-1.6437	-2.3442	3.14e-06	0.0024763	4.98e-06	down	WD domain, G-beta repeat domain containing protein	Cytoplasm	WD40
O. sativa	8 hpi vs Nip	LOC_Os05g34010	-2.5987	-3.5289	-2.8502	1.76e-06	1.8e-07	3.08e-07	down	peptide transporter PTR2	Transmembrane	PTR2
O. sativa	8 hpi vs Nip	LOC_Os01g02370	-2.6006	-2.6543	-3.0341	0.00061739	0.001483	0.00015446	down	receptor-like kinase ARK1AS	Secretion	NA
O. sativa	8 hpi vs Nip	LOC_Os06g39690	-2.6031	-3.2352	-3.8493	1.14e-14	5.81e-16	1.13e-19	down	SOUL heme-binding protein	Secretion	SOUL
O. sativa	8 hpi vs Nip	LOC_Os06g40440	-2.6171	-4.0657	-2.4962	9.83e-35	1.14e-44	4.63e-35	down	expressed protein	Cytoplasm	NA
O. sativa	8 hpi vs Nip	LOC_Os06g08080	-2.6289	-2.6994	-2.2017	0.00032631	0.000782	0.00072236	down	inorganic H+ pyrophosphatase	Transmembrane	H_PPase
O. sativa	8 hpi vs Nip	LOC_Os07g32880	-2.637	-1.9801	-1.866	4.69e-124	2.42e-78	1.14e-95	down	ATP synthase gamma chain	Cytoplasm	ATP-synt
O. sativa	8 hpi vs Nip	LOC_Os03g20700	-2.6426	-3.6079	-2.3426	2.96e-135	1.03e-159	3.24e-128	down	magnesium-chelatase	Cytoplasm	DUF3479
O. sativa	8 hpi vs Nip	LOC_Os04g37550	-2.6449	-1.8681	-3.669	2.19e-05	0.0024898	7.64e-07	down	aspartic proteinase nepenthesin-2 precursor	Transmembrane	Asp
O. sativa	8 hpi vs Nip	LOC_Os02g03710	-2.6533	-2.4593	-3.0993	1.31e-05	0.00012405	1.69e-06	down	UP-9A	Cytoplasm	NA
O. sativa	8 hpi vs Nip	LOC_Os07g49110	-2.6627	-1.7383	-2.2712	3.2e-21	2.64e-11	1.64e-19	down	D-alanine--D-alanine ligase family	Cytoplasm	Dala_Dala_lig_N
O. sativa	8 hpi vs Nip	LOC_Os10g28370	-2.6729	-1.9246	-3.6162	3.55e-09	1.12e-05	1.27e-11	down	chlorophyllase-2, chloroplast precursor	Transmembrane	Chlorophyllase
O. sativa	8 hpi vs Nip	LOC_Os02g17650	-2.6927	-2.0327	-2.7251	2.53e-09	4.09e-06	7.74e-10	down	tocopherol cyclase, chloroplast precursor	Cytoplasm	NA
O. sativa	8 hpi vs Nip	LOC_Os12g33130	-2.6937	-2.1934	-7.3047	3.4e-24	4.1e-17	4.83e-31	down	expressed protein	Cytoplasm	NA
O. sativa	8 hpi vs Nip	LOC_Os01g49740	-2.6958	-1.8156	-2.6209	3.5e-20	2.82e-11	1.19e-20	down	expressed protein	Cytoplasm	DUF827
O. sativa	8 hpi vs Nip	LOC_Os01g57560	-2.7054	-3.3537	-2.168	4.82e-08	1.11e-08	4.6e-07	down	serine/threonine-protein kinase receptor precursor	Transmembrane	S_locus_glycop
O. sativa	8 hpi vs Nip	LOC_Os07g32590	-2.7124	-2.2855	-3.0601	2.16e-05	0.00045666	4.36e-06	down	peptidase, M24 family protein	Cytoplasm	Peptidase_M24
O. sativa	8 hpi vs Nip	LOC_Os10g04730	-2.718	-3.0785	-4.1856	0.0031388	0.0035041	0.00039389	down	TKL_IRAK_DUF26-la	Transmembrane	DUF3403
O. sativa	8 hpi vs Nip	LOC_Os03g19760	-2.7212	-1.6959	-2.7497	1.06e-28	1.86e-14	3.02e-30	down	HAD-superfamily hydrolase, subfamily IA, variant 3 containing protein	Cytoplasm	NHL
O. sativa	8 hpi vs Nip	LOC_Os12g07210	-2.7216	-2.2174	-1.311	3.86e-36	1.16e-25	3.25e-19	down	expressed protein	Transmembrane	NA
O. sativa	8 hpi vs Nip	LOC_Os06g51270	-2.7227	-2.1086	-2.9595	0.00017256	0.0039743	6.14e-05	down	1,3-beta-glucan synthase component domain containing protein	Transmembrane	Glucan_synthase
O. sativa	8 hpi vs Nip	LOC_Os08g27010	-2.7243	-2.3356	-2.5846	2.1e-18	6.76e-14	1.84e-18	down	APE1	Transmembrane	DUF2854
O. sativa	8 hpi vs Nip	LOC_Os02g36450	-2.7254	-4.1413	-3.4838	2.3e-12	2.26e-15	3.72e-15	down	transporter family protein	Transmembrane	Sugar_tr
O. sativa	8 hpi vs Nip	LOC_Os10g39930	-2.7325	-2.3381	-2.8098	0.00020522	0.0020782	0.00011041	down	cytochrome P450 97B2	Cytoplasm	p450
O. sativa	8 hpi vs Nip	LOC_Os02g57020	-2.7326	-2.3685	-2.2135	1.94e-10	5.04e-08	3.18e-09	down	YCF37	Cytoplasm	NA
O. sativa	8 hpi vs Nip	LOC_Os06g08250	-2.7366	-3.9166	-2.9556	1.76e-07	6.76e-09	3.07e-08	down	zinc finger family protein	Cytoplasm	zf-C3HC4
O. sativa	8 hpi vs Nip	LOC_Os10g11870	-2.7402	-1.365	-2.6194	2.13e-10	0.00046	1.7e-10	down	transposon protein	Cytoplasm	Transposase_23
O. sativa	8 hpi vs Nip	LOC_Os07g42324	-2.7451	-3.8215	-2.4335	1.08e-05	1.3e-06	1.93e-05	down	expressed protein	Cytoplasm	NA
O. sativa	8 hpi vs Nip	LOC_Os03g03720	-2.7496	-2.5872	-2.3912	8.12e-196	2.34e-164	1.33e-182	down	glyceraldehyde-3-phosphate dehydrogenase	Cytoplasm	Gp_dh_C
O. sativa	8 hpi vs Nip	LOC_Os11g07600	-2.7544	-2.153	-2.2485	1.1e-05	0.0005646	4.21e-05	down	ABC-2 type transporter domain containing protein	Transmembrane	ABC_tran
O. sativa	8 hpi vs Nip	LOC_Os05g02530	-2.7654	-2.4394	-2.5936	2.82e-49	1.43e-38	5.73e-49	down	glutathione S-transferase, N-terminal domain containing protein	Cytoplasm	GST_N
O. sativa	8 hpi vs Nip	LOC_Os01g01120	-2.7717	-2.4047	-2.4223	1.72e-11	7.1e-09	8.27e-11	down	enolase-phosphatase E1	Cytoplasm	NA
O. sativa	8 hpi vs Nip	LOC_Os01g12920	-2.7718	-2.613	-2.672	0.000284	0.0012469	0.00024521	down	thioesterase family protein	Cytoplasm	4HBT
O. sativa	8 hpi vs Nip	LOC_Os08g44400	-2.7804	-2.3048	-2.1449	1.47e-24	5.99e-18	1.05e-20	down	glutathione S-transferase, N-terminal domain containing protein	Cytoplasm	NA
O. sativa	8 hpi vs Nip	LOC_Os06g40940	-2.7986	-2.3674	-1.4824	3.85e-209	1.55e-156	5.71e-122	down	glycine dehydrogenase	Secretion	GDC-P
O. sativa	8 hpi vs Nip	LOC_Os01g05800	-2.8056	-1.7017	-2.3942	1.15e-43	1.81e-21	3.72e-40	down	inner membrane protein	Transmembrane	60KD_IMP
O. sativa	8 hpi vs Nip	LOC_Os01g12750	-2.8155	-3.1625	-3.7911	3.15e-11	3.22e-11	5.64e-14	down	cytochrome P450	Transmembrane	p450
O. sativa	8 hpi vs Nip	LOC_Os04g28210	-2.818	-2.7349	-3.3292	1.49e-05	7.37e-05	2.1e-06	down	verticillium wilt disease resistance protein	Transmembrane	LRR_1
O. sativa	8 hpi vs Nip	LOC_Os09g02710	-2.8228	-1.9971	-2.3443	1.67e-46	4.04e-28	8.61e-42	down	CBS domain containing membrane protein	Cytoplasm	CBS
O. sativa	8 hpi vs Nip	LOC_Os03g56900	-2.8229	-2.2839	-2.377	3.12e-06	0.00015244	1e-05	down	reticulon domain containing protein	Transmembrane	Reticulon
O. sativa	8 hpi vs Nip	LOC_Os03g12910	-2.8254	-1.5131	-2.368	5.72e-42	2.06e-17	5.06e-38	down	squalene monooxygenase	Transmembrane	SE
O. sativa	8 hpi vs Nip	LOC_Os04g33110	-2.8255	-4.0174	-4.0307	9.32e-22	5.62e-26	7.42e-28	down	expressed protein	Cytoplasm	NA
O. sativa	8 hpi vs Nip	LOC_Os02g03720	-2.83	-2.3973	-2.4882	0.00014939	0.0016411	0.00024789	down	expressed protein	Cytoplasm	PGAP1
O. sativa	8 hpi vs Nip	LOC_Os06g21380	-2.8402	-2.7885	-6.0015	9.73e-26	9.4e-23	2.33e-34	down	OsCttP3 - Putative C-terminal processing peptidase homologue	Cytoplasm	PDZ
O. sativa	8 hpi vs Nip	LOC_Os01g01710	-2.8475	-1.3177	-2.9252	3.47e-27	2.81e-09	6.88e-29	down	1-deoxy-D-xylulose 5-phosphate reductoisomerase, chloroplast precursor	Cytoplasm	DXP_redisom_C
O. sativa	8 hpi vs Nip	LOC_Os10g01080	-2.8607	-1.9488	-2.9281	2.74e-11	1.11e-06	6e-12	down	SOR/SNZ family protein	Cytoplasm	SOR_SNZ
O. sativa	8 hpi vs Nip	LOC_Os04g54790	-2.8816	-4.2338	-2.3352	1.07e-16	3.79e-20	9.5e-15	down	ELMO/CED-12 family protein	Cytoplasm	ABC1
O. sativa	8 hpi vs Nip	LOC_Os06g03930	-2.8891	-1.8762	-3.6024	1.1e-27	3.29e-15	4.33e-33	down	cytochrome P450 86A1	Transmembrane	p450
O. sativa	8 hpi vs Nip	LOC_Os03g60509	-2.8895	-4.3015	-2.1885	5.8e-28	4.24e-34	2.92e-23	down	expressed protein	Cytoplasm	NA
O. sativa	8 hpi vs Nip	LOC_Os01g55570	-2.8974	-2.9981	-2.2445	1.08e-17	1.72e-16	4.83e-15	down	expressed protein	Transmembrane	NA
O. sativa	8 hpi vs Nip	LOC_Os03g10100	-2.9067	-3.8511	-4.5042	0.00011757	3.58e-05	6.63e-06	down	transporter family protein	Transmembrane	Sugar_tr
O. sativa	8 hpi vs Nip	LOC_Os07g03030	-2.9071	-3.3483	-3.8067	3.14e-05	2.65e-05	2.75e-06	down	expressed protein	Cytoplasm	DUF1719
O. sativa	8 hpi vs Nip	LOC_Os01g63050	-2.9071	-3.0914	-3.7682	3.14e-05	5.58e-05	2.93e-06	down	expressed protein	Cytoplasm	NA
O. sativa	8 hpi vs Nip	LOC_Os04g36720	-2.9095	-3.431	-2.7437	2.38e-15	5.24e-16	2.65e-15	down	ferric-chelate reductase	Transmembrane	NAD_binding_6
O. sativa	8 hpi vs Nip	LOC_Os01g55450	-2.9108	-3.9626	-2.3168	0.00057617	0.00018914	0.0015845	down	CAMK_KIN1/SNF1/Nim1_like.11 - CAMK includes calcium/calmodulin depedent protein kinases	Cytoplasm	NAF
O. sativa	8 hpi vs Nip	LOC_Os03g51930	-2.9163	-2.6109	-2.7142	4.9e-16	5.61e-13	7.93e-16	down	expressed protein	Cytoplasm	DUF3054
O. sativa	8 hpi vs Nip	LOC_Os01g16290	-2.9252	-1.7077	-2.5467	1.41e-08	0.00025721	4.46e-08	down	DNA gyrase subunit B, chloroplast/mitochondrial precursor	Cytoplasm	HATPase_c
O. sativa	8 hpi vs Nip	LOC_Os01g17170	-2.9301	-2.8209	-3.2086	2.87e-107	1.23e-93	1.27e-118	down	magnesium-protoporphyrin IX monomethyl ester cyclase,chloroplast precursor	Cytoplasm	Rubrerythrin
O. sativa	8 hpi vs Nip	LOC_Os03g51920	-2.9349	-1.4248	-4.1266	7.19e-21	7.48e-08	3.7e-26	down	peptidase, M50 family	Transmembrane	NA
O. sativa	8 hpi vs Nip	LOC_Os01g08440	-2.9444	-1.9325	-4.2954	1.65e-09	1.72e-05	5.59e-12	down	UDP-glucoronosyl and UDP-glucosyl transferase domain containing protein	Cytoplasm	UDPGT
O. sativa	8 hpi vs Nip	LOC_Os08g44000	-2.9529	-1.6061	-2.8058	4.4e-11	4.85e-05	4.14e-11	down	uncharacterized protein ycf39	Cytoplasm	NmrA
O. sativa	8 hpi vs Nip	LOC_Os01g09540	-2.9565	-4.5391	-1.8613	2.29e-59	4.76e-73	1.23e-41	down	HAD superfamily phosphatase	Secretion	Acid_phosphat_B
O. sativa	8 hpi vs Nip	LOC_Os02g10390	-2.9635	-7.6438	-2.5621	0	0	0	down	chlorophyll A-B binding protein	Cytoplasm	Chloroa_b-bind
O. sativa	8 hpi vs Nip	LOC_Os02g51070	-2.9768	-2.9026	-2.9978	1.37e-18	1.86e-16	2.1e-19	down	starch synthase	Cytoplasm	Glycos_transf_1
O. sativa	8 hpi vs Nip	LOC_Os03g62670	-2.9819	-5.1004	-8.4785	2.18e-25	3.99e-32	1.5e-26	down	expressed protein	Cytoplasm	TPMT
O. sativa	8 hpi vs Nip	LOC_Os03g25450	-2.9869	-2.5574	-1.9257	3.68e-05	0.0004485	0.00069685	down	h/ACA ribonucleoprotein complex subunit 4	Cytoplasm	PUA
O. sativa	8 hpi vs Nip	LOC_Os07g38460	-2.9911	-3.2996	-2.8018	2.97e-05	3.65e-05	3.2e-05	down	expressed protein	Cytoplasm	DUF868
O. sativa	8 hpi vs Nip	LOC_Os01g10890	-2.9917	-2.7781	-4.8874	1.07e-18	8.37e-16	4.31e-24	down	CAMK_KIN1/SNF1/Nim1_like	Transmembrane	Pkinase
O. sativa	8 hpi vs Nip	LOC_Os06g44840	-2.9932	-2.6869	-2.7508	1.99e-13	5.48e-11	3.97e-13	down	prenyltransferase	Transmembrane	UbiA
O. sativa	8 hpi vs Nip	LOC_Os08g44870	-3.0026	-2.373	-3.5207	3.91e-18	6.31e-13	9.34e-21	down	MATE efflux family protein	Transmembrane	MatE
O. sativa	8 hpi vs Nip	LOC_Os03g03670	-3.0074	-2.0057	-3.0677	1.14e-10	2.58e-06	3.24e-11	down	expressed protein	Cytoplasm	NA
O. sativa	8 hpi vs Nip	LOC_Os05g41610	-3.0117	-1.6605	-2.4686	2.18e-09	0.00019105	1.93e-08	down	glycosyl hydrolases family 17	Transmembrane	Glyco_hydro_17
O. sativa	8 hpi vs Nip	LOC_Os04g38600	-3.0142	-2.2746	-2.7547	1.32e-140	1.13e-94	1.2e-136	down	glyceraldehyde-3-phosphate dehydrogenase	Cytoplasm	Gp_dh_C
O. sativa	8 hpi vs Nip	LOC_Os06g45980	-3.0159	-1.9467	-2.6123	1.49e-05	0.0027987	3.16e-05	down	toprim domain-containing protein	Secretion	DnaB_C
O. sativa	8 hpi vs Nip	LOC_Os01g63620	-3.0252	-4.004	-1.4261	1.49e-50	2.49e-57	8.27e-27	down	expressed protein	Cytoplasm	NA
O. sativa	8 hpi vs Nip	LOC_Os04g53310	-3.0438	-1.8319	-4.3958	4.07e-09	7.7e-05	2.81e-11	down	soluble starch synthase 3, chloroplast precursor	Cytoplasm	Glycos_transf_1
O. sativa	8 hpi vs Nip	LOC_Os03g43440	-3.0609	-4.9385	-3.0531	3.95e-14	2.77e-17	1.27e-14	down	CAMK_KIN1/SNF1/Nim1_like.17 - CAMK includes calcium/calmodulin depedent protein kinases	Cytoplasm	Pkinase
O. sativa	8 hpi vs Nip	LOC_Os05g51690	-3.061	-2.893	-2.5269	8.72e-18	2.21e-15	5.21e-16	down	CCT motif family protein	Cytoplasm	CCT
O. sativa	8 hpi vs Nip	LOC_Os03g17570	-3.0666	-5.2385	-2.5345	5.18e-112	4.67e-140	1.21e-100	down	response regulator receiver domain containing protein	Cytoplasm	Response_reg
O. sativa	8 hpi vs Nip	LOC_Os03g62780	-3.0712	-2.7746	-2.3903	2.93e-11	2.42e-09	1.05e-09	down	S1 RNA binding domain containing protein	Cytoplasm	S1
O. sativa	8 hpi vs Nip	LOC_Os02g17920	-3.0817	-2.598	-3.0589	6.64e-13	5.5e-10	2.69e-13	down	glyoxalase family protein	Cytoplasm	Glyoxalase
O. sativa	8 hpi vs Nip	LOC_Os09g28630	-3.0818	-3.222	-3.0202	3.4e-26	6.55e-25	8.64e-27	down	gibberellin receptor	Cytoplasm	Abhydrolase_3
O. sativa	8 hpi vs Nip	LOC_Os02g49470	-3.0823	-3.7053	-2.623	1.35e-13	2.32e-14	1.48e-12	down	tic20 protein-related	Transmembrane	Tic20
O. sativa	8 hpi vs Nip	LOC_Os11g24450	-3.0883	-2.7515	-2.6544	1.66e-06	2.32e-05	4.38e-06	down	mitochondrial carrier protein	Cytoplasm	Mito_carr
O. sativa	8 hpi vs Nip	LOC_Os02g51570	-3.0911	-2.0439	-2.6317	9e-11	2.16e-06	5.73e-10	down	peptidyl-prolyl cis-trans isomerase, FKBP-type	Cytoplasm	FKBP_C
O. sativa	8 hpi vs Nip	LOC_Os01g48640	-3.0995	-4.4939	-5.1674	1.49e-08	5.65e-10	1e-10	down	expressed protein	Transmembrane	DUF2921
O. sativa	8 hpi vs Nip	LOC_Os02g49680	-3.1024	-4.4717	-3.0737	9.88e-35	6.74e-41	9.08e-36	down	arsenate reductase	Cytoplasm	Rhodanese
O. sativa	8 hpi vs Nip	LOC_Os04g52260	-3.104	-3.9904	-1.1186	4.42e-45	4.79e-50	2.29e-18	down	LTPL124 - Protease inhibitor/seed storage/LTP family protein precursor	Transmembrane	Tryp_alpha_amyl
O. sativa	8 hpi vs Nip	LOC_Os06g33330	-3.1163	-2.9117	-3.3955	0.001247	0.0038588	0.00064237	down	powdery mildew resistant protein 5	Cytoplasm	DUF231
O. sativa	8 hpi vs Nip	LOC_Os01g52170	-3.1166	-1.767	-3.5396	1.62e-08	0.00027666	1.71e-09	down	expressed protein	Cytoplasm	DUF59
O. sativa	8 hpi vs Nip	LOC_Os01g10450	-3.1185	-2.7228	-3.4994	1.17e-09	8.57e-08	1.07e-10	down	protein kinase domain containing protein	Cytoplasm	Pkinase
O. sativa	8 hpi vs Nip	LOC_Os06g04150	-3.1213	-3.109	-2.8903	1.05e-13	1.7e-12	1.81e-13	down	magnesium-protoporphyrin O-methyltransferase	Cytoplasm	Mg-por_mtran_C
O. sativa	8 hpi vs Nip	LOC_Os01g63270	-3.1228	-3.1181	-2.939	7.52e-42	2.54e-38	1.34e-41	down	alpha-glucan phosphorylast isozyme	Cytoplasm	Phosphorylase
O. sativa	8 hpi vs Nip	LOC_Os03g14400	-3.1228	-2.4901	-3.5193	0.0001033	0.0015638	3.4e-05	down	cytochrome P450	Transmembrane	p450
O. sativa	8 hpi vs Nip	LOC_Os01g17214	-3.1304	-2.5483	-2.4789	8.01e-06	0.00019748	3.8e-05	down	major facilitator superfamily antiporter	Transmembrane	MFS_1
O. sativa	8 hpi vs Nip	LOC_Os10g40990	-3.1319	-2.8272	-3.434	5.37e-05	0.00033874	1.96e-05	down	flavonol synthase/flavanone 3-hydroxylase	Cytoplasm	NA
O. sativa	8 hpi vs Nip	LOC_Os01g13570	-3.1355	-3.5782	-2.2208	1.18e-24	3.48e-25	1.46e-19	down	phosphoglycerate mutase	Cytoplasm	PGAM
O. sativa	8 hpi vs Nip	LOC_Os03g16050	-3.1373	-2.0804	-2.8034	4.25e-76	1.31e-44	8.78e-73	down	fructose-1,6-bisphosphatase	Cytoplasm	FBPase
O. sativa	8 hpi vs Nip	LOC_Os02g57620	-3.1395	-2.5984	-2.8893	5.84e-44	1.84e-33	5.36e-43	down	Citrate transporter protein	Transmembrane	CitMHS
O. sativa	8 hpi vs Nip	LOC_Os09g13440	-3.1456	-2.5632	-6.8267	3.15e-25	6.64e-19	8.5e-30	down	expressed protein	Cytoplasm	NA
O. sativa	8 hpi vs Nip	LOC_Os06g38450	-3.1488	-3.7622	-3.9662	4.45e-15	7.38e-16	1.22e-17	down	vignain precursor	Transmembrane	Peptidase_C1
O. sativa	8 hpi vs Nip	LOC_Os04g38026	-3.1518	-3.1543	-2.5014	4.04e-05	0.00010778	0.00015117	down	transporter family protein	Transmembrane	Sugar_tr
O. sativa	8 hpi vs Nip	LOC_Os04g49570	-3.152	-2.7229	-2.2311	8.9e-37	2.47e-29	3.98e-29	down	glutamate receptor	Transmembrane	SBP_bac_3
O. sativa	8 hpi vs Nip	LOC_Os11g10320	-3.153	-3.2174	-2.7455	2.02e-99	5.78e-93	3.02e-93	down	expressed protein	Secretion	GRP
O. sativa	8 hpi vs Nip	LOC_Os08g45190	-3.1587	-2.186	-3.2798	1.17e-09	3.97e-06	3.15e-10	down	PGR5	Cytoplasm	NA
O. sativa	8 hpi vs Nip	LOC_Os07g35680	-3.1601	-4.4441	-3.8187	6.09e-08	4.47e-09	4.38e-09	down	TKL_IRAK_DUF26-lc22 - DUF26 kinases have homology to DUF26 containing loci	Transmembrane	Pkinase
O. sativa	8 hpi vs Nip	LOC_Os02g47620	-3.1664	-2.5693	-3.96	3.04e-09	5.68e-07	9.78e-11	down	hydrolase, alpha/beta fold family domain containing protein	Cytoplasm	Abhydrolase_1
O. sativa	8 hpi vs Nip	LOC_Os02g51080	-3.1839	-3.5866	-3.1018	1.88e-181	4.57e-184	2.06e-184	down	FAD binding domain containing protein	Cytoplasm	FAD_binding_3
O. sativa	8 hpi vs Nip	LOC_Os06g48960	-3.1841	-2.7851	-3.4378	2e-13	6.71e-11	1.57e-14	down	AIG2-like family domain containing protein	Cytoplasm	AIG2
O. sativa	8 hpi vs Nip	LOC_Os10g38710	-3.1849	-3.164	-3.4361	1.02e-07	4.82e-07	2.44e-08	down	glutathione S-transferase	Cytoplasm	GST_N
O. sativa	8 hpi vs Nip	LOC_Os04g34600	-3.1849	-3.6218	-2.4912	2.93e-13	1.82e-13	1.68e-11	down	abscisic stress-ripening	Cytoplasm	ABA_WDS
O. sativa	8 hpi vs Nip	LOC_Os06g01850	-3.1886	-2.2153	-3.0588	1.48e-73	4.63e-46	5.29e-74	down	ferredoxin--NADP reductase, chloroplast precursor	Cytoplasm	FAD_binding_6
O. sativa	8 hpi vs Nip	LOC_Os11g46900	-3.1888	-3.7714	-5.1643	0.00017185	0.00012648	1.93e-05	down	wall-associated receptor kinase 3 precursor	Transmembrane	Pkinase
O. sativa	8 hpi vs Nip	LOC_Os04g33060	-3.1978	-2.8397	-3.9353	4.06e-06	4.49e-05	5.38e-07	down	NAD dependent epimerase/dehydratase family protein	Cytoplasm	Epimerase
O. sativa	8 hpi vs Nip	LOC_Os02g13970	-3.2017	-2.2949	-2.6058	5.79e-23	5.11e-15	1.66e-20	down	Complex I intermediate-associated protein 30 domain containing protein	Cytoplasm	NmrA
O. sativa	8 hpi vs Nip	LOC_Os05g32820	-3.2291	-3.2078	-3.2726	3e-27	5.67e-25	2.1e-28	down	peptide-N4-asparagine amidase A	Secretion	PNGaseA
O. sativa	8 hpi vs Nip	LOC_Os02g02400	-3.2344	-4.776	-2.1845	0	0	0	down	catalase isozyme A	Cytoplasm	Catalase-rel
O. sativa	8 hpi vs Nip	LOC_Os06g46460	-3.2438	-3.062	-2.9718	3.05e-05	0.00013152	3.9e-05	down	expressed protein	Cytoplasm	NA
O. sativa	8 hpi vs Nip	LOC_Os09g17740	-3.2492	-9.2608	-3.8871	0	0	0	down	chlorophyll A-B binding protein	Cytoplasm	Chloroa_b-bind
O. sativa	8 hpi vs Nip	LOC_Os05g14270	-3.2544	-3.2473	-3.348	4.69e-05	0.00012071	2.71e-05	down	expressed protein	Cytoplasm	NA
O. sativa	8 hpi vs Nip	LOC_Os11g02400	-3.2586	-2.8948	-2.477	1.33e-150	9.45e-125	4.64e-127	down	LTPL8 - Protease inhibitor/seed storage/LTP family protein precursor	Transmembrane	Tryp_alpha_amyl
O. sativa	8 hpi vs Nip	LOC_Os04g37580	-3.2721	-3.1068	-2.7976	9.22e-16	6.67e-14	1.19e-14	down	cation transport regulator-like protein 1	Cytoplasm	ChaC
O. sativa	8 hpi vs Nip	LOC_Os08g06280	-3.2728	-2.5657	-3.142	1.43e-10	9.03e-08	1.21e-10	down	LSD1 zinc finger domain containing protein	Cytoplasm	zf-LSD1
O. sativa	8 hpi vs Nip	LOC_Os08g14940	-3.2781	-3.5178	-4.6963	4.04e-09	7.01e-09	6.86e-11	down	receptor kinase	Transmembrane	Pkinase_Tyr
O. sativa	8 hpi vs Nip	LOC_Os09g36240	-3.2803	-3.981	-3.3134	2.57e-11	5.63e-12	9.42e-12	down	deoxyribodipyrimidine photolyase family protein	Cytoplasm	DNA_photolyase
O. sativa	8 hpi vs Nip	LOC_Os11g05050	-3.2857	-4.263	-4.0759	6.08e-136	1.56e-150	1.4e-156	down	stem-specific protein TSJT1	Cytoplasm	DUF3711
O. sativa	8 hpi vs Nip	LOC_Os08g33820	-3.2891	-8.888	-2.9501	0	0	0	down	chlorophyll A-B binding protein	Cytoplasm	Chloroa_b-bind
O. sativa	8 hpi vs Nip	LOC_Os05g50550	-3.2932	-1.8297	-3.7813	8.23e-07	0.0016696	1.57e-07	down	polyprenyl synthetase	Cytoplasm	polyprenyl_synt
O. sativa	8 hpi vs Nip	LOC_Os08g43440	-3.3038	-4.8217	-3.3394	1.64e-33	7.69e-39	8.15e-35	down	cytochrome P450	Transmembrane	p450
O. sativa	8 hpi vs Nip	LOC_Os02g09390	-3.3077	-4.1408	-3.4264	6.22e-05	3.05e-05	3.53e-05	down	cytochrome P450	Transmembrane	p450
O. sativa	8 hpi vs Nip	LOC_Os07g07290	-3.3109	-6.245	-6.6152	0.00018557	4.09e-05	4.42e-05	down	expressed protein	Cytoplasm	NA
O. sativa	8 hpi vs Nip	LOC_Os10g11140	-3.3359	-2.7883	-3.0583	4.41e-15	7.1e-12	9.87e-15	down	phosphoglucomutase	Secretion	PGM_PMM_I
O. sativa	8 hpi vs Nip	LOC_Os10g11889	-3.3375	-5.5528	-2.3201	0.00013373	2.75e-05	0.0009461	down	expressed protein	Cytoplasm	NA
O. sativa	8 hpi vs Nip	LOC_Os03g22620	-3.3428	-2.203	-2.7143	6.41e-05	0.003885	0.00018187	down	terpene synthase family, metal binding domain containing protein	Cytoplasm	Terpene_synth
O. sativa	8 hpi vs Nip	LOC_Os08g36860	-3.3452	-3.3551	-2.751	1.55e-05	3.96e-05	4.61e-05	down	cytochrome P450	Transmembrane	p450
O. sativa	8 hpi vs Nip	LOC_Os01g50050	-3.3463	-2.7448	-3.8191	1.36e-10	3.27e-08	1.1e-11	down	polyprenyl synthetase	Cytoplasm	polyprenyl_synt
O. sativa	8 hpi vs Nip	LOC_Os01g53020	-3.3495	-4.1356	-2.8196	3.16e-50	5.38e-54	3.92e-46	down	heat shock protein DnaJ	Cytoplasm	DnaJ
O. sativa	8 hpi vs Nip	LOC_Os12g03899	-3.3594	-2.4648	-3.2368	9.42e-06	0.00046355	8.3e-06	down	major facilitator superfamily antiporter	Transmembrane	MFS_1
O. sativa	8 hpi vs Nip	LOC_Os02g02000	-3.3711	-1.9198	-2.4795	1.69e-12	1.81e-06	2.07e-10	down	cytochrome P450	Cytoplasm	p450
O. sativa	8 hpi vs Nip	LOC_Os05g24650	-3.3742	-4.0997	-3.3031	3.24e-45	3.93e-48	4.97e-46	down	DUF567 domain containing protein	Cytoplasm	DUF567
O. sativa	8 hpi vs Nip	LOC_Os07g37240	-3.388	-5.4628	-2.5373	0	0	0	down	chlorophyll A-B binding protein	Cytoplasm	Chloroa_b-bind
O. sativa	8 hpi vs Nip	LOC_Os04g41340	-3.3916	-2.3682	-2.9979	2.72e-46	3.92e-30	4.35e-44	down	4-nitrophenylphosphatase	Cytoplasm	NA
O. sativa	8 hpi vs Nip	LOC_Os06g38340	-3.3922	-3.5952	-4.1908	6.07e-13	1.53e-12	1.08e-14	down	receptor-like protein kinase precursor	Transmembrane	Pkinase
O. sativa	8 hpi vs Nip	LOC_Os07g36390	-3.3946	-3.1579	-3.0102	8.04e-11	1.85e-09	2.36e-10	down	PPR repeat containing protein	Cytoplasm	PPR
O. sativa	8 hpi vs Nip	LOC_Os01g62760	-3.3956	-2.643	-3.0658	3.51e-26	3.04e-19	2.6e-25	down	protein phosphatase 2C	Transmembrane	PP2C
O. sativa	8 hpi vs Nip	LOC_Os01g19610	-3.3994	-3.1553	-2.8149	1.58e-06	1.04e-05	5.45e-06	down	plant protein of unknown function domain containing protein	Transmembrane	DUF247
O. sativa	8 hpi vs Nip	LOC_Os01g74300	-3.3994	-4.0497	-3.2378	2.58e-58	2.41e-61	2.47e-58	down	metallothionein	Cytoplasm	Metallothio_2
O. sativa	8 hpi vs Nip	LOC_Os03g49720	-3.4044	-2.6908	-4.5508	2.13e-13	4.67e-10	1.51e-15	down	PAP fibrillin family domain containing protein	Cytoplasm	PAP_fibrillin
O. sativa	8 hpi vs Nip	LOC_Os04g37619	-3.4047	-5.9631	-3.7204	5.17e-64	6.67e-75	3.58e-69	down	zeaxanthin epoxidase, chloroplast precursor	Cytoplasm	FAD_binding_3
O. sativa	8 hpi vs Nip	LOC_Os03g14590	-3.4178	-1.4591	-3.3376	7.65e-35	4.99e-12	2.14e-35	down	calcium-binding EF hand family protein	Cytoplasm	NA
O. sativa	8 hpi vs Nip	LOC_Os10g42030	-3.4191	-4.5228	-4.9557	2.81e-05	9.98e-06	3.91e-06	down	expressed protein	Transmembrane	NA
O. sativa	8 hpi vs Nip	LOC_Os03g53300	-3.4335	-2.5794	-3.2191	1.11e-15	3.4e-11	1.54e-15	down	expressed protein	Cytoplasm	NA
O. sativa	8 hpi vs Nip	LOC_Os01g68480	-3.4613	-3.818	-3.3687	8.78e-05	9.88e-05	7.49e-05	down	thioredoxin	Cytoplasm	Thioredoxin
O. sativa	8 hpi vs Nip	LOC_Os01g05810	-3.4641	-3.3408	-3.8682	4.48e-17	1.94e-15	1.46e-18	down	gamma-glutamyltranspeptidase 1 precursor	Transmembrane	G_glu_transpept
O. sativa	8 hpi vs Nip	LOC_Os10g42900	-3.4674	-3.8273	-2.2074	1.16e-16	1.25e-16	2.41e-12	down	peptide transporter PTR2	Transmembrane	PTR2
O. sativa	8 hpi vs Nip	LOC_Os12g44110	-3.4701	-2.0646	-2.035	1.53e-35	2.37e-19	2.63e-24	down	ligA	NA	NA
O. sativa	8 hpi vs Nip	LOC_Os04g46280	-3.4762	-1.1787	-2.2359	5.61e-39	1.02e-09	5.73e-29	down	hydrolase, NUDIX family, domain containing protein	Cytoplasm	NUDIX
O. sativa	8 hpi vs Nip	LOC_Os07g34980	-3.4792	-4.6331	-4.3788	0.00016443	7.21e-05	4.62e-05	down	TKL_IRAK_DUF26-lh	Secretion	Pkinase_Tyr
O. sativa	8 hpi vs Nip	LOC_Os04g45000	-3.5119	-5.4068	-6.8267	1.06e-11	2.85e-13	7.96e-13	down	short-chain dehydrogenase/reductase	Cytoplasm	adh_short
O. sativa	8 hpi vs Nip	LOC_Os07g49460	-3.5471	-4.7239	-2.5016	5.24e-46	1.1e-50	3.94e-37	down	response regulator receiver domain containing protein	Cytoplasm	CCT
O. sativa	8 hpi vs Nip	LOC_Os04g49890	-3.5533	-2.824	-3.7892	6.28e-12	3.67e-09	1.21e-12	down	multidrug resistance-associated protein	Transmembrane	ABC_tran
O. sativa	8 hpi vs Nip	LOC_Os09g36930	-3.5596	-3.4331	-1.8886	8.8e-171	1.22e-155	1.23e-106	down	aquaporin protein	Transmembrane	MIP
O. sativa	8 hpi vs Nip	LOC_Os09g36040	-3.5646	-5.874	-3.2759	6.28e-62	1.74e-70	1.39e-60	down	rhodanese-like domain containing protein	Cytoplasm	Rhodanese
O. sativa	8 hpi vs Nip	LOC_Os02g26210	-3.5856	-3.0477	-3.8451	7.27e-23	1.02e-18	2.71e-24	down	flowering promoting factor-like 1	Cytoplasm	NA
O. sativa	8 hpi vs Nip	LOC_Os01g45914	-3.5958	-5.1796	-3.132	9.87e-34	9.14e-38	6.49e-32	down	expressed protein	Cytoplasm	NA
O. sativa	8 hpi vs Nip	LOC_Os01g65650	-3.5983	-2.9847	-4.0918	2.24e-05	0.00023225	8.11e-06	down	receptor-like protein kinase HAIKU2 precursor	Transmembrane	Pkinase
O. sativa	8 hpi vs Nip	LOC_Os03g42130	-3.6089	-3.0767	-3.4468	1.6e-07	3.17e-06	1.53e-07	down	gibberellin 20 oxidase 2	Cytoplasm	2OG-FeII_Oxy
O. sativa	8 hpi vs Nip	LOC_Os04g01520	-3.6323	-3.6766	-3.4143	5.96e-11	2.4e-10	7.08e-11	down	expressed protein	Transmembrane	MFS_1
O. sativa	8 hpi vs Nip	LOC_Os07g07540	-3.6561	-2.6019	-3.6028	1.09e-30	3.21e-21	3.08e-31	down	SHOOT1 protein	Cytoplasm	NA
O. sativa	8 hpi vs Nip	LOC_Os04g40100	-3.6595	-2.882	-2.8957	6.77e-14	1.07e-10	2.24e-12	down	BTBN11 - Bric-a-Brac, Tramtrack, Broad Complex BTB domain with non-phototropic hypocotyl 3 NPH3 domain	Cytoplasm	NPH3
O. sativa	8 hpi vs Nip	LOC_Os12g01449	-3.6693	-2.4094	-3.9224	3.7e-36	6.53e-23	2.8e-38	down	chloroplast unusual positioning protein	Secretion	NA
O. sativa	8 hpi vs Nip	LOC_Os05g45770	-3.6822	-3.5001	-3.1576	3.86e-06	1.47e-05	8.36e-06	down	Divergent PAP2 family domain containing protein	Cytoplasm	DUF212
O. sativa	8 hpi vs Nip	LOC_Os12g05050	-3.6862	-3.8829	-4.6528	9.03e-65	3.22e-63	2.82e-72	down	stem-specific protein TSJT1	Cytoplasm	DUF3711
O. sativa	8 hpi vs Nip	LOC_Os01g67134	-3.6965	-3.6811	-3.4787	3.1e-28	1.6e-26	4.79e-28	down	ribosomal L18p/L5e family protein	Cytoplasm	Ribosomal_L18p
O. sativa	8 hpi vs Nip	LOC_Os04g57560	-3.7022	-3.8858	-3.6901	7.6e-121	9.35e-118	1.27e-123	down	amine oxidase, flavin-containing, domain containing protein	Cytoplasm	Amino_oxidase
O. sativa	8 hpi vs Nip	LOC_Os06g11980	-3.7125	-4.2285	-4.3052	1.32e-07	1.06e-07	2.95e-08	down	DUF581 domain containing protein	Cytoplasm	DUF581
O. sativa	8 hpi vs Nip	LOC_Os06g21140	-3.7149	-3.3834	-1.9789	7.9e-26	1.09e-22	1.34e-16	down	glycine-rich cell wall structural protein precursor	Secretion	GRP
O. sativa	8 hpi vs Nip	LOC_Os03g02020	-3.7171	-6.943	-3.5272	1.18e-29	1.04e-31	1.38e-29	down	stress responsive A/B Barrel domain containing protein	Cytoplasm	Dabb
O. sativa	8 hpi vs Nip	LOC_Os04g58200	-3.73	-4.8109	-2.4019	7.18e-16	5.37e-17	4.02e-12	down	protochlorophyllide reductase A, chloroplast precursor	Cytoplasm	adh_short
O. sativa	8 hpi vs Nip	LOC_Os11g41710	-3.7305	-2.9577	-4.5562	1.14e-26	9.18e-21	2.07e-29	down	cytochrome P450	Transmembrane	p450
O. sativa	8 hpi vs Nip	LOC_Os01g03730	-3.7313	-3.0444	-4.3226	3.26e-09	2.09e-07	5.4e-10	down	nuclease PA3	Secretion	S1-P1_nuclease
O. sativa	8 hpi vs Nip	LOC_Os01g55240	-3.7402	-3.0662	-2.0864	7.59e-07	1.5e-05	9.13e-05	down	gibberellin 2-beta-dioxygenase	Cytoplasm	2OG-FeII_Oxy
O. sativa	8 hpi vs Nip	LOC_Os09g09930	-3.7537	-4.0344	-3.6402	5.21e-12	7.91e-12	4.02e-12	down	heavy metal transport/detoxification protein	Cytoplasm	NA
O. sativa	8 hpi vs Nip	LOC_Os04g10750	-3.7603	-3.3792	-4.4252	1.16e-06	8.09e-06	3.19e-07	down	inorganic phosphate transporter	Transmembrane	Sugar_tr
O. sativa	8 hpi vs Nip	LOC_Os09g15670	-3.7624	-2.963	-4.4234	0.00039042	0.0027884	0.00018285	down	protein phosphatase 2C	Cytoplasm	PP2C
O. sativa	8 hpi vs Nip	LOC_Os05g51240	-3.7722	-2.842	-2.9569	2.68e-11	1.85e-08	4.58e-10	down	hydrolase, alpha/beta fold family domain containing protein	Cytoplasm	Abhydrolase_1
O. sativa	8 hpi vs Nip	LOC_Os03g16170	-3.7775	-2.0366	-3.1118	2.44e-07	0.0006097	8.97e-07	down	protein phosphatase 2C	Cytoplasm	PP2C
O. sativa	8 hpi vs Nip	LOC_Os10g30560	-3.7863	-5.2171	-6.637	9.4e-11	1.26e-11	1.9e-11	down	UDP-glucoronosyl and UDP-glucosyl transferase domain containing protein	Cytoplasm	UDPGT
O. sativa	8 hpi vs Nip	LOC_Os07g05000	-3.7929	-3.0233	-4.0208	5.77e-15	8.24e-12	1.06e-15	down	oxidoreductase, aldo/keto reductase family protein	Cytoplasm	Aldo_ket_red
O. sativa	8 hpi vs Nip	LOC_Os01g40094	-3.7943	-2.1616	-3.2713	1.47e-12	5.23e-07	6.91e-12	down	protein phosphatase 2C	Cytoplasm	PP2C
O. sativa	8 hpi vs Nip	LOC_Os11g10310	-3.8051	-2.6877	-3.5206	7.63e-23	5.24e-16	1.72e-22	down	receptor-like protein kinase 2 precursor	Transmembrane	LRR_1
O. sativa	8 hpi vs Nip	LOC_Os03g44740	-3.8135	-5.6918	-3.2546	6.86e-05	3e-05	0.00012273	down	cytochrome P450	Transmembrane	p450
O. sativa	8 hpi vs Nip	LOC_Os08g36480	-3.835	-6.25	-1.6344	5.86e-12	6.93e-13	1.78e-06	down	nitrate reductase	Cytoplasm	Oxidored_molyb
O. sativa	8 hpi vs Nip	LOC_Os11g16550	-3.8557	-3.4592	-3.9185	9.32e-12	2.64e-10	4.11e-12	down	uncharacterized protein ycf53	Cytoplasm	GUN4
O. sativa	8 hpi vs Nip	LOC_Os11g34110	-3.8632	-3.5167	-3.5836	0.0006736	0.0018336	0.00073998	down	heparan-alpha-glucosaminide N-acetyltransferase	Transmembrane	DUF1624
O. sativa	8 hpi vs Nip	LOC_Os06g04920	-3.8665	-5.6224	-2.7902	1.23e-05	5e-06	7.92e-05	down	zinc finger family protein	Cytoplasm	zf-RanBP
O. sativa	8 hpi vs Nip	LOC_Os04g34610	-3.8925	-3.5349	-3.4042	2.98e-56	6.06e-50	1.11e-53	down	expressed protein	Cytoplasm	SET
O. sativa	8 hpi vs Nip	LOC_Os01g12210	-3.9018	-4.4066	-5.0398	0.00036583	0.0003674	0.00016204	down	aluminum-activated malate transporter	Transmembrane	ALMT
O. sativa	8 hpi vs Nip	LOC_Os01g12740	-3.9112	-2.9478	-4.7471	4.78e-08	3.68e-06	1.03e-08	down	cytochrome P450	Transmembrane	p450
O. sativa	8 hpi vs Nip	LOC_Os06g49210	-3.9223	-2.0927	-3.1932	4.05e-07	0.00069947	1.45e-06	down	retrotransposon protein	Transmembrane	PTR2
O. sativa	8 hpi vs Nip	LOC_Os03g40830	-3.9237	-1.8947	-3.9186	5.05e-22	3.87e-10	1.7e-22	down	OsSub30 - Putative Subtilisin homologue	Secretion	PA
O. sativa	8 hpi vs Nip	LOC_Os05g06320	-3.9291	-2.1385	-2.7835	1.18e-05	0.003308	8.44e-05	down	ethylene receptor	NA	NA
O. sativa	8 hpi vs Nip	LOC_Os03g62170	-3.9362	-4.1748	-3.545	4.38e-11	7.26e-11	8.72e-11	down	cyclase/dehydrase family protein	Cytoplasm	Polyketide_cyc
O. sativa	8 hpi vs Nip	LOC_Os01g01870	-3.9387	-1.2549	-2.8277	1.45e-19	3.32e-05	1.87e-16	down	helix-loop-helix DNA-binding domain containing protein	Cytoplasm	HLH
O. sativa	8 hpi vs Nip	LOC_Os07g41180	-3.9413	-3.0593	-3.6132	0.00033808	0.0024008	0.00039162	down	RNA-binding protein-like	Cytoplasm	NTF2
O. sativa	8 hpi vs Nip	LOC_Os10g41980	-3.9481	-3.5899	-4.3324	3.11e-66	4.47e-59	5.23e-70	down	RALFL26 - Rapid ALkalinization Factor RALF family protein precursor	Secretion	NA
O. sativa	8 hpi vs Nip	LOC_Os02g41860	-3.965	-3.7369	-3.2597	1.23e-76	3.33e-70	1.37e-70	down	aquaporin protein	Transmembrane	MIP
O. sativa	8 hpi vs Nip	LOC_Os04g55180	-3.9816	-4.941	-4.6219	2.82e-12	8.21e-13	4.01e-13	down	hydrolase, alpha/beta fold family domain containing protein	Cytoplasm	Abhydrolase_1
O. sativa	8 hpi vs Nip	LOC_Os04g22900	-3.9939	-3.7667	-3.9944	0.00052802	0.0011625	0.0004369	down	jasmonate-induced protein	NA	NA
O. sativa	8 hpi vs Nip	LOC_Os12g43340	-3.9999	-3.5301	-3.1971	4.49e-05	0.00018702	0.0001156	down	actin-depolymerizing factor	Cytoplasm	Cofilin_ADF
O. sativa	8 hpi vs Nip	LOC_Os01g43851	-4.002	-4.9372	-4.309	0.0044899	0.0040591	0.0034298	down	cytochrome P450 72A1	Transmembrane	p450
O. sativa	8 hpi vs Nip	LOC_Os09g25150	-4.0058	-3.1673	-4.1549	9.75e-09	4.96e-07	4.78e-09	down	cinnamoyl-CoA reductase	Cytoplasm	Epimerase
O. sativa	8 hpi vs Nip	LOC_Os11g18366	-4.0093	-4.8564	-3.442	3.53e-13	1.2e-13	1.66e-12	down	cycloartenol synthase	NA	NA
O. sativa	8 hpi vs Nip	LOC_Os07g44160	-4.0163	-4.4894	-3.6083	1.72e-05	1.75e-05	2.34e-05	down	retrotransposon protein	Cytoplasm	NA
O. sativa	8 hpi vs Nip	LOC_Os12g13340	-4.0442	-4.3653	-2.0052	1.2e-09	1.54e-09	3.55e-06	down	expressed protein	Cytoplasm	NA
O. sativa	8 hpi vs Nip	LOC_Os01g71720	-4.0647	-4.7894	-4.9662	8.44e-50	2.52e-51	1.75e-53	down	amino acid permease family protein	Transmembrane	AA_permease
O. sativa	8 hpi vs Nip	LOC_Os06g23114	-4.076	-3.43	-4.176	3.33e-06	2.74e-05	2.23e-06	down	copper methylamine oxidase precursor	Transmembrane	Cu_amine_oxidN3
O. sativa	8 hpi vs Nip	LOC_Os10g38080	-4.0952	-3.7439	-2.2909	4.2e-08	2.57e-07	8.33e-06	down	OsSub61 - Putative Subtilisin homologue	Transmembrane	Inhibitor_I9
O. sativa	8 hpi vs Nip	LOC_Os02g13560	-4.0968	-3.0564	-3.8327	6.9e-60	6.51e-46	2.22e-59	down	transporter family protein	Transmembrane	Sugar_tr
O. sativa	8 hpi vs Nip	LOC_Os01g41710	-4.1011	-7.3367	-3.273	0	0	0	down	chlorophyll A-B binding protein	Cytoplasm	Chloroa_b-bind
O. sativa	8 hpi vs Nip	LOC_Os02g45520	-4.1107	-4.6625	-2.9994	4.85e-15	3.29e-15	5.75e-13	down	uncharacterized membrane protein	Transmembrane	SPX
O. sativa	8 hpi vs Nip	LOC_Os05g12400	-4.1352	-6.4012	-3.0164	0.0019275	0.0016932	0.0047644	down	BURP domain containing protein	Transmembrane	BURP
O. sativa	8 hpi vs Nip	LOC_Os01g31360	-4.1414	-6.2312	-4.794	5.62e-27	3.21e-28	1.38e-28	down	expressed protein	NA	NA
O. sativa	8 hpi vs Nip	LOC_Os04g56230	-4.1456	-3.2698	-4.3769	4.99e-12	9.18e-10	1.8e-12	down	polyprenyl synthetase	Secretion	polyprenyl_synt
O. sativa	8 hpi vs Nip	LOC_Os12g16200	-4.1585	-2.3359	-3.431	4.62e-33	4.96e-19	8.98e-31	down	glutathione synthetase, chloroplast precursor	Cytoplasm	GSH_synth_ATP
O. sativa	8 hpi vs Nip	LOC_Os04g42784	-4.1617	-2.6766	-3.8047	5.27e-07	8.45e-05	6.83e-07	down	DNA mismatch repair protein	Cytoplasm	MutS_I
O. sativa	8 hpi vs Nip	LOC_Os09g31502	-4.1624	-4.0557	-3.2753	1.32e-06	3.29e-06	4.9e-06	down	dehydrogenase	Cytoplasm	Epimerase
O. sativa	8 hpi vs Nip	LOC_Os12g02330	-4.1663	-3.2659	-2.3644	4.7e-96	1.65e-77	5.42e-68	down	LTPL13 - Protease inhibitor/seed storage/LTP family protein precursor	NA	NA
O. sativa	8 hpi vs Nip	LOC_Os01g70520	-4.1831	-3.1938	-3.8973	1.83e-17	8.01e-14	2.66e-17	down	Os1bglu5 - beta-glucosidase homologue, similar to G. max isohydroxyurate hydrolase	Transmembrane	Glyco_hydro_1
O. sativa	8 hpi vs Nip	LOC_Os06g16980	-4.1902	-2.3864	-3.4537	2.77e-08	5.05e-05	9.24e-08	down	DNA topoisomerase I family protein	Cytoplasm	Toprim
O. sativa	8 hpi vs Nip	LOC_Os07g42440	-4.2048	-4.1038	-2.7791	2.04e-22	3.36e-21	4.26e-18	down	hydroxyacid oxidase 1	Cytoplasm	FMN_dh
O. sativa	8 hpi vs Nip	LOC_Os10g39044	-4.2057	-5.2954	-6.2871	2.7e-06	1.81e-06	1.64e-06	down	expressed protein	Cytoplasm	NA
O. sativa	8 hpi vs Nip	LOC_Os05g10690	-4.2126	-2.2606	-3.574	5.91e-07	0.00051829	1.28e-06	down	Myb transcription factor	Cytoplasm	Myb_DNA-binding
O. sativa	8 hpi vs Nip	LOC_Os08g07490	-4.2315	-3.9456	-3.0844	1.79e-07	7.03e-07	1.53e-06	down	expressed protein	Cytoplasm	NA
O. sativa	8 hpi vs Nip	LOC_Os03g55090	-4.2342	-5.745	-2.8398	2.56e-06	1.62e-06	2.92e-05	down	alpha-glucan phosphorylast isozyme	Cytoplasm	Phosphorylase
O. sativa	8 hpi vs Nip	LOC_Os02g34860	-4.2538	-3.7628	-3.6443	9.87e-07	5.19e-06	1.89e-06	down	Regulator of chromosome condensation domain containing protein	Cytoplasm	RCC1
O. sativa	8 hpi vs Nip	LOC_Os06g49750	-4.2723	-3.236	-3.3252	3.56e-05	0.0003635	9.59e-05	down	kelch motif family protein	Cytoplasm	NA
O. sativa	8 hpi vs Nip	LOC_Os01g72370	-4.2727	-6.7467	-2.5978	6.39e-08	5.73e-08	3.8e-06	down	helix-loop-helix DNA-binding domain containing protein	Cytoplasm	HLH
O. sativa	8 hpi vs Nip	LOC_Os05g46430	-4.317	-4.7053	-3.9271	7.44e-21	8.61e-21	1.74e-20	down	60S ribosomal protein L28-1	Cytoplasm	Ribosomal_L28e
O. sativa	8 hpi vs Nip	LOC_Os09g12290	-4.3354	-3.2635	-3.2323	4.24e-20	5.67e-16	8.67e-18	down	bifunctional aspartokinase/homoserine dehydrogenase, chloroplast precursor	Cytoplasm	NAD_binding_3
O. sativa	8 hpi vs Nip	LOC_Os06g36070	-4.363	-4.1477	-4.1867	0.0026758	0.0045794	0.0026272	down	expressed protein	Cytoplasm	NA
O. sativa	8 hpi vs Nip	LOC_Os12g03070	-4.3762	-4.1509	-4.4561	3.16e-07	9.25e-07	2.22e-07	down	FHA domain containing protein	Cytoplasm	FHA
O. sativa	8 hpi vs Nip	LOC_Os03g39610	-4.4096	-9.1518	-4.122	0	0	0	down	chlorophyll A-B binding protein	Cytoplasm	Chloroa_b-bind
O. sativa	8 hpi vs Nip	LOC_Os04g44924	-4.4245	-5.4811	-5.0831	5.37e-22	1.59e-22	6.7e-23	down	short-chain dehydrogenase/reductase	Cytoplasm	adh_short
O. sativa	8 hpi vs Nip	LOC_Os03g42710	-4.4385	-4.3445	-5.3776	2.62e-06	5.3e-06	1.47e-06	down	WD-40 repeat family protein	Cytoplasm	WD40
O. sativa	8 hpi vs Nip	LOC_Os11g06720	-4.4473	-5.0443	-3.4586	0	0	0	down	abscisic stress-ripening	Cytoplasm	ABA_WDS
O. sativa	8 hpi vs Nip	LOC_Os05g02070	-4.449	-6.0089	-3.9999	2.28e-41	2.05e-42	1.59e-40	down	expressed protein	NA	NA
O. sativa	8 hpi vs Nip	LOC_Os02g57720	-4.458	-5.3092	-6.5622	2.01e-26	6.5e-27	2.04e-26	down	aquaporin protein	Transmembrane	MIP
O. sativa	8 hpi vs Nip	LOC_Os04g33460	-4.4587	-3.8337	-3.9376	2e-08	1.71e-07	3.19e-08	down	1,4-alpha-glucan-branching enzyme 2, chloroplast precursor	Cytoplasm	CBM_48
O. sativa	8 hpi vs Nip	LOC_Os02g01210	-4.4802	-3.4768	-4.3372	3.15e-29	3.36e-24	2.09e-29	down	amino acid transporter	Transmembrane	Aa_trans
O. sativa	8 hpi vs Nip	LOC_Os07g15460	-4.4859	-4.1812	-3.085	2e-07	6.43e-07	2.22e-06	down	metal transporter Nramp6	Transmembrane	Nramp
O. sativa	8 hpi vs Nip	LOC_Os01g53330	-4.4921	-2.6199	-4.969	9.93e-05	0.0037119	6.96e-05	down	anthocyanidin 5,3-O-glucosyltransferase	Cytoplasm	UDPGT
O. sativa	8 hpi vs Nip	LOC_Os08g06380	-4.5021	-1.906	-3.5603	3.02e-07	0.0021133	9.78e-07	down	CSLF6 - cellulose synthase-like family F; beta1,3;1,4 glucan synthase	Transmembrane	Cellulose_synt
O. sativa	8 hpi vs Nip	LOC_Os04g43800	-4.5039	-2.0622	-4.0823	8.16e-21	4.11e-10	1.77e-20	down	phenylalanine ammonia-lyase	Cytoplasm	PAL
O. sativa	8 hpi vs Nip	LOC_Os03g37830	-4.5512	-3.4392	-5.949	2.44e-15	1.52e-12	1.1e-15	down	potassium transporter	Transmembrane	K_trans
O. sativa	8 hpi vs Nip	LOC_Os07g02460	-4.614	-4.5398	-4.6145	5.55e-07	1.07e-06	4.45e-07	down	expressed protein	Cytoplasm	NA
O. sativa	8 hpi vs Nip	LOC_Os04g12830	-4.6766	-3.92	-6.5702	0.00018557	0.00056984	0.00020746	down	expressed protein	Cytoplasm	NB-ARC
O. sativa	8 hpi vs Nip	LOC_Os01g64960	-4.6791	-4.5946	-5.1217	7.7e-135	2.28e-130	3.65e-138	down	chlorophyll A-B binding protein	Cytoplasm	Chloroa_b-bind
O. sativa	8 hpi vs Nip	LOC_Os09g07660	-4.6852	-3.6649	-4.8673	1.24e-14	1.93e-12	6.49e-15	down	ELMO/CED-12 family protein	Transmembrane	ABC1
O. sativa	8 hpi vs Nip	LOC_Os12g40920	-4.691	-5.0318	-2.8418	8.14e-08	1.02e-07	2.72e-06	down	bZIP transcription factor domain containing protein	Cytoplasm	bZIP_1
O. sativa	8 hpi vs Nip	LOC_Os09g01000	-4.6947	-4.329	-4.139	0	0	0	down	expressed protein	Cytoplasm	NA
O. sativa	8 hpi vs Nip	LOC_Os01g36294	-4.7653	-1.6281	-3.805	1.62e-09	0.0014149	5.45e-09	down	cytochrome P450	Cytoplasm	p450
O. sativa	8 hpi vs Nip	LOC_Os06g01790	-4.8092	-4.2876	-4.1118	5.51e-08	2.07e-07	8.99e-08	down	expressed protein	Transmembrane	DUF819
O. sativa	8 hpi vs Nip	LOC_Os07g32570	-4.811	-3.7243	-5.2511	9.4e-57	1.55e-48	7e-58	down	OsAPRL1 adenosine 5'-phosphosulfate reductase-like OsAPRL1	Cytoplasm	PAPS_reduct
O. sativa	8 hpi vs Nip	LOC_Os02g07830	-4.8196	-3.7718	-5.4416	0.00066876	0.0022046	0.00056732	down	OsHKT1;3 - Na+ transporter	Transmembrane	TrkH
O. sativa	8 hpi vs Nip	LOC_Os01g53810	-4.8389	-3.3095	-4.2427	1.52e-35	9.85e-28	8.1e-35	down	peptidase	Transmembrane	Peptidase_M28
O. sativa	8 hpi vs Nip	LOC_Os01g46760	-4.8528	-5.5629	-4.0001	7.65e-06	8.43e-06	1.25e-05	down	protein phosphatase 2C	Cytoplasm	PP2C
O. sativa	8 hpi vs Nip	LOC_Os12g03350	-4.8569	-10.282	-3.8672	2.93e-13	6.3e-09	1.54e-12	down	expressed protein	Cytoplasm	DUF309
O. sativa	8 hpi vs Nip	LOC_Os04g53810	-4.8911	-1.1237	-3.6512	3.93e-45	4.33e-09	2.17e-41	down	leucoanthocyanidin reductase	Cytoplasm	Epimerase
O. sativa	8 hpi vs Nip	LOC_Os01g63480	-4.8947	-2.0684	-4.0068	8.07e-09	0.00021796	1.77e-08	down	transferase family protein	Secretion	Transferase
O. sativa	8 hpi vs Nip	LOC_Os02g30110	-4.8981	-4.6405	-5.7122	6.01e-42	2.64e-40	1.83e-42	down	cytochrome P450	Transmembrane	p450
O. sativa	8 hpi vs Nip	LOC_Os04g34170	-4.9133	-1.6799	-2.0732	2.72e-09	0.0012922	8.38e-06	down	retrotransposon protein	Secretion	NA
O. sativa	8 hpi vs Nip	LOC_Os05g05030	-4.919	-4.3438	-4.3216	3.55e-07	1.13e-06	4.58e-07	down	expressed protein	Cytoplasm	NA
O. sativa	8 hpi vs Nip	LOC_Os05g05040	-4.9248	-4.6628	-4.5533	9.95e-10	2.57e-09	1.04e-09	down	expressed protein	Cytoplasm	NA
O. sativa	8 hpi vs Nip	LOC_Os07g43700	-4.9271	-5.3124	-4.8959	1.18e-08	1.46e-08	9.35e-09	down	lactate/malate dehydrogenase	Cytoplasm	Ldh_1_C
O. sativa	8 hpi vs Nip	LOC_Os01g73250	-5.0058	-6.2303	-8.3139	2.84e-214	7.96e-213	2.96e-177	down	abscisic stress-ripening	Cytoplasm	ABA_WDS
O. sativa	8 hpi vs Nip	LOC_Os09g37710	-5.0297	-3.6948	-4.9796	5.49e-06	4.45e-05	4.82e-06	down	NIN	Cytoplasm	PB1
O. sativa	8 hpi vs Nip	LOC_Os03g12700	-5.0329	-6.4002	-5.6549	0.00018764	0.00024227	0.00016977	down	expressed protein	Transmembrane	NA
O. sativa	8 hpi vs Nip	LOC_Os08g33720	-5.0354	-3.9034	-4.7031	1.21e-31	1.08e-27	1.23e-31	down	lactate/malate dehydrogenase	Cytoplasm	Ldh_1_C
O. sativa	8 hpi vs Nip	LOC_Os05g47540	-5.0471	-5.2624	-4.9221	7.03e-05	8.84e-05	6.37e-05	down	CPuORF26 - conserved peptide uORF-containing transcript	Cytoplasm	Methyltransf_11
O. sativa	8 hpi vs Nip	LOC_Os09g28640	-5.0509	-5.6496	-3.6729	1.83e-06	2.18e-06	5.68e-06	down	gibberellin receptor GID1L2	Cytoplasm	Abhydrolase_3
O. sativa	8 hpi vs Nip	LOC_Os02g27490	-5.0516	-6.0324	-4.4299	8.44e-21	1.18e-20	1.66e-20	down	bile acid sodium symporter family protein	Transmembrane	SBF
O. sativa	8 hpi vs Nip	LOC_Os01g51980	-5.0861	-5.4576	-4.7871	2.15e-16	3.1e-16	2e-16	down	alliin lyase precursor	Transmembrane	Alliinase_C
O. sativa	8 hpi vs Nip	LOC_Os04g21350	-5.0919	-6.6413	-3.7916	2.89e-37	2.39e-36	1.3e-34	down	flowering promoting factor-like 1	Cytoplasm	NA
O. sativa	8 hpi vs Nip	LOC_Os05g05020	-5.1068	-3.7803	-3.966	1.61e-07	1.87e-06	3.7e-07	down	expressed protein	Cytoplasm	NA
O. sativa	8 hpi vs Nip	LOC_Os11g13890	-5.1071	-8.0692	-3.7928	0	0	0	down	chlorophyll A-B binding protein	Cytoplasm	Chloroa_b-bind
O. sativa	8 hpi vs Nip	LOC_Os01g46120	-5.1077	-4.8636	-4.6488	0.00074283	0.001081	0.00075736	down	GDSL-like lipase/acylhydrolase	Secretion	Lipase_GDSL
O. sativa	8 hpi vs Nip	LOC_Os01g57960	-5.1111	-5.3738	-4.3934	6.27e-07	8.14e-07	8.12e-07	down	retrotransposon protein	Cytoplasm	rve
O. sativa	8 hpi vs Nip	LOC_Os05g50340	-5.1228	-10.196	-5.2809	1.44e-06	0.00015811	1.24e-06	down	MYB family transcription factor	Cytoplasm	NA
O. sativa	8 hpi vs Nip	LOC_Os10g30410	-5.1245	-6.4223	-9.2949	5.03e-08	7.63e-08	5.38e-06	down	cytochrome P450 71D7	Transmembrane	p450
O. sativa	8 hpi vs Nip	LOC_Os03g37470	-5.1359	-3.2638	-5.5515	3e-07	1.32e-05	2.59e-07	down	MATE efflux family protein	Transmembrane	MatE
O. sativa	8 hpi vs Nip	LOC_Os09g00999	-5.1432	-5.1234	-4.5725	0	0	0	down	expressed protein	Cytoplasm	NA
O. sativa	8 hpi vs Nip	LOC_Os10g21190	-5.1445	-5.3274	-4.4547	3.22e-19	5.78e-19	6.22e-19	down	expressed protein	Cytoplasm	NA
O. sativa	8 hpi vs Nip	LOC_Os10g26110	-5.157	-2.6088	-8.5937	3.72e-05	0.0024636	0.00030685	down	decarboxylase	Cytoplasm	Pyridoxal_deC
O. sativa	8 hpi vs Nip	LOC_Os07g23150	-5.2266	-2.5918	-3.8026	8.43e-05	0.0042814	0.00016665	down	transferase family protein	Cytoplasm	Transferase
O. sativa	8 hpi vs Nip	LOC_Os04g16722	-5.237	-4.9721	-4.0141	0	0	0	down	uncharacterized protein ycf68	Cytoplasm	DUF2647
O. sativa	8 hpi vs Nip	LOC_Os01g17320	-5.2567	-5.3565	-4.9353	0.0025466	0.0031983	0.0024969	down	PPR repeat domain containing protein	Cytoplasm	PPR
O. sativa	8 hpi vs Nip	LOC_Os11g03390	-5.2799	-4.8334	-4.823	3.66e-16	1.46e-15	3.66e-16	down	FHA domain containing protein	Cytoplasm	FHA
O. sativa	8 hpi vs Nip	LOC_Os05g42060	-5.2865	-4.6823	-6.2045	0.00016006	0.00027432	0.00017772	down	UDP-glucoronosyl/UDP-glucosyl transferase	Cytoplasm	UDPGT
O. sativa	8 hpi vs Nip	LOC_Os06g48560	-5.3095	-6.4508	-4.8031	1.49e-09	2.57e-09	1.48e-09	down	transferase family protein	Cytoplasm	Transferase
O. sativa	8 hpi vs Nip	LOC_Os12g39360	-5.3124	-6.2826	-4.5286	2.11e-13	3.69e-13	3.1e-13	down	aspartic proteinase nepenthesin precursor	Transmembrane	Asp
O. sativa	8 hpi vs Nip	LOC_Os06g18990	-5.3631	-2.6812	-4.1937	1.81e-05	0.0013268	2.66e-05	down	embryogenesis transmembrane protein	Transmembrane	NA
O. sativa	8 hpi vs Nip	LOC_Os09g24620	-5.373	-4.4787	-4.0978	1.02e-14	9.11e-14	4.33e-14	down	expressed protein	Transmembrane	NA
O. sativa	8 hpi vs Nip	LOC_Os09g30130	-5.378	-4.3132	-3.8283	0.0004839	0.0010404	0.0008333	down	CSLE6 - cellulose synthase-like family E	Transmembrane	Cellulose_synt
O. sativa	8 hpi vs Nip	LOC_Os06g06250	-5.3824	-4.4402	-4.4109	4.99e-07	1.53e-06	6.69e-07	down	GDSL-like lipase/acylhydrolase	Cytoplasm	Lipase_GDSL
O. sativa	8 hpi vs Nip	LOC_Os06g02960	-5.3934	-4.9306	-4.8089	1.42e-05	2.27e-05	1.41e-05	down	expressed protein	Transmembrane	DUF594
O. sativa	8 hpi vs Nip	LOC_Os03g13870	-5.4028	-4.1327	-3.9179	3.15e-13	6.7e-12	1.91e-12	down	expressed protein	Cytoplasm	NA
O. sativa	8 hpi vs Nip	LOC_Os04g48930	-5.4205	-7.8582	-4.2742	0.00038024	0.0010631	0.00047505	down	ferric-chelate reductase	Transmembrane	Ferric_reduct
O. sativa	8 hpi vs Nip	LOC_Os11g47240	-5.4417	-5.7695	-6.2723	1.81e-21	2.85e-21	4.22e-21	down	leucine-rich repeat receptor protein kinase EXS precursor	Transmembrane	LRR_1
O. sativa	8 hpi vs Nip	LOC_Os07g22930	-5.4672	-6.364	-4.7791	3.48e-23	9.66e-23	3.9e-23	down	starch synthase	NA	NA
O. sativa	8 hpi vs Nip	LOC_Os01g60830	-5.4811	-3.594	-5.6622	4.32e-05	0.00031134	4.05e-05	down	expressed protein	Cytoplasm	NA
O. sativa	8 hpi vs Nip	LOC_Os07g37230	-5.5132	-4.3828	-5.0543	4.27e-07	1.44e-06	3.89e-07	down	inositol-1-monophosphatase	Cytoplasm	Inositol_P
O. sativa	8 hpi vs Nip	LOC_Os01g25010	-5.5481	-6.9009	-6.3076	1.07e-06	2.18e-06	1.37e-06	down	flavonol synthase/flavanone 3-hydroxylase	Cytoplasm	2OG-FeII_Oxy
O. sativa	8 hpi vs Nip	LOC_Os10g05130	-5.5615	-6.5424	-6.1901	2.38e-05	3.54e-05	2.71e-05	down	expressed protein	Cytoplasm	NA
O. sativa	8 hpi vs Nip	LOC_Os07g37550	-5.5978	-9.0189	-5.6487	0	0	0	down	chlorophyll A-B binding protein	Cytoplasm	Chloroa_b-bind
O. sativa	8 hpi vs Nip	LOC_Os07g43570	-5.6186	-8.7066	-4.1954	2.79e-81	2.27e-66	2.16e-78	down	TKL_IRAK_DUF26-lc.25 - DUF26 kinases have homology to DUF26 containing loci	Transmembrane	DUF26
O. sativa	8 hpi vs Nip	LOC_Os07g23120	-5.6227	-2.7521	-2.9563	2.02e-34	2.23e-22	1.61e-27	down	expressed protein	Cytoplasm	NA
O. sativa	8 hpi vs Nip	LOC_Os01g65630	-5.6296	-6.8449	-4.8645	0.001569	0.0023381	0.0015451	down	expressed protein	Transmembrane	NA
O. sativa	8 hpi vs Nip	LOC_Os05g48900	-5.6419	-3.1254	-4.0575	6.84e-09	1.32e-06	1.62e-08	down	fasciclin domain containing protein	Secretion	Fasciclin
O. sativa	8 hpi vs Nip	LOC_Os02g21009	-5.6422	-4.3381	-5.5496	5.01e-05	0.00012387	4.56e-05	down	sodium/calcium exchanger protein	Transmembrane	Na_Ca_ex
O. sativa	8 hpi vs Nip	LOC_Os07g43560	-5.6446	-7.4992	-4.4979	4.12e-132	9.49e-122	3.91e-130	down	TKL_IRAK_DUF26-lc.24 - DUF26 kinases have homology to DUF26 containing loci	Transmembrane	DUF26
O. sativa	8 hpi vs Nip	LOC_Os08g02210	-5.6473	-5.6373	-6.4052	6.15e-22	9.41e-22	1.94e-21	down	expressed protein	Secretion	NA
O. sativa	8 hpi vs Nip	LOC_Os04g38042	-5.6949	-1.6301	-4.2173	3.36e-09	0.0019365	6.21e-09	down	retrotransposon protein	Cytoplasm	NA
O. sativa	8 hpi vs Nip	LOC_Os08g15050	-5.7029	-7.0278	-6.9735	2.53e-13	1.14e-12	1.41e-12	down	CCT/B-box zinc finger protein	Cytoplasm	CCT
O. sativa	8 hpi vs Nip	LOC_Os01g57968	-5.7059	-5.4768	-4.7504	0	0	0	down	expressed protein	Cytoplasm	NA
O. sativa	8 hpi vs Nip	LOC_Os05g06780	-5.7195	-5.9348	-4.0001	6.82e-06	8.42e-06	1.25e-05	down	LTPL104 - Protease inhibitor/seed storage/LTP family protein precursor	Transmembrane	Tryp_alpha_amyl
O. sativa	8 hpi vs Nip	LOC_Os03g04680	-5.7253	-4.8566	-5.9103	1.97e-08	3.99e-08	1.91e-08	down	cytochrome P450	Transmembrane	p450
O. sativa	8 hpi vs Nip	LOC_Os01g01660	-5.9013	-7.3796	-6.3168	8.13e-05	0.00017642	9.05e-05	down	isoflavone reductase	Cytoplasm	NmrA
O. sativa	8 hpi vs Nip	LOC_Os08g31630	-5.9174	-4.5168	-4.2716	3.81e-17	3.44e-16	9.69e-17	down	uncharacterized glycosyl hydrolase Rv2006/MT2062	Cytoplasm	Trehalose_PPase
O. sativa	8 hpi vs Nip	LOC_Os05g06920	-5.9344	-4.5884	-4.4469	1.71e-15	9.78e-15	2.54e-15	down	relA-SpoT like protein RSH4	Cytoplasm	efhand
O. sativa	8 hpi vs Nip	LOC_Os02g42585	-5.9767	-6.022	-5.0703	0.0014602	0.0017107	0.0013274	down	AP2 domain containing protein	Cytoplasm	AP2
O. sativa	8 hpi vs Nip	LOC_Os04g34290	-6.0425	-8.0943	-5.8795	2.6e-10	4.47e-09	2.14e-10	down	protein kinase	Transmembrane	S_locus_glycop
O. sativa	8 hpi vs Nip	LOC_Os02g47510	-6.2185	-7.2473	-5.7368	0	5.85e-300	0	down	9-cis-epoxycarotenoid dioxygenase 1, chloroplast precursor	Cytoplasm	RPE65
O. sativa	8 hpi vs Nip	LOC_Os04g27790	-6.2327	-8.77	-6.5552	5.66e-05	0.00038466	6.49e-05	down	terpene synthase	Cytoplasm	Terpene_synth
O. sativa	8 hpi vs Nip	LOC_Os10g05780	-6.2658	-6.2967	-5.6813	1.7e-10	1.83e-10	1.02e-10	down	POT domain containing peptide transporter	Transmembrane	PTR2
O. sativa	8 hpi vs Nip	LOC_Os04g51820	-6.3562	-4.3345	-4.7047	0.00064194	0.0011406	0.00055175	down	OsHKT1;1 - Na+ transporter	Transmembrane	TrkH
O. sativa	8 hpi vs Nip	LOC_Os02g01590	-6.5008	-4.7161	-7.6939	5.98e-09	8.87e-09	3.44e-08	down	glycosyl hydrolases	Transmembrane	Glyco_hydro_32C
O. sativa	8 hpi vs Nip	LOC_Os06g35940	-6.5086	-4.0394	-5.5091	0.00029354	0.0006898	0.00021167	down	osFTL12 FT-Like12 homologous to Flowering Locus T gene; contains Pfam profile PF01161: Phosphatidylethanolamine-binding protein	Cytoplasm	PBP
O. sativa	8 hpi vs Nip	LOC_Os01g50080	-6.5823	-3.5496	-6.1677	0.00068635	0.0026028	0.00057374	down	MDR-like ABC transporter	Transmembrane	ABC_tran
O. sativa	8 hpi vs Nip	LOC_Os08g15149	-6.6294	-4.9161	-6.234	2.3e-33	1.46e-33	4.55e-34	down	oxidoreductase, 2OG-Fe oxygenase family protein	Cytoplasm	2OG-FeII_Oxy
O. sativa	8 hpi vs Nip	LOC_Os01g01840	-6.6555	-3.2587	-4.2315	6.48e-34	8e-27	4.49e-34	down	helix-loop-helix DNA-binding domain containing protein	Cytoplasm	HLH
O. sativa	8 hpi vs Nip	LOC_Os11g29720	-6.7131	-10.431	-9.2161	3.99e-21	2.97e-14	3.15e-16	down	cytochrome P450	Transmembrane	p450
O. sativa	8 hpi vs Nip	LOC_Os09g25810	-6.9641	-4.9315	-7.9646	0.0021508	0.0020768	0.0038533	down	nodulin	NA	NA
O. sativa	8 hpi vs Nip	LOC_Os03g25500	-6.978	-8.1934	-5.7562	8.2e-05	0.00021107	4.3e-05	down	cytochrome P450 72A1	Transmembrane	p450
O. sativa	8 hpi vs Nip	LOC_Os07g04990	-7.0891	-5.5182	-6.5211	8.03e-275	5.35e-292	5.33e-285	down	oxidoreductase, aldo/keto reductase family protein	Cytoplasm	Aldo_ket_red
O. sativa	8 hpi vs Nip	LOC_Os06g08041	-7.1303	-5.0237	-4.7158	3.13e-05	2.15e-05	1.46e-05	down	iron/ascorbate-dependent oxidoreductase	Cytoplasm	2OG-FeII_Oxy
O. sativa	8 hpi vs Nip	LOC_Os05g33900	-7.2549	-5.8852	-5.8224	5.87e-09	1.49e-09	1.09e-09	down	auxin-induced protein 5NG4	Transmembrane	EamA
O. sativa	8 hpi vs Nip	LOC_Os04g55710	-7.336	-7.3449	-4.5612	3.79e-129	2.13e-131	2.82e-139	down	transposon protein	Cytoplasm	Asparaginase_2
O. sativa	8 hpi vs Nip	LOC_Os02g10120	-7.4757	-7.932	-6.3693	5.11e-115	1.1e-112	3.17e-124	down	lipoxygenase	Cytoplasm	PLAT
O. sativa	8 hpi vs Nip	LOC_Os09g36680	-7.6572	-4.194	-6.6562	0	0	0	down	ribonuclease T2 family domain containing protein	Secretion	Ribonuclease_T2
O. sativa	8 hpi vs Nip	LOC_Os09g36700	-7.9345	-4.3072	-4.9844	9.63e-34	7.13e-36	4.14e-39	down	ribonuclease T2 family domain containing protein	Transmembrane	Ribonuclease_T2
O. sativa	8 hpi vs Nip	LOC_Os03g50960	-8.0822	-3.7327	-3.1599	0.00010808	0.00013288	0.00012806	down	LTPL118 - Protease inhibitor/seed storage/LTP family protein precursor	Transmembrane	NA
O. sativa	8 hpi vs Nip	LOC_Os09g10340	-8.1024	-4.4052	-9.5391	4.97e-31	6.11e-34	1.31e-25	down	cytochrome P450	Cytoplasm	p450
O. sativa	8 hpi vs Nip	LOC_Os06g43350	-8.1403	-3.095	-9.7257	7.79e-05	0.00035739	0.00051549	down	cytochrome P450	Secretion	p450
O. sativa	8 hpi vs Nip	LOC_Os05g35690	-8.3209	-5.0443	-5.6775	6.97e-07	5.95e-08	3.13e-08	down	GASR6 - Gibberellin-regulated GASA/GAST/Snakin family protein precursor	Secretion	GASA
O. sativa	8 hpi vs Nip	LOC_Os01g74450	-8.4634	-8.0287	-8.0769	3.22e-114	5.45e-123	2.11e-118	down	aquaporin protein	Transmembrane	MIP
O. sativa	8 hpi vs Nip	LOC_Os01g74160	-8.6227	-9.838	-5.1224	0.00024933	0.00081312	2.67e-05	down	carboxyl-terminal peptidase	Secretion	DUF239
O. sativa	8 hpi vs Nip	LOC_Os03g58290	-8.8575	-4.6805	-7.5361	7.36e-05	8.78e-06	1.6e-05	down	indole-3-glycerol phosphate lyase, chloroplast precursor	Cytoplasm	Trp_syntA
O. sativa	8 hpi vs Nip	LOC_Os05g12630	-8.8793	-11.554	-8.3393	1.08e-24	4.01e-17	3.7e-26	down	expressed protein	Secretion	BURP
O. sativa	8 hpi vs Nip	LOC_Os08g04500	-9.036	-4.317	-7.9556	2.84e-63	7.37e-77	1.83e-71	down	terpene synthase	Cytoplasm	Terpene_synth
O. sativa	8 hpi vs Nip	LOC_Os02g35530	-9.1115	-6.5195	-8.112	0.0045292	0.00098135	0.0022959	down	OsFBK8 - F-box domain and kelch repeat containing protein	Cytoplasm	Kelch_1
O. sativa	8 hpi vs Nip	LOC_Os03g22634	-9.2504	-4.5588	-8.2509	6.51e-06	2.31e-07	1.37e-06	down	terpene synthase	Cytoplasm	Terpene_synth_C
O. sativa	8 hpi vs Nip	LOC_Os08g33740	-9.6548	-2.9605	-4.5678	5.5e-31	5.6e-31	6.68e-44	down	CSLA11 - cellulose synthase-like family A	Transmembrane	Glycos_transf_2
O. sativa	8 hpi vs Nip	LOC_Os03g12260	-10.517	-4.4281	-6.8166	6.99e-06	1.18e-08	6.94e-09	down	cytochrome P450 protein	Transmembrane	p450
O. sativa	8 hpi vs Nip	LOC_Os05g11320	-10.987	-10.087	-9.0717	5.47e-42	1.61e-50	1.28e-55	down	metallothionein-like protein 3B	Cytoplasm	NA
O. sativa	24 hpi vs Nip	LOC_Os12g36430	12.126	13.704	14.065	1.87e-33	1.9e-76	3.15e-86	up	expressed protein	Transmembrane	NA
O. sativa	24 hpi vs Nip	LOC_Os07g08240	10.631	11.451	11.489	1.93e-15	1.66e-24	1.47e-23	up	ZmEBE-1 protein	Secretion	DUF239
O. sativa	24 hpi vs Nip	LOC_Os01g54170	9.8559	9.1812	9.254	1.94e-05	0.00052816	0.00056305	up	expressed protein	Cytoplasm	DUF1677
O. sativa	24 hpi vs Nip	LOC_Os02g14430	9.8095	11.207	11.524	1e-38	1.84e-85	7.09e-95	up	peroxidase precursor	Transmembrane	peroxidase
O. sativa	24 hpi vs Nip	LOC_Os10g26940	9.7905	10.465	10.056	0	0	0	up	BURP domain containing protein	Transmembrane	BURP
O. sativa	24 hpi vs Nip	LOC_Os07g23980	9.7724	8.943	9.484	3.2e-05	0.0014381	0.00019212	up	retrotransposon protein	Cytoplasm	NA
O. sativa	24 hpi vs Nip	LOC_Os10g25590	9.6779	7.7451	9.9897	2.34e-09	0.0016182	9.04e-11	up	glutathione S-transferase	Cytoplasm	GST_N
O. sativa	24 hpi vs Nip	LOC_Os04g56430	9.4052	11.825	9.8176	1.11e-126	0	1.94e-155	up	cysteine-rich receptor-like protein kinase	Transmembrane	DUF26
O. sativa	24 hpi vs Nip	LOC_Os12g38770	9.2315	10.706	9.2857	2.09e-07	1.19e-16	1.91e-07	up	nucleotide pyrophosphatase/phosphodiesterase	Transmembrane	Metallophos
O. sativa	24 hpi vs Nip	LOC_Os10g20794	8.8991	8.7571	9.5271	0.0020158	0.0028913	0.00015542	up	transposon protein	Cytoplasm	Transposase_21
O. sativa	24 hpi vs Nip	LOC_Os05g39580	8.5948	8.4869	8.5329	6.78e-34	3.77e-33	8.31e-32	up	bet v I allergen family protein	Cytoplasm	Polyketide_cyc2
O. sativa	24 hpi vs Nip	LOC_Os09g06770	7.9359	7.213	8.7902	5.35e-44	1.82e-29	6.23e-71	up	RING finger protein	Secretion	zf-C3HC4
O. sativa	24 hpi vs Nip	LOC_Os02g12680	7.9288	10.07	8.7911	0.00091047	6.44e-12	9.46e-06	up	cytochrome P450	Cytoplasm	p450
O. sativa	24 hpi vs Nip	LOC_Os01g11730	7.8777	7.1103	8.243	4.33e-19	1.61e-12	4.7e-23	up	GDSL-like lipase/acylhydrolase	Secretion	Lipase_GDSL
O. sativa	24 hpi vs Nip	LOC_Os11g18730	7.7963	8.6519	9.0168	5.58e-05	3.52e-08	2.12e-09	up	glycosyl hydrolase family 3 protein	Secretion	Glyco_hydro_3
O. sativa	24 hpi vs Nip	LOC_Os07g44830	7.7628	6.6162	6.6782	2.57e-06	0.0018864	0.00209	up	proline-rich family protein	Cytoplasm	NA
O. sativa	24 hpi vs Nip	LOC_Os09g07154	7.7435	8.1357	8.6562	0.0019625	0.00026804	2.32e-05	up	expressed protein	Cytoplasm	NA
O. sativa	24 hpi vs Nip	LOC_Os06g50930	7.6429	7.3278	8.2497	1.16e-24	3.16e-21	1.62e-34	up	rhodanese-like domain containing protein	Cytoplasm	Rhodanese
O. sativa	24 hpi vs Nip	LOC_Os07g14150	7.6304	8.2878	8.2076	4.35e-203	0	2.25e-280	up	cytidine deaminase	Secretion	dCMP_cyt_deam_1
O. sativa	24 hpi vs Nip	LOC_Os06g36380	7.6257	6.7181	7.1589	9.16e-14	2.8e-08	4.07e-10	up	expressed protein	Cytoplasm	NA
O. sativa	24 hpi vs Nip	LOC_Os01g16170	7.6215	7.5763	7.2941	0	0	1.05e-254	up	PQ loop repeat domain containing protein	Transmembrane	PQ-loop
O. sativa	24 hpi vs Nip	LOC_Os12g40180	7.4948	6.4518	8.0557	3.2e-100	1.14e-53	2.7e-137	up	expressed protein	Cytoplasm	NA
O. sativa	24 hpi vs Nip	LOC_Os05g48700	7.4948	6.7127	8.0707	5.98e-14	5.01e-09	4.01e-19	up	gibberellin 2-beta-dioxygenase	Cytoplasm	2OG-FeII_Oxy
O. sativa	24 hpi vs Nip	LOC_Os03g61160	7.4783	7.7515	7.4985	6.49e-224	4.8e-277	5.26e-220	up	expressed protein	Cytoplasm	NA
O. sativa	24 hpi vs Nip	LOC_Os01g09130	7.4396	6.6685	7.327	6.17e-18	2.53e-11	1.52e-16	up	expressed protein	Cytoplasm	NA
O. sativa	24 hpi vs Nip	LOC_Os04g41680	7.2641	5.9808	7.1019	3.15e-47	2.27e-21	2.38e-41	up	CHIT3 - Chitinase family protein precursor	Secretion	Chitin_bind_1
O. sativa	24 hpi vs Nip	LOC_Os08g32750	7.2315	6.9958	4.7163	8.71e-16	6.9e-14	0.0037494	up	bifunctional monodehydroascorbate reductase and carbonic anhydrasenectarin-3 precursor	Transmembrane	Carb_anhydrase
O. sativa	24 hpi vs Nip	LOC_Os04g41620	7.1432	5.6226	6.9465	1.66e-63	4.32e-24	2.67e-54	up	CHIT2 - Chitinase family protein precursor	Transmembrane	Glyco_hydro_19
O. sativa	24 hpi vs Nip	LOC_Os08g36910	7.1104	7.7283	8.1006	6.91e-15	1.19e-22	2.2e-26	up	alpha-amylase precursor	Cytoplasm	Alpha-amyl_C2
O. sativa	24 hpi vs Nip	LOC_Os04g02530	7.0194	7.1686	8.3473	4.41e-05	1.04e-05	1.65e-10	up	expressed protein	Cytoplasm	NA
O. sativa	24 hpi vs Nip	LOC_Os07g05365	6.9912	6.0172	7.0998	1.29e-40	2.15e-22	3.23e-42	up	photosystem II 10 kDa polypeptide, chloroplast precursor	Transmembrane	PsbR
O. sativa	24 hpi vs Nip	LOC_Os02g41840	6.9736	6.3019	7.1569	5.78e-34	5.85e-23	5.05e-37	up	DUF584 domain containing protein	Cytoplasm	DUF584
O. sativa	24 hpi vs Nip	LOC_Os05g31140	6.9272	7.3331	7.1899	0	0	0	up	glycosyl hydrolases family 17	Secretion	Glyco_hydro_17
O. sativa	24 hpi vs Nip	LOC_Os11g43520	6.9249	5.8785	7.12	1.6e-17	2.56e-09	3.13e-19	up	OsGrx_C17 - glutaredoxin subgroup III	Cytoplasm	Glutaredoxin
O. sativa	24 hpi vs Nip	LOC_Os10g26250	6.9145	6.2195	7.7138	8.7e-05	0.0024807	2.43e-07	up	no apical meristem protein	Cytoplasm	NA
O. sativa	24 hpi vs Nip	LOC_Os12g08564	6.8896	6.7531	6.7052	7.9e-09	1.86e-08	1.11e-07	up	retrotransposon protein	Cytoplasm	NA
O. sativa	24 hpi vs Nip	LOC_Os03g18130	6.7938	8.1902	6.7014	4.95e-252	0	1.04e-229	up	asparagine synthetase	Cytoplasm	Asn_synthase
O. sativa	24 hpi vs Nip	LOC_Os03g04100	6.7866	6.2038	8.0126	4.26e-81	1.02e-57	4.82e-170	up	expressed protein	Cytoplasm	NA
O. sativa	24 hpi vs Nip	LOC_Os06g36560	6.7593	7.4109	7.1843	7.93e-184	7.1e-292	1.52e-234	up	inositol oxygenase	Cytoplasm	DUF706
O. sativa	24 hpi vs Nip	LOC_Os05g07810	6.6956	6.082	6.6752	1.29e-16	1.15e-11	6.59e-16	up	universal stress protein domain containing protein	Cytoplasm	Usp
O. sativa	24 hpi vs Nip	LOC_Os06g22919	6.6324	7.2538	7.1489	4.52e-64	4.28e-100	8.04e-87	up	DEFL9 - Defensin and Defensin-like DEFL family	Transmembrane	Glyco_hydro_16
O. sativa	24 hpi vs Nip	LOC_Os01g52260	6.5504	5.721	7.1255	4.62e-150	3.39e-89	1.13e-211	up	serine acetyltransferase protein	Cytoplasm	SATase_N
O. sativa	24 hpi vs Nip	LOC_Os01g29804	6.4696	6.1266	6.3027	6.35e-29	4.16e-24	4.48e-25	up	expressed protein	Secretion	NA
O. sativa	24 hpi vs Nip	LOC_Os01g58130	6.4627	6.4177	7.1014	6.41e-10	4.6e-10	2.24e-14	up	expressed protein	Cytoplasm	NA
O. sativa	24 hpi vs Nip	LOC_Os12g24020	6.4555	6.4011	7.2371	0	0	0	up	rhodanese-like domain containing protein	Cytoplasm	Rhodanese
O. sativa	24 hpi vs Nip	LOC_Os05g15880	6.4495	7.091	7.3523	1.59e-05	2.05e-08	3.31e-09	up	glycosyl hydrolase	Secretion	Glyco_hydro_18
O. sativa	24 hpi vs Nip	LOC_Os11g47560	6.4363	7.3662	7.4005	4.29e-06	4.28e-11	1.38e-10	up	glycosyl hydrolase	Secretion	Glyco_hydro_18
O. sativa	24 hpi vs Nip	LOC_Os03g49430	6.3753	6.4397	6.8405	3.79e-11	3.8e-12	1.47e-14	up	pre-mRNA-splicing factor	Cytoplasm	PRP4
O. sativa	24 hpi vs Nip	LOC_Os12g11840	6.3377	6.6688	7.3442	9.79e-10	1.51e-12	8.76e-18	up	hypothetical protein	Transmembrane	NA
O. sativa	24 hpi vs Nip	LOC_Os04g49370	6.3273	5.6744	6.4372	3.7e-217	4.99e-145	2.39e-226	up	expressed protein	Cytoplasm	NA
O. sativa	24 hpi vs Nip	LOC_Os04g54310	6.2217	5.7589	6.7659	7.01e-30	7.76e-23	1.54e-41	up	expressed protein	Cytoplasm	DUF3774
O. sativa	24 hpi vs Nip	LOC_Os03g07100	6.2024	5.267	6.0048	2.28e-07	0.00032365	2.54e-06	up	LTPL82 - Protease inhibitor/seed storage/LTP family protein precursor	Secretion	Tryp_alpha_amyl
O. sativa	24 hpi vs Nip	LOC_Os07g34520	6.2017	7.0838	5.6976	0	0	2.46e-291	up	isocitrate lyase	Cytoplasm	ICL
O. sativa	24 hpi vs Nip	LOC_Os01g71670	6.1617	5.6464	5.4363	2.84e-80	7.07e-59	2.16e-46	up	glycosyl hydrolases family 17	Transmembrane	Glyco_hydro_17
O. sativa	24 hpi vs Nip	LOC_Os07g35350	6.1312	8.8256	7.8328	0.00045008	2.36e-20	9.25e-11	up	glucan endo-1,3-beta-glucosidase precursor	Secretion	X8
O. sativa	24 hpi vs Nip	LOC_Os03g08624	6.0559	6.0488	6.6377	1.64e-65	1.71e-68	5.65e-94	up	dihydroflavonol-4-reductase	Cytoplasm	Epimerase
O. sativa	24 hpi vs Nip	LOC_Os09g24590	6.0433	5.9138	6.0392	6.05e-65	2.22e-62	1.23e-62	up	expressed protein	Transmembrane	NA
O. sativa	24 hpi vs Nip	LOC_Os02g37480	6.0431	5.2219	6.391	1.76e-07	0.0001798	3.2e-09	up	glycine-rich cell wall structural protein precursor	Transmembrane	NA
O. sativa	24 hpi vs Nip	LOC_Os05g44300	5.9994	5.5858	6.4225	6.34e-12	1.86e-09	2.76e-15	up	plant-specific domain TIGR01615 family protein	Cytoplasm	DUF506
O. sativa	24 hpi vs Nip	LOC_Os10g18370	5.9162	4.3497	5.9201	4.34e-109	3.3e-35	1.03e-105	up	transcriptional regulator	Cytoplasm	DUF179
O. sativa	24 hpi vs Nip	LOC_Os02g02780	5.8764	7.037	5.2614	1.77e-21	1.41e-48	1.9e-13	up	protein kinase family protein	Cytoplasm	Pkinase_Tyr
O. sativa	24 hpi vs Nip	LOC_Os07g03279	5.8682	5.0298	5.399	3.21e-64	9.68e-37	2.89e-44	up	SCP-like extracellular protein	Transmembrane	CAP
O. sativa	24 hpi vs Nip	LOC_Os03g16950	5.8161	6.8839	6.1038	1.74e-102	3.93e-221	3.94e-121	up	cysteine-rich repeat secretory protein 55 precursor	Secretion	DUF26
O. sativa	24 hpi vs Nip	LOC_Os04g42760	5.7585	6.4252	6.0407	0.002763	5.27e-05	0.00089699	up	sialyltransferase family domain containing protein	Transmembrane	Glyco_transf_29
O. sativa	24 hpi vs Nip	LOC_Os01g42860	5.752	6.465	6.6138	2.56e-117	2.54e-201	3.37e-205	up	inhibitor I family protein	Cytoplasm	potato_inhibit
O. sativa	24 hpi vs Nip	LOC_Os02g07170	5.7153	6.3448	6.322	0.0014342	2.26e-05	5.45e-05	up	MYB family transcription factor	Cytoplasm	Myb_DNA-binding
O. sativa	24 hpi vs Nip	LOC_Os04g58870	5.6855	6.2585	6.0499	0.00031498	3.11e-06	3.79e-05	up	exo70 exocyst complex subunit	Transmembrane	Exo70
O. sativa	24 hpi vs Nip	LOC_Os03g12890	5.6683	6.5212	6.0971	8.04e-179	0	7.17e-234	up	aminotransferase domain containing protein	Cytoplasm	Aminotran_4
O. sativa	24 hpi vs Nip	LOC_Os04g25060	5.6187	6.6769	5.6114	1.03e-26	1.18e-57	1.1e-25	up	cysteine-rich receptor-like protein kinase	Transmembrane	DUF26
O. sativa	24 hpi vs Nip	LOC_Os02g39910	5.6106	5.4792	5.5152	4.97e-14	1.97e-13	1.07e-12	up	B4-BTB1 - Bric-a-Brac, Tramtrack, Broad Complex BTB domain with B4 subfamily conserved sequence	Cytoplasm	K_tetra
O. sativa	24 hpi vs Nip	LOC_Os04g43410	5.6009	5.543	6.4142	1.71e-10	1.43e-10	1.45e-17	up	Os4bglu18 - monolignol beta-glucoside homologue	Secretion	Glyco_hydro_1
O. sativa	24 hpi vs Nip	LOC_Os06g05470	5.5811	4.6266	4.0236	5.14e-10	2.29e-05	0.0030159	up	expressed protein	Transmembrane	NA
O. sativa	24 hpi vs Nip	LOC_Os01g27140	5.5481	4.1569	5.2117	9.74e-25	4.42e-09	1.05e-18	up	OsGrx_C7 - glutaredoxin subgroup III	Cytoplasm	Glutaredoxin
O. sativa	24 hpi vs Nip	LOC_Os01g58310	5.5352	5.3955	5.8388	9.47e-08	2.26e-07	3.29e-09	up	expressed protein	Transmembrane	NA
O. sativa	24 hpi vs Nip	LOC_Os04g25650	5.5107	6.1093	5.583	1.58e-32	4.92e-52	4.26e-33	up	cysteine-rich receptor-like protein kinase	Transmembrane	DUF26
O. sativa	24 hpi vs Nip	LOC_Os04g38540	5.4838	6.5391	5.1704	1.74e-19	3.41e-42	5.39e-15	up	aldose 1-epimerase	Transmembrane	Aldose_epim
O. sativa	24 hpi vs Nip	LOC_Os02g50900	5.4713	4.931	5.4473	4.05e-07	3.86e-05	8.72e-07	up	expressed protein	Cytoplasm	NA
O. sativa	24 hpi vs Nip	LOC_Os04g59190	5.412	6.7861	5.7947	7.23e-198	0	4.67e-252	up	peroxidase precursor	Transmembrane	peroxidase
O. sativa	24 hpi vs Nip	LOC_Os01g24710	5.409	7.1081	7.5806	1.8e-18	6.31e-61	4.59e-76	up	jacalin-like lectin domain containing protein	Cytoplasm	Jacalin
O. sativa	24 hpi vs Nip	LOC_Os11g02240	5.3783	5.7083	5.7189	1.86e-71	1.61e-95	2.4e-88	up	CAMK_KIN1/SNF1/Nim1_like	Cytoplasm	Pkinase
O. sativa	24 hpi vs Nip	LOC_Os04g32030	5.3471	6.3175	6.24	7.37e-27	1.08e-55	9.36e-49	up	heavy metal-associated domain containing protein	Cytoplasm	HMA
O. sativa	24 hpi vs Nip	LOC_Os08g34360	5.3433	5.1116	6.3015	7.71e-05	0.00025809	1.06e-08	up	AP2 domain containing protein	Cytoplasm	AP2
O. sativa	24 hpi vs Nip	LOC_Os05g03480	5.2728	5.0696	5.7039	0	0	0	up	acyl-coenzyme A dehydrogenase, mitochondrial precursor	NA	NA
O. sativa	24 hpi vs Nip	LOC_Os02g52150	5.2458	4.3272	6.0088	5.1e-38	1.15e-19	1.42e-63	up	heat shock 22 kDa protein, mitochondrial precursor	Cytoplasm	HSP20
O. sativa	24 hpi vs Nip	LOC_Os03g19270	5.2334	4.1706	6.0261	2.12e-08	0.00042727	5.11e-14	up	universal stress protein domain containing protein	Cytoplasm	Usp
O. sativa	24 hpi vs Nip	LOC_Os02g50050	5.2119	3.6907	5.8206	1.39e-10	0.0014343	1.07e-15	up	expressed protein	Cytoplasm	NA
O. sativa	24 hpi vs Nip	LOC_Os03g15960	5.1797	4.8701	4.9154	4.04e-88	1.82e-73	2.6e-69	up	hsp20/alpha crystallin family protein	Cytoplasm	HSP20
O. sativa	24 hpi vs Nip	LOC_Os04g31120	5.1701	5.267	5.6655	0	0	0	up	OsFBK14 - F-box domain and kelch repeat containing protein	Cytoplasm	Kelch_1
O. sativa	24 hpi vs Nip	LOC_Os01g03360	5.1683	7.7316	5.2395	7.68e-60	0	7.02e-61	up	BBTI5 - Bowman-Birk type bran trypsin inhibitor precursor	Secretion	Bowman-Birk_leg
O. sativa	24 hpi vs Nip	LOC_Os12g03640	5.1522	4.8549	3.6014	1.28e-11	7.77e-10	0.0018091	up	S-locus-like receptor protein kinase	Transmembrane	S_locus_glycop
O. sativa	24 hpi vs Nip	LOC_Os02g02210	5.1436	6.5409	5.6438	5.59e-05	5.93e-13	1.01e-06	up	aminotransferase	Cytoplasm	Aminotran_3
O. sativa	24 hpi vs Nip	LOC_Os12g02210	5.1389	5.233	6.5556	0.0016298	0.00074618	2.71e-08	up	RING finger protein	Transmembrane	zf-C3HC4
O. sativa	24 hpi vs Nip	LOC_Os03g15020	5.1273	5.93	5.6157	1.06e-120	8.91e-228	2.97e-167	up	beta-galactosidase precursor	Transmembrane	Gal_Lectin
O. sativa	24 hpi vs Nip	LOC_Os09g23530	5.0813	4.9271	7.4154	3.66e-06	8.88e-06	1.18e-27	up	dehydrogenase	Cytoplasm	ADH_zinc_N
O. sativa	24 hpi vs Nip	LOC_Os06g45090	5.0437	4.4386	5.08	8.81e-113	5.91e-74	1.09e-111	up	expressed protein	Cytoplasm	NA
O. sativa	24 hpi vs Nip	LOC_Os02g38040	5.0436	5.0938	5.2846	3.92e-07	9.92e-08	3.59e-08	up	leucine-rich repeat family protein	Cytoplasm	LRR_1
O. sativa	24 hpi vs Nip	LOC_Os03g16960	5.0121	6.7796	5.7461	0.0049123	2.09e-09	0.00012217	up	cysteine-rich repeat secretory protein 55 precursor	Secretion	DUF26
O. sativa	24 hpi vs Nip	LOC_Os02g33070	4.9581	3.7804	5.2127	2.18e-294	6.44e-117	0	up	expressed protein	Cytoplasm	NA
O. sativa	24 hpi vs Nip	LOC_Os07g46852	4.9485	4.7777	5.1209	0	0	0	up	sex determination protein tasselseed-2	Cytoplasm	adh_short
O. sativa	24 hpi vs Nip	LOC_Os05g03460	4.9289	4.9719	5.3748	3.64e-06	1.22e-06	3.85e-08	up	protein kinase	Cytoplasm	Pkinase
O. sativa	24 hpi vs Nip	LOC_Os02g44990	4.9262	4.6186	5.4051	2.03e-42	3e-35	1.06e-58	up	OsFBDUF13 - F-box and DUF domain containing protein	Cytoplasm	DUF295
O. sativa	24 hpi vs Nip	LOC_Os07g15959	4.9118	5.4179	4.9488	7.11e-05	3.63e-07	7.51e-05	up	expressed protein	Cytoplasm	NA
O. sativa	24 hpi vs Nip	LOC_Os05g08420	4.9081	3.8656	5.0512	2.1e-278	4.15e-124	1.91e-299	up	expressed protein	Cytoplasm	NA
O. sativa	24 hpi vs Nip	LOC_Os10g26150	4.9024	2.7825	4.9808	4.96e-63	6.19e-10	1.65e-64	up	expressed protein	Cytoplasm	NA
O. sativa	24 hpi vs Nip	LOC_Os12g39400	4.9021	4.5529	4.9503	4.21e-21	5.2e-17	4.15e-21	up	ZOS12-09 - C2H2 zinc finger protein	Cytoplasm	NA
O. sativa	24 hpi vs Nip	LOC_Os07g42610	4.8873	4.461	4.9595	7.8e-33	8.38e-25	1.92e-33	up	RING finger protein	Transmembrane	zf-C3HC4
O. sativa	24 hpi vs Nip	LOC_Os03g13050	4.8605	7.1564	4.489	0.00040443	4.26e-19	0.0038517	up	E2F-related protein	Cytoplasm	DUF607
O. sativa	24 hpi vs Nip	LOC_Os08g09080	4.8594	4.6962	5.5167	3.97e-65	1.3e-60	3.78e-103	up	Cupin domain containing protein	Secretion	Cupin_1
O. sativa	24 hpi vs Nip	LOC_Os05g39770	4.8342	5.465	5.2744	5.13e-09	6e-15	5.22e-12	up	aminotransferase	Cytoplasm	Aminotran_3
O. sativa	24 hpi vs Nip	LOC_Os03g17200	4.8286	4.8823	4.3745	7.75e-08	1.49e-08	2.02e-05	up	plant-specific domain TIGR01589 family protein	Cytoplasm	A_thal_3526
O. sativa	24 hpi vs Nip	LOC_Os03g57680	4.8283	5.4856	4.0367	2.15e-30	1.81e-52	2.7e-15	up	aldehyde oxidase	Cytoplasm	Ald_Xan_dh_C
O. sativa	24 hpi vs Nip	LOC_Os01g04550	4.8167	4.5092	4.617	8.18e-114	2.81e-94	2.79e-93	up	expressed protein	Cytoplasm	Pkinase_Tyr
O. sativa	24 hpi vs Nip	LOC_Os07g38840	4.8157	5.1042	4.0954	7.58e-116	6.03e-153	3.15e-61	up	expressed protein	Secretion	DUF946
O. sativa	24 hpi vs Nip	LOC_Os03g22790	4.8056	4.4707	4.83	3.59e-152	3.08e-123	3.15e-149	up	beta-amylase	Cytoplasm	Glyco_hydro_14
O. sativa	24 hpi vs Nip	LOC_Os07g35480	4.7999	6.8936	6.1712	1.25e-05	4.33e-24	5.9e-14	up	glucan endo-1,3-beta-glucosidase precursor	Secretion	X8
O. sativa	24 hpi vs Nip	LOC_Os04g40990	4.7805	5.0253	4.602	0	0	0	up	malate synthase, glyoxysomal	Cytoplasm	Malate_synthase
O. sativa	24 hpi vs Nip	LOC_Os06g44160	4.7585	4.2938	4.8564	4.88e-241	5.04e-175	1.55e-250	up	heat shock protein DnaJ	Cytoplasm	DnaJ
O. sativa	24 hpi vs Nip	LOC_Os06g35700	4.7395	6.9384	5.3062	0.00024797	2.25e-19	3.56e-06	up	reticuline oxidase-like protein precursor	Transmembrane	BBE
O. sativa	24 hpi vs Nip	LOC_Os07g38130	4.7354	4.0263	4.9954	4.59e-30	7.58e-18	1.94e-35	up	polygalacturonase inhibitor 1 precursor	Secretion	LRRNT_2
O. sativa	24 hpi vs Nip	LOC_Os12g25090	4.7138	6.4495	6.1908	3.92e-19	4.85e-70	2.84e-54	up	expressed protein	Cytoplasm	NA
O. sativa	24 hpi vs Nip	LOC_Os01g15900	4.6939	3.9913	4.7526	8.91e-13	9.84e-08	6.87e-13	up	expressed protein	Cytoplasm	zf-Dof
O. sativa	24 hpi vs Nip	LOC_Os06g17020	4.6838	4.681	5.0411	0.0025017	0.0019445	0.00044067	up	anthocyanin 3-O-beta-glucosyltransferase	Cytoplasm	UDPGT
O. sativa	24 hpi vs Nip	LOC_Os07g25050	4.6788	5.5707	5.1698	3.31e-08	1.85e-16	2.22e-11	up	thionin-like peptide	Secretion	NA
O. sativa	24 hpi vs Nip	LOC_Os10g32680	4.6521	4.2955	4.5474	1.2e-134	1.26e-106	8.22e-119	up	expressed protein	Cytoplasm	NA
O. sativa	24 hpi vs Nip	LOC_Os01g21144	4.6455	5.5636	5.7031	0.00067637	1.48e-07	1.06e-07	up	expressed protein	Cytoplasm	DUF3615
O. sativa	24 hpi vs Nip	LOC_Os10g02040	4.6417	5.136	5.805	4.55e-111	1.48e-172	8.29e-258	up	peroxidase precursor	Transmembrane	peroxidase
O. sativa	24 hpi vs Nip	LOC_Os01g52740	4.6311	3.8783	2.9301	1.1e-26	3.67e-15	1.24e-05	up	expressed protein	Cytoplasm	DUF584
O. sativa	24 hpi vs Nip	LOC_Os08g10080	4.6273	4.5357	4.349	8.75e-87	2.1e-85	2.79e-66	up	no apical meristem protein	Cytoplasm	NAM
O. sativa	24 hpi vs Nip	LOC_Os05g45020	4.6045	3.8007	4.4867	5.43e-87	1.19e-46	6.44e-76	up	zinc finger/CCCH transcription factor	Cytoplasm	zf-CCCH
O. sativa	24 hpi vs Nip	LOC_Os01g15270	4.6031	3.2903	5.2417	0	0	0	up	expressed protein	Cytoplasm	NA
O. sativa	24 hpi vs Nip	LOC_Os01g28500	4.585	3.3887	4.28	2.88e-82	1.53e-30	2.47e-61	up	SCP-like extracellular protein	Secretion	CAP
O. sativa	24 hpi vs Nip	LOC_Os01g63690	4.574	4.0191	4.5834	1.3e-86	9.52e-58	7.1e-84	up	hs1	Cytoplasm	Hs1pro-1_N
O. sativa	24 hpi vs Nip	LOC_Os04g54300	4.5527	3.5833	4.9658	7.49e-15	4.77e-07	1.06e-19	up	wound induced protein	Cytoplasm	DUF3774
O. sativa	24 hpi vs Nip	LOC_Os04g48270	4.5416	4.7482	4.4479	1.41e-102	3.05e-128	3.42e-91	up	OsFBX148 - F-box domain containing protein	Cytoplasm	NA
O. sativa	24 hpi vs Nip	LOC_Os02g54254	4.5305	5.8215	5.6922	3.79e-81	5.47e-227	4.91e-190	up	saccharopine dehydrogenase	Transmembrane	AlaDh_PNT_N
O. sativa	24 hpi vs Nip	LOC_Os10g31850	4.5156	4.104	5.121	2.74e-116	1.85e-87	1.38e-180	up	RING finger and CHY zinc finger domain-containing protein 1	Cytoplasm	zf-C3HC4
O. sativa	24 hpi vs Nip	LOC_Os04g45970	4.5149	5.294	4.8004	2.63e-78	1.21e-151	9.73e-95	up	glutamate dehydrogenase protein	Cytoplasm	ELFV_dehydrog
O. sativa	24 hpi vs Nip	LOC_Os01g63190	4.4978	4.3629	5.1291	2.26e-34	1.25e-32	2.38e-54	up	laccase precursor protein	Transmembrane	Cu-oxidase_3
O. sativa	24 hpi vs Nip	LOC_Os07g13834	4.4947	3.3932	4.679	5.02e-31	1.25e-12	1.29e-34	up	expressed protein	Cytoplasm	NA
O. sativa	24 hpi vs Nip	LOC_Os03g60840	4.4816	3.4004	4.3406	0	2.09e-203	0	up	BBTI13 - Bowman-Birk type bran trypsin inhibitor precursor	Transmembrane	Bowman-Birk_leg
O. sativa	24 hpi vs Nip	LOC_Os07g26110	4.4812	4.1455	4.9463	1.04e-25	1.13e-20	9.29e-36	up	membrane associated DUF588 domain containing protein	Transmembrane	DUF588
O. sativa	24 hpi vs Nip	LOC_Os12g04204	4.4681	3.5432	4.5605	0	9.53e-151	0	up	expressed protein	Cytoplasm	NA
O. sativa	24 hpi vs Nip	LOC_Os11g04030	4.4592	3.9858	3.4677	1.68e-11	2.64e-08	6.85e-05	up	major facilitator superfamily antiporter	Transmembrane	MFS_1
O. sativa	24 hpi vs Nip	LOC_Os03g53860	4.4567	4.0173	4.5773	1.94e-42	3.91e-31	5.3e-45	up	periplasmic beta-glucosidase precursor	Transmembrane	Glyco_hydro_3
O. sativa	24 hpi vs Nip	LOC_Os01g55510	4.4522	5.1387	5.0014	3.01e-23	5.7e-42	1.55e-34	up	dynein light chain type 1 domain containing protein	Cytoplasm	Dynein_light
O. sativa	24 hpi vs Nip	LOC_Os03g12879	4.4448	3.7789	4.5427	2.27e-27	1.6e-16	1.68e-28	up	expressed protein	Cytoplasm	NA
O. sativa	24 hpi vs Nip	LOC_Os03g14654	4.444	2.8881	2.3936	2.07e-45	1.6e-11	7.87e-06	up	LTPL108 - Protease inhibitor/seed storage/LTP family protein precursor	Secretion	Tryp_alpha_amyl
O. sativa	24 hpi vs Nip	LOC_Os06g30400	4.4109	3.0508	4.3506	1.9e-19	3.18e-06	8.43e-18	up	expressed protein	Cytoplasm	NA
O. sativa	24 hpi vs Nip	LOC_Os02g45930	4.4079	3.3845	4.2359	2.63e-238	2.17e-101	1.32e-197	up	expressed protein	Cytoplasm	NA
O. sativa	24 hpi vs Nip	LOC_Os11g35540	4.4065	4.5986	6.1988	0.0034572	0.00093704	3.62e-10	up	expressed protein	Cytoplasm	NA
O. sativa	24 hpi vs Nip	LOC_Os01g38610	4.3989	4.7428	5.1027	4.86e-24	1.69e-33	2.55e-40	up	helix-loop-helix DNA-binding domain containing protein	Cytoplasm	HLH
O. sativa	24 hpi vs Nip	LOC_Os12g44070	4.3963	4.8275	3.4081	1.2e-08	1.1e-12	0.00092675	up	nodulin	Transmembrane	Nodulin-like
O. sativa	24 hpi vs Nip	LOC_Os10g33990	4.391	3.4785	3.8517	2.48e-81	1.48e-38	9.19e-49	up	DUF584 domain containing protein	Cytoplasm	DUF584
O. sativa	24 hpi vs Nip	LOC_Os07g38570	4.3116	3.5731	4.2824	4.18e-05	0.0046872	7.87e-05	up	expressed protein	Cytoplasm	NA
O. sativa	24 hpi vs Nip	LOC_Os03g45960	4.3095	5.0853	4.2708	3.24e-11	1.39e-21	1.8e-10	up	thaumatin	Transmembrane	Thaumatin
O. sativa	24 hpi vs Nip	LOC_Os10g14180	4.3081	4.6169	4.4502	1.43e-32	2.07e-44	3.37e-35	up	expressed protein	Cytoplasm	2OG-FeII_Oxy
O. sativa	24 hpi vs Nip	LOC_Os08g37115	4.3004	3.6465	4.5286	4.2e-45	4.63e-27	2.47e-52	up	expressed protein	Cytoplasm	NA
O. sativa	24 hpi vs Nip	LOC_Os01g52730	4.2912	3.8937	3.1792	1.26e-19	6.8e-15	5.6e-07	up	DUF584 domain containing protein	Cytoplasm	DUF584
O. sativa	24 hpi vs Nip	LOC_Os05g49940	4.2803	4.0138	1.7105	2.34e-96	1.57e-81	4.41e-05	up	expressed protein	Cytoplasm	NA
O. sativa	24 hpi vs Nip	LOC_Os11g37970	4.2802	2.7208	4.5481	3.59e-21	2.32e-05	2.33e-25	up	WIP5 - Wound-induced protein precursor	Secretion	Barwin
O. sativa	24 hpi vs Nip	LOC_Os07g17560	4.2788	3.0715	4.957	3.47e-11	0.00032772	2.42e-18	up	expressed protein	Cytoplasm	NA
O. sativa	24 hpi vs Nip	LOC_Os01g63260	4.278	4.4256	3.966	2.18e-13	5.71e-16	6.26e-10	up	3-oxo-5-alpha-steroid 4-dehydrogenase	Transmembrane	Steroid_dh
O. sativa	24 hpi vs Nip	LOC_Os04g03180	4.2697	5.485	4.4637	1.32e-34	3.38e-94	4.62e-39	up	disease resistance protein	Secretion	LRRNT_2
O. sativa	24 hpi vs Nip	LOC_Os02g49720	4.2571	4.6404	5.2388	1.14e-36	3.24e-53	5.19e-77	up	aldehyde dehydrogenase	Cytoplasm	Aldedh
O. sativa	24 hpi vs Nip	LOC_Os07g46980	4.2559	3.9993	4.2829	1.31e-37	4.2e-32	6.42e-37	up	sex determination protein tasselseed-2	Cytoplasm	adh_short
O. sativa	24 hpi vs Nip	LOC_Os02g07160	4.2454	4.7246	4.7765	2.53e-52	4.57e-82	1.01e-77	up	glyoxalase family protein	Cytoplasm	Glyoxalase
O. sativa	24 hpi vs Nip	LOC_Os12g37519	4.2422	4.5	4.6395	4.38e-07	4.18e-09	2.8e-09	up	retrotransposon protein	Cytoplasm	NA
O. sativa	24 hpi vs Nip	LOC_Os03g17870	4.2395	3.0985	1.9628	1.96e-87	2.81e-32	4.9e-07	up	metallothionein	Cytoplasm	Metallothio_2
O. sativa	24 hpi vs Nip	LOC_Os04g54210	4.2185	3.0696	3.7136	1.1e-107	3.18e-39	1.2e-65	up	expressed protein	Cytoplasm	DUF3774
O. sativa	24 hpi vs Nip	LOC_Os02g02970	4.213	4.1936	5.5481	0.0006161	0.00047861	8.33e-10	up	expressed protein	Cytoplasm	NTP_transf_2
O. sativa	24 hpi vs Nip	LOC_Os01g71340	4.21	6.9906	3.0924	1.03e-58	0	1.44e-19	up	glycosyl hydrolases family 17	Transmembrane	Glyco_hydro_17
O. sativa	24 hpi vs Nip	LOC_Os01g02290	4.1945	4.3892	4.8793	0.0004123	5.99e-05	1.58e-06	up	Ser/Thr receptor-like kinase	Secretion	Pkinase_Tyr
O. sativa	24 hpi vs Nip	LOC_Os01g58350	4.1718	4.1313	3.6289	0.00010404	8.92e-05	0.004878	up	expressed protein	Secretion	NA
O. sativa	24 hpi vs Nip	LOC_Os03g07920	4.1707	3.4198	3.8655	8.25e-06	0.0022727	0.00020108	up	expressed protein	Cytoplasm	NA
O. sativa	24 hpi vs Nip	LOC_Os04g01874	4.1698	4.7166	4.6293	1.43e-09	1.38e-15	2.69e-13	up	protein kinase	Secretion	Pkinase_Tyr
O. sativa	24 hpi vs Nip	LOC_Os01g22249	4.1642	4.0436	4.3659	3.36e-73	3.39e-70	2.29e-83	up	peroxidase precursor	Transmembrane	peroxidase
O. sativa	24 hpi vs Nip	LOC_Os02g11790	4.1584	3.3219	4.0395	1.87e-21	7.98e-11	1.35e-18	up	OsFBK4 - F-box domain and kelch repeat containing protein	Cytoplasm	Kelch_1
O. sativa	24 hpi vs Nip	LOC_Os12g40470	4.1583	3.1148	4.2968	4.05e-22	3.88e-09	7.09e-24	up	DC1 domain-containing protein	Cytoplasm	C1_2
O. sativa	24 hpi vs Nip	LOC_Os11g02379	4.1398	3.6821	3.9575	5.53e-23	2.13e-16	7.92e-19	up	LTPL6 - Protease inhibitor/seed storage/LTP family protein precursor	Cytoplasm	NA
O. sativa	24 hpi vs Nip	LOC_Os03g61150	4.1324	3.8935	3.4439	0	0	3.25e-214	up	expressed protein	Cytoplasm	NA
O. sativa	24 hpi vs Nip	LOC_Os10g03850	4.1275	4.6016	3.9647	7.09e-05	2.66e-07	0.0003681	up	OsFBX352 - F-box domain containing protein	Cytoplasm	F-box
O. sativa	24 hpi vs Nip	LOC_Os04g55980	4.1269	4.3824	2.8391	1.42e-12	2e-16	0.00082519	up	glycine-rich RNA-binding, abscisic acid-inducible protein	Transmembrane	NA
O. sativa	24 hpi vs Nip	LOC_Os01g09100	4.1124	4.0047	4.1812	2.73e-08	5.04e-08	1.92e-08	up	WRKY10	Cytoplasm	WRKY
O. sativa	24 hpi vs Nip	LOC_Os09g33820	4.1029	4.0592	3.8224	2.88e-65	6.78e-67	1.14e-48	up	lecithine cholesterol acyltransferase	Cytoplasm	LACT
O. sativa	24 hpi vs Nip	LOC_Os10g22520	4.0896	5.5015	4.8459	3.7e-31	4.17e-100	8.76e-56	up	cellulase	Secretion	Cellulase
O. sativa	24 hpi vs Nip	LOC_Os08g31140	4.0895	2.6698	2.6836	9.69e-16	0.00017036	0.00044227	up	heavy metal-associated domain containing protein	Cytoplasm	HMA
O. sativa	24 hpi vs Nip	LOC_Os03g55990	4.0757	4.0344	4.4223	2.54e-26	5.17e-27	7.38e-34	up	homeobox domain containing protein	Cytoplasm	Homeobox
O. sativa	24 hpi vs Nip	LOC_Os03g19940	4.0733	3.1143	3.2418	2.07e-30	2.45e-13	1.9e-13	up	expressed protein	Transmembrane	NA
O. sativa	24 hpi vs Nip	LOC_Os01g71350	4.0723	5.0063	3.7085	4.5e-64	2.63e-145	3.73e-44	up	glycosyl hydrolases family 17	Transmembrane	Glyco_hydro_17
O. sativa	24 hpi vs Nip	LOC_Os11g47500	4.0691	5.2712	4.766	7.24e-05	1.87e-12	6.15e-08	up	glycosyl hydrolase	Transmembrane	Glyco_hydro_18
O. sativa	24 hpi vs Nip	LOC_Os08g37660	4.0632	4.7856	5.605	1.51e-05	3.94e-10	7.43e-17	up	plastocyanin-like domain containing protein	Transmembrane	Cu_bind_like
O. sativa	24 hpi vs Nip	LOC_Os01g15000	4.0621	4.7606	4.4136	1.88e-72	4.19e-137	8.11e-94	up	lipase	Transmembrane	Lipase_3
O. sativa	24 hpi vs Nip	LOC_Os03g61360	4.0499	4.7916	4.4698	8.7e-12	1.16e-22	5.22e-16	up	hydrolase, alpha/beta fold family domain containing protein	Cytoplasm	Abhydrolase_1
O. sativa	24 hpi vs Nip	LOC_Os05g47670	4.0218	3.6164	4.4559	5.62e-94	1.73e-69	1.26e-130	up	zinc finger, C3HC4 type domain containing protein	Cytoplasm	zf-C3HC4
O. sativa	24 hpi vs Nip	LOC_Os02g09810	4.019	4.0452	4.3028	4.41e-40	1.2e-43	4.57e-49	up	amino acid transporter	Transmembrane	Aa_trans
O. sativa	24 hpi vs Nip	LOC_Os12g43440	3.9836	3.0844	4.1195	8.06e-24	5.19e-11	1.06e-25	up	thaumatin	Transmembrane	Thaumatin
O. sativa	24 hpi vs Nip	LOC_Os09g23560	3.9779	3.5006	5.5795	4.05e-09	2e-06	2.23e-30	up	dehydrogenase	Cytoplasm	ADH_N
O. sativa	24 hpi vs Nip	LOC_Os06g39370	3.9767	3.1106	3.7996	5.51e-173	5.85e-81	6.84e-141	up	OsFBK16 - F-box domain and kelch repeat containing protein	Cytoplasm	Kelch_1
O. sativa	24 hpi vs Nip	LOC_Os08g32160	3.9698	3.7216	5.0375	1.86e-06	1.5e-05	3e-14	up	oxidoreductase, 2OG-FeII oxygenase domain containing protein	Cytoplasm	2OG-FeII_Oxy
O. sativa	24 hpi vs Nip	LOC_Os01g69870	3.9665	2.7977	4.0137	2.49e-64	7.08e-22	3.09e-64	up	expressed protein	Transmembrane	NA
O. sativa	24 hpi vs Nip	LOC_Os04g43200	3.9507	3.9758	4.381	1.24e-07	3.09e-08	2.03e-10	up	caleosin related protein	Transmembrane	Caleosin
O. sativa	24 hpi vs Nip	LOC_Os06g36390	3.9502	4.0055	3.523	2.76e-69	1.69e-77	1.54e-44	up	expressed protein	Cytoplasm	NA
O. sativa	24 hpi vs Nip	LOC_Os10g35770	3.9495	5.0216	4.3401	2.87e-97	5.21e-249	8.05e-131	up	E2F-related protein	Transmembrane	DUF607
O. sativa	24 hpi vs Nip	LOC_Os12g41710	3.9373	3.6426	3.9382	3.12e-97	2.2e-79	4.26e-93	up	Protein kinase domain containing protein	Cytoplasm	Pkinase_Tyr
O. sativa	24 hpi vs Nip	LOC_Os02g46473	3.9301	2.7335	4.7696	2.82e-15	2.75e-05	2.25e-29	up	expressed protein	Cytoplasm	NA
O. sativa	24 hpi vs Nip	LOC_Os03g43720	3.9299	3.9666	3.9036	1.99e-72	9.71e-80	1.11e-67	up	transporter family protein	Transmembrane	Sugar_tr
O. sativa	24 hpi vs Nip	LOC_Os05g27790	3.9224	3.2031	4.5804	3.06e-18	4.7e-10	1.88e-30	up	membrane associated DUF588 domain containing protein	Transmembrane	DUF588
O. sativa	24 hpi vs Nip	LOC_Os01g06560	3.9214	4.5379	3.9444	0.0018564	1.12e-05	0.0020674	up	transcription factor HBP-1b	Cytoplasm	NA
O. sativa	24 hpi vs Nip	LOC_Os06g45140	3.9108	3.5881	4.2256	4.08e-39	3.99e-31	2.39e-49	up	bZIP transcription factor domain containing protein	Cytoplasm	bZIP_1
O. sativa	24 hpi vs Nip	LOC_Os06g35520	3.9045	4.8997	5.8318	5.1e-23	2.05e-55	6.71e-101	up	peroxidase precursor	Transmembrane	peroxidase
O. sativa	24 hpi vs Nip	LOC_Os01g51540	3.9043	3.551	2.4683	3.26e-41	7.41e-32	6.33e-09	up	cytidine/deoxycytidylate deaminase	Cytoplasm	dCMP_cyt_deam_2
O. sativa	24 hpi vs Nip	LOC_Os01g07970	3.8994	3.4709	4.1892	3.13e-213	4.24e-153	1.13e-263	up	expressed protein	Cytoplasm	NA
O. sativa	24 hpi vs Nip	LOC_Os04g02900	3.8928	4.1821	4.0442	1.42e-156	7.25e-215	1.54e-171	up	dehydrogenase E1 component domain containing protein	Cytoplasm	E1_dh
O. sativa	24 hpi vs Nip	LOC_Os03g16600	3.881	2.0568	3.3949	9.28e-20	0.0027396	4.34e-12	up	expressed protein	Cytoplasm	DVL
O. sativa	24 hpi vs Nip	LOC_Os08g03610	3.8808	3.4541	3.8065	6.76e-13	2.16e-09	1.36e-11	up	LSD1 zinc finger domain containing protein	Cytoplasm	zf-LSD1
O. sativa	24 hpi vs Nip	LOC_Os10g02070	3.875	3.8452	3.9267	4.95e-25	5.7e-26	4.21e-25	up	peroxidase precursor	Secretion	peroxidase
O. sativa	24 hpi vs Nip	LOC_Os01g08380	3.8599	4.3877	3.5176	0.0003858	1.68e-06	0.0043874	up	transferase family protein	Cytoplasm	Transferase
O. sativa	24 hpi vs Nip	LOC_Os11g34080	3.8435	2.7118	3.6543	2.96e-31	6.05e-11	3.97e-25	up	expressed protein	Cytoplasm	NA
O. sativa	24 hpi vs Nip	LOC_Os05g46460	3.8385	3.6949	4.366	7.31e-161	1.06e-150	1.61e-244	up	hydrolase, alpha/beta fold family domain containing protein	Cytoplasm	Abhydrolase_1
O. sativa	24 hpi vs Nip	LOC_Os05g46510	3.8364	4.1391	4.1832	5.65e-05	1.21e-06	2.63e-06	up	polygalacturonase	Transmembrane	Glyco_hydro_28
O. sativa	24 hpi vs Nip	LOC_Os03g03034	3.8343	4.0436	4.214	3.18e-58	1.02e-74	5.52e-78	up	flavonol synthase/flavanone 3-hydroxylase	Cytoplasm	2OG-FeII_Oxy
O. sativa	24 hpi vs Nip	LOC_Os02g49860	3.8338	3.2424	3.6766	3.18e-46	3.06e-28	3.2e-38	up	AWPM-19-like membrane family protein	Transmembrane	AWPM-19
O. sativa	24 hpi vs Nip	LOC_Os03g49440	3.8239	3.9012	4.2186	4.62e-171	9.72e-196	2.31e-232	up	phosphatase	Cytoplasm	NA
O. sativa	24 hpi vs Nip	LOC_Os05g41220	3.8136	3.0457	3.7304	7.06e-138	7.18e-70	5.89e-122	up	SNF1-related protein kinase regulatory subunit beta-1	Cytoplasm	AMPKBI
O. sativa	24 hpi vs Nip	LOC_Os06g45060	3.8101	2.6392	3.7317	1.32e-33	3.76e-11	6.59e-30	up	expressed protein	Cytoplasm	NA
O. sativa	24 hpi vs Nip	LOC_Os06g33970	3.8097	3.8119	3.9141	8.1e-18	5.07e-19	1.01e-18	up	VQ domain containing protein	Cytoplasm	VQ
O. sativa	24 hpi vs Nip	LOC_Os01g59840	3.795	3.1846	4.0309	2.4e-07	0.00014353	1.33e-08	up	Os1bglu3 - beta-glucosidase homologue, similar to G. max isohydroxyurate hydrolase	Secretion	Glyco_hydro_1
O. sativa	24 hpi vs Nip	LOC_Os02g39360	3.7856	3.0969	4.3562	1.5e-188	2.35e-103	2.52e-298	up	B-box zinc finger family protein	Cytoplasm	zf-B_box
O. sativa	24 hpi vs Nip	LOC_Os08g31980	3.7811	4.4877	3.994	0.0011585	1.5e-06	0.00036533	up	trehalose-6-phosphate synthase	Cytoplasm	Trehalose_PPase
O. sativa	24 hpi vs Nip	LOC_Os06g07600	3.7671	5.0092	4.6825	2.21e-133	0	5.41e-281	up	uncharacterized glycosyltransferase	Cytoplasm	Raffinose_syn
O. sativa	24 hpi vs Nip	LOC_Os06g05450	3.7655	3.3394	3.2776	6.33e-19	1.28e-13	1.94e-11	up	expressed protein	Transmembrane	NA
O. sativa	24 hpi vs Nip	LOC_Os04g31790	3.7593	2.7014	3.7084	2.28e-12	7.77e-05	2.47e-11	up	expressed protein	Cytoplasm	NA
O. sativa	24 hpi vs Nip	LOC_Os03g18850	3.7562	4.1231	4.5691	4.3e-21	5.52e-31	1.28e-40	up	pathogenesis-related Bet v I family protein	Cytoplasm	Bet_v_1
O. sativa	24 hpi vs Nip	LOC_Os01g68770	3.7555	3.8171	4.8205	2.23e-157	8.14e-178	0	up	selenium-binding protein	Cytoplasm	SBP56
O. sativa	24 hpi vs Nip	LOC_Os06g41120	3.7465	2.2418	3.7517	6.55e-105	3.92e-22	1.08e-100	up	expressed protein	Cytoplasm	NA
O. sativa	24 hpi vs Nip	LOC_Os10g21590	3.7454	4.9696	3.6934	0.00072772	3e-10	0.0013739	up	transporter family protein	Transmembrane	Sugar_tr
O. sativa	24 hpi vs Nip	LOC_Os03g45390	3.74	4.6014	4.6243	3.37e-09	6.91e-20	1.96e-18	up	glucan endo-1,3-beta-glucosidase precursor	Transmembrane	Glyco_hydro_17
O. sativa	24 hpi vs Nip	LOC_Os01g45640	3.7385	3.2977	2.8988	1.48e-70	1.33e-49	9.82e-29	up	tat pathway signal sequence family protein	Cytoplasm	NA
O. sativa	24 hpi vs Nip	LOC_Os04g31760	3.731	2.4724	2.879	1.14e-36	9.75e-11	7.32e-15	up	expressed protein	Cytoplasm	NA
O. sativa	24 hpi vs Nip	LOC_Os01g55340	3.7229	3.7356	3.5407	0.00036206	0.00020522	0.0017432	up	dof zinc finger domain containing protein	Cytoplasm	zf-Dof
O. sativa	24 hpi vs Nip	LOC_Os02g06430	3.7206	3.8627	3.9386	1.34e-19	1e-23	8.02e-23	up	DUF292 domain containing protein	Cytoplasm	Ist1
O. sativa	24 hpi vs Nip	LOC_Os05g34710	3.7121	1.767	4.022	6.07e-34	0.00043198	5.97e-43	up	expressed protein	Transmembrane	NA
O. sativa	24 hpi vs Nip	LOC_Os10g35110	3.7092	3.2892	3.0701	0	5.08e-228	4.57e-160	up	alpha-galactosidase precursor	Transmembrane	Melibiase
O. sativa	24 hpi vs Nip	LOC_Os11g04409	3.709	2.9799	3.5782	8.53e-140	9.71e-73	7.76e-118	up	expressed protein	Cytoplasm	NA
O. sativa	24 hpi vs Nip	LOC_Os09g38110	3.7081	3.4067	4.455	1.56e-09	9.52e-08	3.42e-17	up	RING-H2 finger protein	Transmembrane	zf-C3HC4
O. sativa	24 hpi vs Nip	LOC_Os04g43650	3.6981	4.5785	4.7574	6.37e-31	4.98e-70	2.21e-73	up	L-allo-threonine aldolase	Cytoplasm	Beta_elim_lyase
O. sativa	24 hpi vs Nip	LOC_Os05g34854	3.689	3.6878	3.4132	6.96e-31	6.05e-33	1.11e-22	up	gibberellin 20 oxidase 2	Secretion	2OG-FeII_Oxy
O. sativa	24 hpi vs Nip	LOC_Os12g02200	3.6871	3.8855	4.0435	6.76e-43	7.97e-55	1.19e-56	up	CAMK_KIN1/SNF1/Nim1_like	Cytoplasm	Pkinase
O. sativa	24 hpi vs Nip	LOC_Os08g02030	3.6866	3.898	5.2103	0.00010728	7.39e-06	1.08e-14	up	transferase family protein	Cytoplasm	Transferase
O. sativa	24 hpi vs Nip	LOC_Os09g16760	3.6795	2.8762	3.8327	2.25e-33	3.9e-16	1.01e-36	up	ankyrin repeat family protein	Transmembrane	NA
O. sativa	24 hpi vs Nip	LOC_Os11g39220	3.6782	3.9508	4.1654	1.16e-50	3.24e-69	4.16e-75	up	acyl-coenzyme A oxidase	Cytoplasm	ACOX
O. sativa	24 hpi vs Nip	LOC_Os05g17604	3.6439	4.2058	1.9878	1.77e-33	1e-58	5.89e-05	up	SHR5-receptor-like kinase	Transmembrane	LRR_1
O. sativa	24 hpi vs Nip	LOC_Os03g22210	3.6276	3.5973	4.3514	9.65e-14	2.96e-14	9.82e-25	up	POEI46 - Pollen Ole e I allergen and extensin family protein precursor	Transmembrane	Pollen_Ole_e_I
O. sativa	24 hpi vs Nip	LOC_Os05g36270	3.624	4.0726	3.5063	1.41e-38	1.39e-61	6.54e-33	up	fructose-1,6-bisphosphatase	Cytoplasm	FBPase
O. sativa	24 hpi vs Nip	LOC_Os03g10810	3.6174	2.9719	3.237	1.91e-05	0.0027506	0.00087431	up	HLS	Cytoplasm	Acetyltransf_1
O. sativa	24 hpi vs Nip	LOC_Os04g48484	3.6152	1.9472	3.0695	2.32e-66	1.15e-10	1.6e-36	up	expressed protein	Cytoplasm	NA
O. sativa	24 hpi vs Nip	LOC_Os03g08470	3.6067	4.233	2.1978	1.37e-127	3.46e-238	2.27e-24	up	AP2 domain containing protein	Cytoplasm	AP2
O. sativa	24 hpi vs Nip	LOC_Os01g21160	3.6013	4.0693	3.8298	4.14e-71	6.66e-116	4.71e-84	up	2-oxo acid dehydrogenases acyltransferase domain containing protein	Cytoplasm	Biotin_lipoyl
O. sativa	24 hpi vs Nip	LOC_Os04g51680	3.5969	3.125	4.0358	3.3e-06	0.0002487	1.23e-08	up	expressed protein	Cytoplasm	NA
O. sativa	24 hpi vs Nip	LOC_Os01g70110	3.5915	2.9342	2.7478	5.3e-31	2.64e-17	2.22e-12	up	No apical meristem protein	Cytoplasm	NAM
O. sativa	24 hpi vs Nip	LOC_Os05g10414	3.5909	2.0474	3.6534	9.33e-168	3.82e-31	7.42e-170	up	expressed protein	Cytoplasm	NA
O. sativa	24 hpi vs Nip	LOC_Os08g44360	3.5716	3.3452	2.9684	1.05e-13	7.52e-12	2.69e-07	up	male sterility protein 2	Cytoplasm	Sterile
O. sativa	24 hpi vs Nip	LOC_Os02g25780	3.5627	2.9565	3.7295	4.69e-37	1.04e-21	2.15e-41	up	expressed protein	Cytoplasm	DUF1442
O. sativa	24 hpi vs Nip	LOC_Os10g38090	3.5596	4.0275	3.5206	5.58e-08	1.08e-12	2.17e-07	up	cytochrome P450	Transmembrane	p450
O. sativa	24 hpi vs Nip	LOC_Os04g36670	3.5515	3.961	3.4521	0.0014146	3.53e-05	0.0033442	up	expressed protein	Transmembrane	NA
O. sativa	24 hpi vs Nip	LOC_Os08g28400	3.5515	4.0228	3.6621	0.0033256	8.19e-05	0.0022419	up	expressed protein	Cytoplasm	RPE65
O. sativa	24 hpi vs Nip	LOC_Os01g52110	3.5486	3.8081	3.7719	6.74e-267	0	0	up	RING finger and CHY zinc finger domain-containing protein 1	Cytoplasm	zf-C3HC4
O. sativa	24 hpi vs Nip	LOC_Os11g03370	3.5403	3.6513	3.133	0.0001151	2.2e-05	0.0034033	up	no apical meristem protein	Cytoplasm	NAM
O. sativa	24 hpi vs Nip	LOC_Os04g53830	3.54	2.8861	2.908	5.67e-06	0.0015939	0.0027998	up	3-beta hydroxysteroid dehydrogenase/isomerase family protein	Cytoplasm	Epimerase
O. sativa	24 hpi vs Nip	LOC_Os06g05440	3.5356	2.1202	3.0772	0	4.31e-71	2.69e-196	up	expressed protein	Transmembrane	NA
O. sativa	24 hpi vs Nip	LOC_Os09g37330	3.5315	1.8978	3.0929	3.06e-23	0.00044926	2.41e-14	up	OsSAUR39 - Auxin-responsive SAUR gene family member	Cytoplasm	Auxin_inducible
O. sativa	24 hpi vs Nip	LOC_Os06g48030	3.525	3.5361	4.4456	7.48e-05	3.69e-05	6.94e-10	up	peroxidase precursor	Transmembrane	peroxidase
O. sativa	24 hpi vs Nip	LOC_Os03g60260	3.5137	4.3095	4.1745	5.18e-20	4.11e-43	9.58e-35	up	ANT1	Transmembrane	Aa_trans
O. sativa	24 hpi vs Nip	LOC_Os01g02020	3.5122	3.3472	4.0866	3.62e-45	2.83e-41	3.85e-73	up	acetyl-CoA acetyltransferase, cytosolic	Cytoplasm	Thiolase_N
O. sativa	24 hpi vs Nip	LOC_Os01g09120	3.5087	2.9968	3.7834	1.62e-87	4.16e-56	2.7e-108	up	Twin LOV 1	Cytoplasm	PAS
O. sativa	24 hpi vs Nip	LOC_Os01g54670	3.5076	3.7967	3.9333	3.36e-14	1.04e-19	5.31e-20	up	coiled-coil domain-containing protein 25	Cytoplasm	DUF814
O. sativa	24 hpi vs Nip	LOC_Os01g03330	3.5034	4.5422	3.9426	5.64e-66	2.42e-175	7.1e-95	up	BBTI3 - Bowman-Birk type bran trypsin inhibitor precursor	Transmembrane	Bowman-Birk_leg
O. sativa	24 hpi vs Nip	LOC_Os06g05910	3.4862	4.0023	3.1895	3.28e-10	3.58e-17	2.2e-07	up	methyltransferase domain containing protein	Cytoplasm	Methyltransf_11
O. sativa	24 hpi vs Nip	LOC_Os01g48360	3.471	2.7688	3.3797	3.96e-13	5.02e-07	1.67e-11	up	expressed protein	Cytoplasm	NA
O. sativa	24 hpi vs Nip	LOC_Os04g57340	3.4657	2.049	3.0823	2.25e-55	7.19e-12	1.17e-35	up	AP2 domain containing protein	Cytoplasm	AP2
O. sativa	24 hpi vs Nip	LOC_Os05g06399	3.46	3.6862	4.7212	0.0016882	0.00021399	4.99e-09	up	expressed protein	Cytoplasm	NA
O. sativa	24 hpi vs Nip	LOC_Os04g03740	3.4595	3.161	3.2821	4.13e-05	0.00037632	0.00033009	up	expressed protein	Cytoplasm	NA
O. sativa	24 hpi vs Nip	LOC_Os12g26290	3.4532	4.7602	4.5647	6.08e-26	1.47e-85	1.95e-66	up	alpha-DOX2	Cytoplasm	An_peroxidase
O. sativa	24 hpi vs Nip	LOC_Os01g56930	3.4481	3.3957	3.9232	7.08e-41	1.14e-41	6.79e-61	up	eukaryotic aspartyl protease domain containing protein	Transmembrane	Asp
O. sativa	24 hpi vs Nip	LOC_Os04g31610	3.4448	3.0421	3.4697	7.11e-05	0.001287	8.68e-05	up	OsFBO3 - F-box and other domain containing protein	Cytoplasm	zf-MYND
O. sativa	24 hpi vs Nip	LOC_Os04g29550	3.4448	3.2568	3.2718	4.27e-66	5.85e-59	6.25e-53	up	RIPER2 - Ripening-related family protein precursor	Secretion	NA
O. sativa	24 hpi vs Nip	LOC_Os08g37690	3.4442	2.3785	1.9294	3.16e-20	4.71e-07	0.0016906	up	expressed protein	Transmembrane	NA
O. sativa	24 hpi vs Nip	LOC_Os12g16080	3.4422	3.5158	4.5861	6.88e-09	3.94e-10	8.84e-23	up	expressed protein	Transmembrane	NA
O. sativa	24 hpi vs Nip	LOC_Os02g51890	3.4405	4.6704	3.7205	1.14e-06	9.95e-20	3.47e-08	up	RNA recognition motif containing protein	Cytoplasm	RRM_1
O. sativa	24 hpi vs Nip	LOC_Os03g22120	3.4391	4.141	3.2745	4.63e-99	5.16e-201	6.19e-80	up	sucrose synthase	Cytoplasm	Glycos_transf_1
O. sativa	24 hpi vs Nip	LOC_Os02g46910	3.4309	4.3217	4.544	0.00073183	2.46e-08	4.59e-09	up	glycosyl hydrolases family 16	Transmembrane	Glyco_hydro_16
O. sativa	24 hpi vs Nip	LOC_Os03g14050	3.4134	4.4033	4.3747	1.29e-14	3.12e-37	6.19e-33	up	thaumatin-like protein 1 precursor	Transmembrane	Thaumatin
O. sativa	24 hpi vs Nip	LOC_Os03g49450	3.4109	3.6576	4.3378	0.00051115	3.43e-05	3.23e-08	up	expressed protein	Cytoplasm	NA
O. sativa	24 hpi vs Nip	LOC_Os02g52210	3.4021	3.3839	3.3668	2.83e-16	3.98e-17	5.3e-15	up	zinc finger, C3HC4 type domain containing protein	Transmembrane	zf-C3HC4
O. sativa	24 hpi vs Nip	LOC_Os03g20420	3.4003	3.4018	2.4038	1.33e-60	3.8e-65	8.11e-19	up	alpha-N-arabinofuranosidase A	Transmembrane	Alpha-L-AF_C
O. sativa	24 hpi vs Nip	LOC_Os10g39640	3.3922	3.114	4.0376	6.53e-12	9.52e-10	1.78e-20	up	expansin precursor	Transmembrane	DPBB_1
O. sativa	24 hpi vs Nip	LOC_Os01g73110	3.3911	2.4306	3.8546	6.71e-12	8.82e-05	1.96e-17	up	expressed protein	Transmembrane	NA
O. sativa	24 hpi vs Nip	LOC_Os03g60080	3.3874	3.6376	3.7937	1.52e-97	5.8e-133	2.91e-137	up	NAC domain-containing protein 67	Cytoplasm	NAM
O. sativa	24 hpi vs Nip	LOC_Os07g12390	3.3852	2.2509	3.2628	5.29e-19	5.04e-06	4.74e-16	up	expressed protein	Cytoplasm	NA
O. sativa	24 hpi vs Nip	LOC_Os05g27780	3.3848	2.2856	3.6328	0	1.4e-159	0	up	expressed protein	Cytoplasm	NA
O. sativa	24 hpi vs Nip	LOC_Os02g47390	3.3776	4.3051	6.2787	0.0012085	4.29e-08	3.83e-31	up	expressed protein	Cytoplasm	NA
O. sativa	24 hpi vs Nip	LOC_Os07g48060	3.3672	2.7218	2.4674	5.92e-20	4.9e-11	3.17e-07	up	peroxidase precursor	Secretion	peroxidase
O. sativa	24 hpi vs Nip	LOC_Os03g16350	3.3642	2.8999	3.4154	3.41e-60	4.28e-40	2.57e-60	up	DNA binding protein	Cytoplasm	DUF296
O. sativa	24 hpi vs Nip	LOC_Os04g24140	3.3606	2.9168	3.8547	1.36e-110	3.49e-75	4.26e-169	up	ribose-5-phosphate isomerase A	Cytoplasm	Rib_5-P_isom_A
O. sativa	24 hpi vs Nip	LOC_Os03g24830	3.3559	2.81	2.5606	1.3e-12	7.68e-08	2.63e-05	up	uncharacterized protein HI0077	Cytoplasm	DUF455
O. sativa	24 hpi vs Nip	LOC_Os04g03796	3.3523	3.8398	2.5169	3.07e-166	2.07e-282	6.66e-62	up	OsSub37 - Putative Subtilisin homologue	Transmembrane	Inhibitor_I9
O. sativa	24 hpi vs Nip	LOC_Os09g32290	3.3517	3.9831	4.7751	1.86e-12	1.32e-23	3.97e-41	up	FAD dependent oxidoreductase domain containing protein	Cytoplasm	DAO
O. sativa	24 hpi vs Nip	LOC_Os05g07940	3.3422	3.5563	3.4318	9.28e-103	8.99e-136	6.05e-107	up	glyoxalase family protein	Cytoplasm	Glyoxalase
O. sativa	24 hpi vs Nip	LOC_Os01g48930	3.3383	2.7061	2.8156	0	4.45e-190	3.33e-187	up	splicing factor-related	Cytoplasm	NA
O. sativa	24 hpi vs Nip	LOC_Os11g03420	3.3318	2.4465	2.7056	7.96e-08	0.0017146	0.00044667	up	ZF-HD protein dimerisation region containing protein	Cytoplasm	ZF-HD_dimer
O. sativa	24 hpi vs Nip	LOC_Os01g71830	3.325	4.3008	3.2854	2.25e-07	2.61e-18	8.51e-07	up	glycosyl hydrolases family 17	Cytoplasm	Glyco_hydro_17
O. sativa	24 hpi vs Nip	LOC_Os05g07090	3.319	3.2181	3.1855	3.18e-71	3.24e-69	4.65e-59	up	acyl-coenzyme A dehydrogenase, mitochondrial precursor	Cytoplasm	Acyl-CoA_dh_M
O. sativa	24 hpi vs Nip	LOC_Os06g38430	3.3184	2.3842	3.2041	1.63e-18	2.48e-07	9.92e-16	up	expressed protein	Transmembrane	NA
O. sativa	24 hpi vs Nip	LOC_Os11g14544	3.3112	3.3528	4.0654	0	0	0	up	expressed protein	Transmembrane	NA
O. sativa	24 hpi vs Nip	LOC_Os10g37290	3.3029	2.3414	2.5807	1.69e-09	0.00082474	0.00022055	up	DEFL6 - Defensin and Defensin-like DEFL family	Transmembrane	NA
O. sativa	24 hpi vs Nip	LOC_Os02g33060	3.2949	2.442	3.0099	1.29e-21	2.63e-09	2.41e-15	up	expressed protein	Cytoplasm	NA
O. sativa	24 hpi vs Nip	LOC_Os03g04020	3.2864	2.7141	3.5535	2.38e-144	2.57e-84	4.35e-179	up	expansin precursor	Secretion	DPBB_1
O. sativa	24 hpi vs Nip	LOC_Os02g17330	3.2858	2.7712	4.0457	7.48e-14	8.29e-09	1.02e-26	up	aminotransferase domain containing protein	Cytoplasm	Aminotran_4
O. sativa	24 hpi vs Nip	LOC_Os02g36490	3.2841	2.9073	3.0396	6.1e-25	3.27e-18	1.95e-18	up	expressed protein	Transmembrane	Sugar_tr
O. sativa	24 hpi vs Nip	LOC_Os08g35630	3.2793	2.7072	3.1999	6.02e-09	2e-05	6.34e-08	up	MTD1	Cytoplasm	NA
O. sativa	24 hpi vs Nip	LOC_Os02g04369	3.2792	3.3959	3.2505	0.0016663	0.00046847	0.0026402	up	expressed protein	Cytoplasm	NA
O. sativa	24 hpi vs Nip	LOC_Os04g59200	3.2681	5.1651	3.6796	3.73e-62	0	1.45e-88	up	peroxidase precursor	Secretion	peroxidase
O. sativa	24 hpi vs Nip	LOC_Os07g46950	3.2645	3.3604	2.2197	1.66e-51	6.7e-61	2.31e-14	up	ligA	NA	NA
O. sativa	24 hpi vs Nip	LOC_Os01g68460	3.2631	3.217	2.3852	2.47e-09	1.5e-09	0.0012884	up	DC1	Cytoplasm	NA
O. sativa	24 hpi vs Nip	LOC_Os01g53880	3.2598	3.1631	3.1055	1.98e-57	4.99e-56	1.75e-46	up	OsIAA6 - Auxin-responsive Aux/IAA gene family member	Cytoplasm	AUX_IAA
O. sativa	24 hpi vs Nip	LOC_Os07g48680	3.2585	2.3319	3.3479	3.47e-27	1.57e-10	2.6e-28	up	zinc finger, C3HC4 type domain containing protein	Transmembrane	zf-C3HC4
O. sativa	24 hpi vs Nip	LOC_Os04g59150	3.2502	3.6415	3.6326	2.26e-214	0	8.59e-298	up	peroxidase precursor	Secretion	peroxidase
O. sativa	24 hpi vs Nip	LOC_Os06g21890	3.2496	3.0321	3.3556	2e-05	0.00010484	1.01e-05	up	basic proline-rich protein precursor	Cytoplasm	NA
O. sativa	24 hpi vs Nip	LOC_Os03g10320	3.2486	2.7506	2.735	1.56e-09	3.31e-06	1.98e-05	up	expressed protein	Cytoplasm	NA
O. sativa	24 hpi vs Nip	LOC_Os01g28790	3.2483	3.0692	3.8609	1.03e-39	1.43e-35	3.12e-68	up	PRAS-rich protein	Cytoplasm	NA
O. sativa	24 hpi vs Nip	LOC_Os06g35730	3.2421	2.6449	2.7083	1.1e-34	1.05e-19	1.96e-18	up	ribosomal protein L5	Cytoplasm	Ribosomal_L5
O. sativa	24 hpi vs Nip	LOC_Os06g07760	3.2389	2.406	3.0321	4.73e-34	1.23e-14	4.52e-26	up	sulfiredoxin-1	Cytoplasm	ParBc
O. sativa	24 hpi vs Nip	LOC_Os03g19680	3.2382	2.8588	3.1468	2.96e-59	7.88e-43	3.28e-51	up	enoyl-CoA hydratase/isomerase family protein	Cytoplasm	ECH
O. sativa	24 hpi vs Nip	LOC_Os09g26880	3.2349	3.0966	3.4109	3.9e-152	3.65e-142	6.8e-173	up	aldehyde dehydrogenase	Cytoplasm	Aldedh
O. sativa	24 hpi vs Nip	LOC_Os11g40760	3.2347	2.66	3.1913	8.87e-10	7.32e-06	5.97e-09	up	expressed protein	Cytoplasm	NA
O. sativa	24 hpi vs Nip	LOC_Os06g05420	3.2299	3.688	4.2123	0.0034691	7.33e-05	8.89e-07	up	expressed protein	Transmembrane	NA
O. sativa	24 hpi vs Nip	LOC_Os12g41250	3.2277	3.5775	3.886	3.69e-60	5.67e-91	3.8e-108	up	methylcrotonoyl-CoA carboxylase subunit alpha, mitochondrial precursor	Cytoplasm	CPSase_L_D2
O. sativa	24 hpi vs Nip	LOC_Os02g52830	3.2243	3.6629	2.1251	1.21e-10	3.52e-17	0.0039797	up	lipase	Cytoplasm	Lipase_3
O. sativa	24 hpi vs Nip	LOC_Os07g07410	3.221	3.037	2.5824	3.04e-52	1.57e-46	2.81e-24	up	oxidoreductase, 2OG-Fe oxygenase family protein	Cytoplasm	2OG-FeII_Oxy
O. sativa	24 hpi vs Nip	LOC_Os01g10210	3.2206	1.8038	3.3598	1.69e-71	1.91e-13	2.47e-78	up	lachrymatory factor synthase	Cytoplasm	Polyketide_cyc2
O. sativa	24 hpi vs Nip	LOC_Os03g60419	3.2089	1.6094	2.9242	1.99e-20	0.0033157	2.06e-14	up	expressed protein	Cytoplasm	NA
O. sativa	24 hpi vs Nip	LOC_Os01g04620	3.2087	5.7799	3.901	5.26e-05	5.08e-41	8.26e-09	up	transposon protein	Cytoplasm	Peptidase_C26
O. sativa	24 hpi vs Nip	LOC_Os03g55590	3.207	3.2005	3.005	7.46e-138	1.66e-147	1.73e-105	up	MYB family transcription factor	Cytoplasm	Myb_DNA-binding
O. sativa	24 hpi vs Nip	LOC_Os10g33190	3.2052	3.4044	3.8609	1.34e-15	2.52e-20	9.25e-28	up	expressed protein	Cytoplasm	NA
O. sativa	24 hpi vs Nip	LOC_Os07g22570	3.2033	3.7059	4.7086	0.00011462	1.12e-07	8.12e-16	up	retrotransposon protein	Secretion	NA
O. sativa	24 hpi vs Nip	LOC_Os01g67490	3.2027	2.4702	3.8118	2.92e-19	2.09e-09	5.63e-33	up	OTU-like cysteine protease family protein	Cytoplasm	OTU
O. sativa	24 hpi vs Nip	LOC_Os04g58280	3.1857	3.4488	3.7652	0	0	0	up	stem-specific protein TSJT1	Cytoplasm	DUF3700
O. sativa	24 hpi vs Nip	LOC_Os02g39080	3.1756	2.5778	2.5435	1.35e-12	3.06e-07	4.02e-06	up	expressed protein	Cytoplasm	NA
O. sativa	24 hpi vs Nip	LOC_Os02g26860	3.1721	2.394	3.5626	6.85e-42	6.64e-19	7.25e-59	up	START domain containing protein	Transmembrane	START
O. sativa	24 hpi vs Nip	LOC_Os03g18600	3.172	2.4726	3.4063	9.77e-68	1.68e-33	9.33e-82	up	cyclase/dehydrase family protein	Cytoplasm	Polyketide_cyc2
O. sativa	24 hpi vs Nip	LOC_Os08g30554	3.1694	2.0577	3.0896	3.26e-13	0.00038394	1.32e-11	up	expressed protein	Cytoplasm	NA
O. sativa	24 hpi vs Nip	LOC_Os06g10450	3.1685	1.6933	2.7994	8.09e-17	0.0035486	8.07e-11	up	expressed protein	Cytoplasm	NA
O. sativa	24 hpi vs Nip	LOC_Os08g09010	3.1671	3.0764	3.4267	3.75e-10	6.02e-10	1.85e-12	up	Cupin domain containing protein	Secretion	Cupin_1
O. sativa	24 hpi vs Nip	LOC_Os10g18490	3.1664	2.3103	3.5924	3.11e-09	0.00048204	3.08e-13	up	cytokinin-O-glucosyltransferase 2	Cytoplasm	NA
O. sativa	24 hpi vs Nip	LOC_Os07g47620	3.1521	2.4744	3.539	1.49e-05	0.0045813	1.42e-07	up	universal stress protein domain containing protein	Cytoplasm	Usp
O. sativa	24 hpi vs Nip	LOC_Os03g57660	3.1405	3.0464	4.0315	1.53e-08	2.46e-08	1.46e-18	up	peptidase	Cytoplasm	Peptidase_M28
O. sativa	24 hpi vs Nip	LOC_Os05g27660	3.1375	2.6194	3.1074	1.61e-28	1.54e-17	2.94e-26	up	expressed protein	Cytoplasm	NA
O. sativa	24 hpi vs Nip	LOC_Os04g47310	3.1227	2.7323	3.003	8.66e-23	3.32e-16	4.41e-19	up	expressed protein	Cytoplasm	NA
O. sativa	24 hpi vs Nip	LOC_Os11g15040	3.119	3.0221	3.0116	2.9e-226	1.54e-220	4.18e-191	up	S-adenosyl-L-methionine:benzoic acid/salicylic acid carboxyl methyltransferase	Cytoplasm	Methyltransf_7
O. sativa	24 hpi vs Nip	LOC_Os09g31478	3.1172	3.6467	4.1225	1.1e-26	4.37e-48	4.06e-66	up	auxin efflux carrier component	Transmembrane	Mem_trans
O. sativa	24 hpi vs Nip	LOC_Os06g50230	3.1142	2.5791	3.6147	6.56e-176	8.01e-105	1.2e-276	up	expressed protein	Cytoplasm	NA
O. sativa	24 hpi vs Nip	LOC_Os10g41330	3.1073	2.5306	3.033	4.16e-11	1.68e-06	8.2e-10	up	AP2 domain containing protein	Transmembrane	AP2
[truncated: 14,523 more rows]
