# Supplementary material for: Identification of Differentially Expressed Genes Reveal Conserved Mechanisms in the Rice-Magnaporthe oryzae Interaction
Source: Front Plant Sci. 2022 Apr 5;13:723356. doi: 10.3389/fpls.2022.723356 (PMC9016282; doi:10.3389/fpls.2022.723356)
Supplement: Supplementary file 10 [file Table_4.XLSX]

## Sheet: Sheet1
Table S4 Pfam domain annotation of CDEGs identified at every timepoints (only top10 domains were provided here)
Timepoint	Pfam description	CDEGs count
8 hpi vs Nip	p450	30
	Pkinase	29
	zf-C3HC4	23
	LRR_1	17
	Pkinase_Tyr	17
	DUF26	14
	2OG-FeII_Oxy	13
	Chloroa_b-bind	12
	peroxidase	12
	adh_short	11
24 hpi vs Nip	p450	38
	Pkinase	38
	zf-C3HC4	26
	RRM_1	22
	2OG-FeII_Oxy	19
	Myb_DNA-binding	17
	peroxidase	17
	UDPGT	17
	LRR_1	16
	Epimerase	15
48 hpi vs Nip	p450	35
	peroxidase	15
	Pkinase	12
	Transferase	12
	DUF26	11
	UDPGT	11
	Myb_DNA-binding	10
	zf-C3HC4	10
	2OG-FeII_Oxy	9
	AP2	9
72 hpi vs Nip	p450	54
	Pkinase	33
	UDPGT	21
	Transferase	20
	WRKY	17
	zf-C3HC4	17
	peroxidase	16
	PTR2	16
	2OG-FeII_Oxy	13
	AMP-binding	13
96 hpi vs Nip	p450	56
	Pkinase	35
	Transferase	22
	UDPGT	20
	WRKY	16
	zf-C3HC4	16
	PTR2	15
	Chloroa_b-bind	13
	Aa_trans	12
	adh_short	12
