# Supplementary material for: Identification of Differentially Expressed Genes Reveal Conserved Mechanisms in the Rice-Magnaporthe oryzae Interaction
Source: Front Plant Sci. 2022 Apr 5;13:723356. doi: 10.3389/fpls.2022.723356 (PMC9016282; doi:10.3389/fpls.2022.723356)
Supplement: Supplementary file 11 [file Table_5.XLSX]

## Sheet: Sheet1
Table S5. GO enrichment analysis for 3439 O. sativa CDEGs; GO terms with q-value ≤ 0.01 were regarded as significantly enriched GO terms. GO terms were ordered by their ratio value and top10 GO terms were displayed here.
8 hpi O. sativa				8h
ID	Descrption	fg_num	bg_num	qvalue	ratio	class	Transcription regulation
GO:0006551	leucine metabolic process	6	10	6.25392e-05	0.6	Biological Process	Up-regulation
GO:0009083	branched-chain amino acid catabolic process	6	10	6.25392e-05	0.6	Biological Process	Up-regulation
GO:0009081	branched-chain amino acid metabolic process	11	35	1.03841e-05	0.314	Biological Process	Up-regulation
GO:0009063	cellular amino acid catabolic process	13	67	6.25392e-05	0.194	Biological Process	Up-regulation
GO:1901606	alpha-amino acid catabolic process	12	64	0.000125192	0.188	Biological Process	Up-regulation
GO:0016054	organic acid catabolic process	16	114	0.000125192	0.14	Biological Process	Up-regulation
GO:0046395	carboxylic acid catabolic process	16	114	0.000125192	0.14	Biological Process	Up-regulation
GO:0044282	small molecule catabolic process	22	177	3.91881e-05	0.124	Biological Process	Up-regulation
GO:0005777	peroxisome	13	106	0.00149476	0.123	Cellular Component	Up-regulation
GO:0042579	microbody	13	106	0.00149476	0.123	Cellular Component	Up-regulation
GO:0009768	photosynthesis, light harvesting in photosystem I	11	15	1.85334e-11	0.733	Biological Process	Down-regulation
GO:0016168	chlorophyll binding	11	16	3.65192e-11	0.688	Molecular Function	Down-regulation
GO:0098807	chloroplast thylakoid membrane protein complex	3	5	0.001661	0.6	Cellular Component	Down-regulation
GO:0010731	protein glutathionylation	3	5	0.0075309	0.6	Biological Process	Down-regulation
GO:0009765	photosynthesis, light harvesting	14	24	9.77029e-13	0.583	Biological Process	Down-regulation
GO:0006546	glycine catabolic process	4	7	0.00159597	0.571	Biological Process	Down-regulation
GO:0019464	glycine decarboxylation via glycine cleavage system	4	7	0.00159597	0.571	Biological Process	Down-regulation
GO:0018298	protein-chromophore linkage	12	22	1.34631e-10	0.545	Biological Process	Down-regulation
GO:0009522	photosystem I	14	27	8.46065e-14	0.519	Cellular Component	Down-regulation
GO:0010287	plastoglobule	17	33	1.35019e-16	0.515	Cellular Component	Down-regulation
24 hpi O. sativa
ID	Descrption	fg_num	bg_num	qvalue	ratio	class	Transcription regulation
GO:0006097	glyoxylate cycle	3	3	0.00322238	1	Biological Process	Up-regulation
GO:0006572	tyrosine catabolic process	3	3	0.00322238	1	Biological Process	Up-regulation
GO:0046487	glyoxylate metabolic process	3	3	0.00322238	1	Biological Process	Up-regulation
GO:0006551	leucine metabolic process	7	10	1.60725e-06	0.7	Biological Process	Up-regulation
GO:0009083	branched-chain amino acid catabolic process	7	10	1.60725e-06	0.7	Biological Process	Up-regulation
GO:0009514	glyoxysome	4	6	0.00180029	0.667	Cellular Component	Up-regulation
GO:0006552	leucine catabolic process	4	6	0.00197275	0.667	Biological Process	Up-regulation
GO:0009062	fatty acid catabolic process	10	28	3.89321e-06	0.357	Biological Process	Up-regulation
GO:0019395	fatty acid oxidation	10	28	3.89321e-06	0.357	Biological Process	Up-regulation
GO:0006635	fatty acid beta-oxidation	9	26	2.22113e-05	0.346	Biological Process	Up-regulation
GO:0009768	photosynthesis, light harvesting in photosystem I	13	15	1.42522e-12	0.867	Biological Process	Down-regulation
GO:0016168	chlorophyll binding	13	16	1.98853e-12	0.812	Molecular Function	Down-regulation
GO:0009538	photosystem I reaction center	4	5	0.000283711	0.8	Cellular Component	Down-regulation
GO:0009522	photosystem I	20	27	1.67233e-19	0.741	Cellular Component	Down-regulation
GO:0009765	photosynthesis, light harvesting	17	24	3.94092e-14	0.708	Biological Process	Down-regulation
GO:0010287	plastoglobule	22	33	8.20155e-20	0.667	Cellular Component	Down-regulation
GO:0042549	photosystem II stabilization	4	6	0.00387344	0.667	Biological Process	Down-regulation
GO:0018298	protein-chromophore linkage	14	22	9.76424e-11	0.636	Biological Process	Down-regulation
GO:0016120	carotene biosynthetic process	5	8	0.000969493	0.625	Biological Process	Down-regulation
GO:0098807	chloroplast thylakoid membrane protein complex	3	5	0.00792691	0.6	Cellular Component	Down-regulation
48 hpi O. sativa
ID	Descrption	fg_num	bg_num	qvalue	ratio	class	Transcription regulation
GO:0009800	cinnamic acid biosynthetic process	4	8	0.000372054	0.5	Biological Process	Up-regulation
GO:0009803	cinnamic acid metabolic process	4	8	0.000372054	0.5	Biological Process	Up-regulation
GO:0045548	phenylalanine ammonia-lyase activity	4	8	0.000346862	0.5	Molecular Function	Up-regulation
GO:0016841	ammonia-lyase activity	4	10	0.000668366	0.4	Molecular Function	Up-regulation
GO:0006559	L-phenylalanine catabolic process	4	14	0.00237835	0.286	Biological Process	Up-regulation
GO:1902222	erythrose 4-phosphate/phosphoenolpyruvate family amino acid catabolic process	4	14	0.00237835	0.286	Biological Process	Up-regulation
GO:0009813	flavonoid biosynthetic process	5	18	0.000597792	0.278	Biological Process	Up-regulation
GO:0080163	regulation of protein serine/threonine phosphatase activity	6	22	0.000147184	0.273	Biological Process	Up-regulation
GO:0010427	abscisic acid binding	6	23	0.000179501	0.261	Molecular Function	Up-regulation
GO:0016102	diterpenoid biosynthetic process	10	39	5.81246e-07	0.256	Biological Process	Up-regulation
GO:0008131	primary amine oxidase activity	3	8	0.00227957	0.375	Molecular Function	Down-regulation
GO:0016641	oxidoreductase activity, acting on the CH-NH2 group of donors, oxygen as acceptor	3	12	0.00490737	0.25	Molecular Function	Down-regulation
GO:0048038	quinone binding	3	15	0.0070253	0.2	Molecular Function	Down-regulation
GO:0016638	oxidoreductase activity, acting on the CH-NH2 group of donors	4	22	0.00227957	0.182	Molecular Function	Down-regulation
GO:0035673	oligopeptide transmembrane transporter activity	6	85	0.00524582	0.071	Molecular Function	Down-regulation
GO:0042887	amide transmembrane transporter activity	7	128	0.00647021	0.055	Molecular Function	Down-regulation
GO:0015295	solute:proton symporter activity	8	151	0.00454497	0.053	Molecular Function	Down-regulation
GO:0015294	solute:cation symporter activity	8	155	0.00490737	0.052	Molecular Function	Down-regulation
GO:0015293	symporter activity	8	177	0.0079525	0.045	Molecular Function	Down-regulation
GO:0015077	monovalent inorganic cation transmembrane transporter activity	12	297	0.00227957	0.04	Molecular Function	Down-regulation
72 hpi O. sativa
ID	Descrption	fg_num	bg_num	qvalue	ratio	class	Transcription regulation
GO:0051501	diterpene phytoalexin metabolic process	5	5	4.97076e-06	1	Biological Process	Up-regulation
GO:0051502	diterpene phytoalexin biosynthetic process	5	5	4.97076e-06	1	Biological Process	Up-regulation
GO:0006097	glyoxylate cycle	3	3	0.00149928	1	Biological Process	Up-regulation
GO:0046487	glyoxylate metabolic process	3	3	0.00149928	1	Biological Process	Up-regulation
GO:0009800	cinnamic acid biosynthetic process	6	8	5.2666e-06	0.75	Biological Process	Up-regulation
GO:0009803	cinnamic acid metabolic process	6	8	5.2666e-06	0.75	Biological Process	Up-regulation
GO:0045548	phenylalanine ammonia-lyase activity	6	8	1.04896e-05	0.75	Molecular Function	Up-regulation
GO:0004049	anthranilate synthase activity	3	4	0.00726425	0.75	Molecular Function	Up-regulation
GO:0004640	phosphoribosylanthranilate isomerase activity	3	4	0.00726425	0.75	Molecular Function	Up-regulation
GO:0000162	tryptophan biosynthetic process	9	15	9.58612e-08	0.6	Biological Process	Up-regulation
GO:0010598	NAD(P)H dehydrogenase complex (plastoquinone)	4	7	4.19495e-05	0.571	Cellular Component	Down-regulation
GO:0009228	thiamine biosynthetic process	3	6	0.0072159	0.5	Biological Process	Down-regulation
GO:0010239	chloroplast mRNA processing	3	6	0.0072159	0.5	Biological Process	Down-regulation
GO:0042724	thiamine-containing compound biosynthetic process	3	6	0.0072159	0.5	Biological Process	Down-regulation
GO:0031425	chloroplast RNA processing	5	12	0.000507257	0.417	Biological Process	Down-regulation
GO:0009773	photosynthetic electron transport in photosystem I	5	13	0.000675593	0.385	Biological Process	Down-regulation
GO:0009768	photosynthesis, light harvesting in photosystem I	5	15	0.00114367	0.333	Biological Process	Down-regulation
GO:0018298	protein-chromophore linkage	7	22	6.17936e-05	0.318	Biological Process	Down-regulation
GO:0016168	chlorophyll binding	5	16	0.00122227	0.312	Molecular Function	Down-regulation
GO:0009765	photosynthesis, light harvesting	7	24	9.085e-05	0.292	Biological Process	Down-regulation
96 hpi O. sativa
ID	Descrption	fg_num	bg_num	qvalue	ratio	class	Transcription regulation
GO:0051501	diterpene phytoalexin metabolic process	5	5	1.63391e-05	1	Biological Process	Up-regulation
GO:0051502	diterpene phytoalexin biosynthetic process	5	5	1.63391e-05	1	Biological Process	Up-regulation
GO:0006097	glyoxylate cycle	3	3	0.00295817	1	Biological Process	Up-regulation
GO:0046487	glyoxylate metabolic process	3	3	0.00295817	1	Biological Process	Up-regulation
GO:0052314	phytoalexin metabolic process	7	9	2.11474e-06	0.778	Biological Process	Up-regulation
GO:0052315	phytoalexin biosynthetic process	7	9	2.11474e-06	0.778	Biological Process	Up-regulation
GO:0005950	anthranilate synthase complex	3	4	0.00871566	0.75	Cellular Component	Up-regulation
GO:0000162	tryptophan biosynthetic process	10	15	3.31019e-08	0.667	Biological Process	Up-regulation
GO:0046219	indolalkylamine biosynthetic process	10	15	3.31019e-08	0.667	Biological Process	Up-regulation
GO:0009514	glyoxysome	4	6	0.00298042	0.667	Cellular Component	Up-regulation
GO:0009538	photosystem I reaction center	5	5	4.20584e-07	1	Cellular Component	Down-regulation
GO:0098807	chloroplast thylakoid membrane protein complex	5	5	4.20584e-07	1	Cellular Component	Down-regulation
GO:0016851	magnesium chelatase activity	3	4	0.00800265	0.75	Molecular Function	Down-regulation
GO:0051002	ligase activity, forming nitrogen-metal bonds	3	4	0.00800265	0.75	Molecular Function	Down-regulation
GO:0051003	ligase activity, forming nitrogen-metal bonds, forming coordination complexes	3	4	0.00800265	0.75	Molecular Function	Down-regulation
GO:0052852	very-long-chain-(S)-2-hydroxy-acid oxidase activity	3	4	0.00800265	0.75	Molecular Function	Down-regulation
GO:0052853	long-chain-(S)-2-hydroxy-long-chain-acid oxidase activity	3	4	0.00800265	0.75	Molecular Function	Down-regulation
GO:0052854	medium-chain-(S)-2-hydroxy-acid oxidase activity	3	4	0.00800265	0.75	Molecular Function	Down-regulation
GO:0019048	modulation by virus of host morphology or physiology	3	4	0.00580214	0.75	Biological Process	Down-regulation
GO:0009768	photosynthesis, light harvesting in photosystem I	11	15	3.49219e-11	0.733	Biological Process	Down-regulation
