# Supplementary material for: Identification of Differentially Expressed Genes Reveal Conserved Mechanisms in the Rice-Magnaporthe oryzae Interaction
Source: Front Plant Sci. 2022 Apr 5;13:723356. doi: 10.3389/fpls.2022.723356 (PMC9016282; doi:10.3389/fpls.2022.723356)
Supplement: Supplementary file 12 [file Table_6.XLSX]

## Sheet: Sheet1
Table S6. GO enrichment analysis for 3313 M. oryzae CDEGs; GO terms with q-value ≤ 0.05 were regarded as significantly enriched GO terms. GO terms were ordered by their ratio value and top10 GO terms were displayed here.
8 hpi M. oryzae
ID	Descrption	fg_num	bg_num	qvalue	ratio	class	Transcription regulation
GO:0003824	catalytic activity	238	3284	0.000466186	0.072	Molecular Function	Up-regulation
GO:0052689	carboxylic ester hydrolase activity	17	102	0.0366246	0.167	Molecular Function	Up-regulation
GO:0004069	L-aspartate:2-oxoglutarate aminotransferase activity	3	3	0.0179846	1	Molecular Function	Down-regulation
GO:0006537	glutamate biosynthetic process	2	2	0.0261778	1	Biological Process	Down-regulation
GO:0043650	dicarboxylic acid biosynthetic process	2	2	0.0261778	1	Biological Process	Down-regulation
GO:0004655	porphobilinogen synthase activity	4	6	0.0167181	0.667	Molecular Function	Down-regulation
GO:0006493	protein O-linked glycosylation	2	3	0.0438252	0.667	Biological Process	Down-regulation
GO:0016226	iron-sulfur cluster assembly	2	3	0.0438252	0.667	Biological Process	Down-regulation
GO:0031163	metallo-sulfur cluster assembly	2	3	0.0438252	0.667	Biological Process	Down-regulation
GO:0009082	branched-chain amino acid biosynthetic process	3	9	0.0449966	0.333	Biological Process	Down-regulation
GO:0016638	oxidoreductase activity, acting on the CH-NH2 group of donors	7	22	0.0167181	0.318	Molecular Function	Down-regulation
GO:0009081	branched-chain amino acid metabolic process	4	13	0.0261778	0.308	Biological Process	Down-regulation
24 hpi M. oryzae
ID	Descrption	fg_num	bg_num	qvalue	ratio	class	Transcription regulation
GO:0003824	catalytic activity	314	3284	4.06128e-12	0.096	Molecular Function	Up-regulation
GO:0016491	oxidoreductase activity	113	875	3.83496e-07	0.129	Molecular Function	Up-regulation
GO:0005975	carbohydrate metabolic process	46	273	1.83587e-05	0.168	Biological Process	Up-regulation
GO:0004553	hydrolase activity, hydrolyzing O-glycosyl compounds	40	229	7.32411e-05	0.175	Molecular Function	Up-regulation
GO:0016798	hydrolase activity, acting on glycosyl bonds	41	238	7.32411e-05	0.172	Molecular Function	Up-regulation
GO:0004497	monooxygenase activity	38	220	0.000148422	0.173	Molecular Function	Up-regulation
GO:0052689	carboxylic ester hydrolase activity	21	102	0.00228713	0.206	Molecular Function	Up-regulation
GO:0004564	beta-fructofuranosidase activity	4	5	0.0121626	0.8	Molecular Function	Up-regulation
GO:0016709	oxidoreductase activity, acting on paired donors, with incorporation or reduction of molecular oxygen, NAD(P)H as one donor, and incorporation of one atom of oxygen	19	99	0.0121626	0.192	Molecular Function	Up-regulation
GO:0005506	iron ion binding	27	170	0.0135411	0.159	Molecular Function	Up-regulation
48 hpi M. oryzae
ID	Descrption	fg_num	bg_num	qvalue	ratio	class	Transcription regulation
GO:0019012	virion	2	2	0.0318504	1	Cellular Component	Up-regulation
GO:0019028	viral capsid	2	2	0.0318504	1	Cellular Component	Up-regulation
GO:0044423	virion part	2	2	0.0318504	1	Cellular Component	Up-regulation
GO:0031176	endo-1,4-beta-xylanase activity	6	11	0.00427146	0.545	Molecular Function	Up-regulation
GO:0051345	positive regulation of hydrolase activity	6	11	0.00846832	0.545	Biological Process	Up-regulation
GO:0051346	negative regulation of hydrolase activity	6	11	0.00846832	0.545	Biological Process	Up-regulation
GO:0051421	regulation of endo-1,4-beta-xylanase activity	6	11	0.00846832	0.545	Biological Process	Up-regulation
GO:0051422	negative regulation of endo-1,4-beta-xylanase activity	6	11	0.00846832	0.545	Biological Process	Up-regulation
GO:0051423	positive regulation of endo-1,4-beta-xylanase activity	6	11	0.00846832	0.545	Biological Process	Up-regulation
GO:0097599	xylanase activity	8	17	0.0015122	0.471	Molecular Function	Up-regulation
GO:0006537	glutamate biosynthetic process	2	2	0.0397539	1	Biological Process	Down-regulation
GO:0043650	dicarboxylic acid biosynthetic process	2	2	0.0397539	1	Biological Process	Down-regulation
GO:0006979	response to oxidative stress	5	16	0.0300264	0.312	Biological Process	Down-regulation
GO:0007154	cell communication	21	121	0.00923079	0.174	Biological Process	Down-regulation
GO:0010604	positive regulation of macromolecule metabolic process	11	64	0.0300264	0.172	Biological Process	Down-regulation
GO:0031325	positive regulation of cellular metabolic process	11	64	0.0300264	0.172	Biological Process	Down-regulation
GO:0031396	regulation of protein ubiquitination	11	64	0.0300264	0.172	Biological Process	Down-regulation
GO:0031397	negative regulation of protein ubiquitination	11	64	0.0300264	0.172	Biological Process	Down-regulation
GO:0031398	positive regulation of protein ubiquitination	11	64	0.0300264	0.172	Biological Process	Down-regulation
GO:0031400	negative regulation of protein modification process	11	64	0.0300264	0.172	Biological Process	Down-regulation
72 hpi M. oryzae
ID	Descrption	fg_num	bg_num	qvalue	ratio	class	Transcription regulation
GO:0004567	beta-mannosidase activity	4	4	0.0178187	1	Molecular Function	Up-regulation
GO:0015935	small ribosomal subunit	8	10	1.98012e-05	0.8	Cellular Component	Up-regulation
GO:0044391	ribosomal subunit	12	19	2.82728e-06	0.632	Cellular Component	Up-regulation
GO:0005840	ribosome	61	101	9.11292e-31	0.604	Cellular Component	Up-regulation
GO:0003735	structural constituent of ribosome	61	101	4.72909e-24	0.604	Molecular Function	Up-regulation
GO:0005198	structural molecule activity	61	112	5.41498e-21	0.545	Molecular Function	Up-regulation
GO:0097599	xylanase activity	9	17	0.0100857	0.529	Molecular Function	Up-regulation
GO:0015923	mannosidase activity	11	22	0.0041394	0.5	Molecular Function	Up-regulation
GO:0030529	intracellular ribonucleoprotein complex	66	142	8.01883e-25	0.465	Cellular Component	Up-regulation
GO:1990904	ribonucleoprotein complex	66	142	8.01883e-25	0.465	Cellular Component	Up-regulation
GO:0000160	phosphorelay signal transduction system	6	13	0.00328643	0.462	Biological Process	Down-regulation
GO:0000156	phosphorelay response regulator activity	6	13	0.0363829	0.462	Molecular Function	Down-regulation
GO:0051536	iron-sulfur cluster binding	8	24	0.0363829	0.333	Molecular Function	Down-regulation
GO:0051540	metal cluster binding	8	24	0.0363829	0.333	Molecular Function	Down-regulation
GO:0005057	receptor signaling protein activity	10	34	0.0363829	0.294	Molecular Function	Down-regulation
GO:0043687	post-translational protein modification	6	21	0.0448259	0.286	Biological Process	Down-regulation
GO:0004872	receptor activity	10	36	0.0363829	0.278	Molecular Function	Down-regulation
GO:0038023	signaling receptor activity	10	36	0.0363829	0.278	Molecular Function	Down-regulation
GO:0060089	molecular transducer activity	10	36	0.0363829	0.278	Molecular Function	Down-regulation
GO:0035556	intracellular signal transduction	17	66	0.00152106	0.258	Biological Process	Down-regulation
96 hpi M. oryzae
ID	Descrption	fg_num	bg_num	qvalue	ratio	class	Transcription regulation
GO:0004567	beta-mannosidase activity	4	4	0.00687731	1	Molecular Function	Up-regulation
GO:0019012	virion	2	2	0.0490353	1	Cellular Component	Up-regulation
GO:0019028	viral capsid	2	2	0.0490353	1	Cellular Component	Up-regulation
GO:0044423	virion part	2	2	0.0490353	1	Cellular Component	Up-regulation
GO:0009044	xylan 1,4-beta-xylosidase activity	5	6	0.00507383	0.833	Molecular Function	Up-regulation
GO:0097599	xylanase activity	14	17	2.08223e-08	0.824	Molecular Function	Up-regulation
GO:0031176	endo-1,4-beta-xylanase activity	9	11	1.83103e-05	0.818	Molecular Function	Up-regulation
GO:0051345	positive regulation of hydrolase activity	9	11	3.81096e-05	0.818	Biological Process	Up-regulation
GO:0051346	negative regulation of hydrolase activity	9	11	3.81096e-05	0.818	Biological Process	Up-regulation
GO:0051421	regulation of endo-1,4-beta-xylanase activity	9	11	3.81096e-05	0.818	Biological Process	Up-regulation
GO:0051536	iron-sulfur cluster binding	8	24	0.0338754	0.333	Molecular Function	Down-regulation
GO:0051540	metal cluster binding	8	24	0.0338754	0.333	Molecular Function	Down-regulation
