# Supplementary material for: Identification of Differentially Expressed Genes Reveal Conserved Mechanisms in the Rice-Magnaporthe oryzae Interaction
Source: Front Plant Sci. 2022 Apr 5;13:723356. doi: 10.3389/fpls.2022.723356 (PMC9016282; doi:10.3389/fpls.2022.723356)
Supplement: Supplementary file 13 [file Table_7.XLSX]

## Sheet: Sheet1
Table S7. KEGG pathway enrichment analysis for 3439 O. sativa CDEGs; Pathway with Q-value ≤ 0.05 were significantly enriched pathway.
8 hpi O. sativa
Pathway ID	Pathway	Candidate genes with pathway annotation (318)	All genes with pathway annotation (3403)	Qvalue
ko00196	Photosynthesis - antenna proteins	11 (3.46%)	15 (0.44%)	0
ko01100	Metabolic pathways	182 (57.23%)	1433 (42.11%)	0
ko01110	Biosynthesis of secondary metabolites	121 (38.05%)	835 (24.54%)	0
ko00630	Glyoxylate and dicarboxylate metabolism	20 (6.29%)	60 (1.76%)	5e-06
ko01200	Carbon metabolism	41 (12.89%)	209 (6.14%)	4e-05
ko00710	Carbon fixation in photosynthetic organisms	17 (5.35%)	64 (1.88%)	0.000869
ko00260	Glycine, serine and threonine metabolism	14 (4.4%)	50 (1.47%)	0.001887
ko00280	Valine, leucine and isoleucine degradation	11 (3.46%)	34 (1%)	0.002174
ko00620	Pyruvate metabolism	16 (5.03%)	72 (2.12%)	0.008924
ko00500	Starch and sucrose metabolism	19 (5.97%)	103 (3.03%)	0.028638
ko00290	Valine, leucine and isoleucine biosynthesis	5 (1.57%)	13 (0.38%)	0.045179
ko00910	Nitrogen metabolism	7 (2.2%)	24 (0.71%)	0.045179
24 hpi O. sativa
Pathway ID	Pathway	Candidate genes with pathway annotation (440)	All genes with pathway annotation (3403)	Qvalue
ko01100	Metabolic pathways	252 (57.27%)	1433 (42.11%)	0
ko00196	Photosynthesis - antenna proteins	13 (2.95%)	15 (0.44%)	0
ko01110	Biosynthesis of secondary metabolites	163 (37.05%)	835 (24.54%)	0
ko01200	Carbon metabolism	53 (12.05%)	209 (6.14%)	1e-05
ko00710	Carbon fixation in photosynthetic organisms	24 (5.45%)	64 (1.88%)	1e-05
ko00630	Glyoxylate and dicarboxylate metabolism	22 (5%)	60 (1.76%)	3.9e-05
ko00195	Photosynthesis	17 (3.86%)	40 (1.18%)	4.7e-05
ko00860	Porphyrin and chlorophyll metabolism	14 (3.18%)	31 (0.91%)	0.000135
ko00280	Valine, leucine and isoleucine degradation	14 (3.18%)	34 (1%)	0.000435
ko00592	alpha-Linolenic acid metabolism	13 (2.95%)	35 (1.03%)	0.002399
ko00030	Pentose phosphate pathway	15 (3.41%)	44 (1.29%)	0.002399
ko00620	Pyruvate metabolism	20 (4.55%)	72 (2.12%)	0.004923
ko00500	Starch and sucrose metabolism	24 (5.45%)	103 (3.03%)	0.020212
ko04712	Circadian rhythm - plant	10 (2.27%)	30 (0.88%)	0.024524
ko00260	Glycine, serine and threonine metabolism	14 (3.18%)	50 (1.47%)	0.024524
ko00071	Fatty acid degradation	12 (2.73%)	41 (1.2%)	0.029232
ko00906	Carotenoid biosynthesis	8 (1.82%)	22 (0.65%)	0.029232
ko00010	Glycolysis / Gluconeogenesis	24 (5.45%)	111 (3.26%)	0.040605
ko00910	Nitrogen metabolism	8 (1.82%)	24 (0.71%)	0.047595
ko00360	Phenylalanine metabolism	10 (2.27%)	34 (1%)	0.047699
48 hpi O. sativa
Pathway ID	Pathway	Candidate genes with pathway annotation (148)	All genes with pathway annotation (3403)	Qvalue
ko01110	Biosynthesis of secondary metabolites	80 (54.05%)	835 (24.54%)	0
ko00940	Phenylpropanoid biosynthesis	30 (20.27%)	161 (4.73%)	0
ko01100	Metabolic pathways	96 (64.86%)	1433 (42.11%)	0
ko00904	Diterpenoid biosynthesis	10 (6.76%)	26 (0.76%)	1e-06
ko00360	Phenylalanine metabolism	8 (5.41%)	34 (1%)	0.001175
ko00270	Cysteine and methionine metabolism	11 (7.43%)	78 (2.29%)	0.006075
ko00941	Flavonoid biosynthesis	5 (3.38%)	18 (0.53%)	0.008994
ko00630	Glyoxylate and dicarboxylate metabolism	7 (4.73%)	60 (1.76%)	0.014241
ko04016	MAPK signaling pathway - plant	12 (8.11%)	108 (3.17%)	0.022042
ko00062	Fatty acid elongation	4 (2.7%)	26 (0.76%)	0.024345
ko04626	Plant-pathogen interaction	10 (6.76%)	120 (3.53%)	0.034187
ko00460	Cyanoamino acid metabolism	5 (3.38%)	31 (0.91%)	0.041921
ko04712	Circadian rhythm - plant	5 (3.38%)	30 (0.88%)	0.048709
ko00945	Stilbenoid, diarylheptanoid and gingerol biosynthesis	3 (2.03%)	9 (0.26%)	0.049611
72 hpi O. sativa
Pathway ID	Pathway	Candidate genes with pathway annotation (280)	All genes with pathway annotation (3403)	Qvalue
ko01110	Biosynthesis of secondary metabolites	141 (50.36%)	835 (24.54%)	0
ko01100	Metabolic pathways	185 (66.07%)	1433 (42.11%)	0
ko00904	Diterpenoid biosynthesis	14 (5%)	26 (0.76%)	0
ko00400	Phenylalanine, tyrosine and tryptophan biosynthesis	14 (5%)	38 (1.12%)	1.9e-05
ko00360	Phenylalanine metabolism	13 (4.64%)	34 (1%)	2.3e-05
ko00592	alpha-Linolenic acid metabolism	13 (4.64%)	35 (1.03%)	2.8e-05
ko00940	Phenylpropanoid biosynthesis	31 (11.07%)	161 (4.73%)	5.6e-05
ko01230	Biosynthesis of amino acids	31 (11.07%)	178 (5.23%)	0.000414
ko00900	Terpenoid backbone biosynthesis	11 (3.93%)	37 (1.09%)	0.001312
ko00591	Linoleic acid metabolism	6 (2.14%)	13 (0.38%)	0.003075
ko04016	MAPK signaling pathway - plant	19 (6.79%)	108 (3.17%)	0.009431
ko00053	Ascorbate and aldarate metabolism	10 (3.57%)	41 (1.2%)	0.010475
ko00071	Fatty acid degradation	10 (3.57%)	41 (1.2%)	0.010475
ko00330	Arginine and proline metabolism	9 (3.21%)	39 (1.15%)	0.025311
ko00270	Cysteine and methionine metabolism	14 (5%)	78 (2.29%)	0.025897
ko00410	beta-Alanine metabolism	7 (2.5%)	27 (0.79%)	0.031208
ko00196	Photosynthesis - antenna proteins	5 (1.79%)	15 (0.44%)	0.032264
ko00630	Glyoxylate and dicarboxylate metabolism	11 (3.93%)	60 (1.76%)	0.047662
ko04626	Plant-pathogen interaction	17 (6.07%)	120 (3.53%)	0.047707
ko00860	Porphyrin and chlorophyll metabolism	7 (2.5%)	31 (0.91%)	0.048559
96 hpi O. sativa
Pathway ID	Pathway	Candidate genes with pathway annotation (441)	All genes with pathway annotation (3403)	Qvalue
ko01110	Biosynthesis of secondary metabolites	194 (43.99%)	835 (24.54%)	0
ko01100	Metabolic pathways	274 (62.13%)	1433 (42.11%)	0
ko00195	Photosynthesis	23 (5.22%)	40 (1.18%)	0
ko01200	Carbon metabolism	57 (12.93%)	209 (6.14%)	0
ko00592	alpha-Linolenic acid metabolism	18 (4.08%)	35 (1.03%)	1e-06
ko00196	Photosynthesis - antenna proteins	11 (2.49%)	15 (0.44%)	2e-06
ko01230	Biosynthesis of amino acids	48 (10.88%)	178 (5.23%)	3e-06
ko00400	Phenylalanine, tyrosine and tryptophan biosynthesis	18 (4.08%)	38 (1.12%)	3e-06
ko00630	Glyoxylate and dicarboxylate metabolism	23 (5.22%)	60 (1.76%)	6e-06
ko00904	Diterpenoid biosynthesis	13 (2.95%)	26 (0.76%)	5.7e-05
ko00710	Carbon fixation in photosynthetic organisms	21 (4.76%)	64 (1.88%)	0.000279
ko00360	Phenylalanine metabolism	14 (3.17%)	34 (1%)	0.000335
ko00020	Citrate cycle (TCA cycle)	17 (3.85%)	48 (1.41%)	0.000463
ko00250	Alanine, aspartate and glutamate metabolism	14 (3.17%)	36 (1.06%)	0.00061
ko00860	Porphyrin and chlorophyll metabolism	12 (2.72%)	31 (0.91%)	0.001967
ko04146	Peroxisome	19 (4.31%)	67 (1.97%)	0.003932
ko00071	Fatty acid degradation	13 (2.95%)	41 (1.2%)	0.008949
ko00260	Glycine, serine and threonine metabolism	14 (3.17%)	50 (1.47%)	0.020554
ko00591	Linoleic acid metabolism	6 (1.36%)	13 (0.38%)	0.020554
ko01210	2-Oxocarboxylic acid metabolism	11 (2.49%)	36 (1.06%)	0.024334
ko00640	Propanoate metabolism	7 (1.59%)	18 (0.53%)	0.027224
