# Supplementary material for: Identification of Differentially Expressed Genes Reveal Conserved Mechanisms in the Rice-Magnaporthe oryzae Interaction
Source: Front Plant Sci. 2022 Apr 5;13:723356. doi: 10.3389/fpls.2022.723356 (PMC9016282; doi:10.3389/fpls.2022.723356)
Supplement: Supplementary file 14 [file Table_8.XLSX]

## Sheet: Sheet1
Table S8. KEGG pathway enrichment analysis for 3313 M. oryzae CDEGs; Pathway with P-value ≤ 0.05 were significantly enriched pathway. Pathway were ordered by P-value and top20 pathway were displayed here.
8 hpi M. oryzae
Pathway ID	Pathway	CDEGs with pathway annotation (236)	All genes with pathway annotation (2180)	P-value	CDEGs of M. oryzae
ko01110	Biosynthesis of secondary metabolites	58	362	0.000570254	MGG_00067;MGG_00246;MGG_00450;MGG_00792;MGG_00901;MGG_01026;MGG_01049;MGG_01061;MGG_01104;MGG_01256;MGG_01288;MGG_01438;MGG_01553;MGG_01569;MGG_01885;MGG_03201;MGG_03245;MGG_03508;MGG_03869;MGG_03900;MGG_03962;MGG_04156;MGG_04495;MGG_04626;MGG_04628;MGG_04895;MGG_04901;MGG_04998;MGG_05067;MGG_05984;MGG_06425;MGG_06530;MGG_06868;MGG_06950;MGG_07019;MGG_07187;MGG_07419;MGG_08597;MGG_08622;MGG_08832…
ko00650	Butanoate metabolism	6	17	0.00667837	MGG_01026;MGG_01104;MGG_01662;MGG_03869;MGG_06868;MGG_13499
ko00330	Arginine and proline metabolism	10	39	0.00677926	MGG_02188;MGG_03900;MGG_04156;MGG_05067;MGG_06197;MGG_06530;MGG_10533;MGG_10854;MGG_15667;MGG_16538
ko00220	Arginine biosynthesis	6	18	0.00912816	MGG_04156;MGG_05067;MGG_06530;MGG_08074;MGG_10854;MGG_14279
ko00250	Alanine, aspartate and glutamate metabolism	8	29	0.00951085	MGG_01662;MGG_03869;MGG_04156;MGG_05067;MGG_06530;MGG_07187;MGG_08074;MGG_14279
ko00360	Phenylalanine metabolism	8	29	0.00951085	MGG_02188;MGG_04156;MGG_05067;MGG_06530;MGG_07019;MGG_10036;MGG_14904;MGG_16538
ko00514	Other types of O-glycan biosynthesis	3	5	0.0106158	MGG_02954;MGG_07190;MGG_08692
ko00290	Valine, leucine and isoleucine biosynthesis	6	19	0.0121593	MGG_01104;MGG_01553;MGG_06868;MGG_06950;MGG_09501;MGG_17828
ko01100	Metabolic pathways	116	920	0.013513	MGG_00084;MGG_00246;MGG_00450;MGG_00552;MGG_00773;MGG_00901;MGG_00994;MGG_01026;MGG_01049;MGG_01061;MGG_01096;MGG_01104;MGG_01176;MGG_01256;MGG_01288;MGG_01404;MGG_01438;MGG_01535;MGG_01553;MGG_01606;MGG_01662;MGG_01723;MGG_01728;MGG_01885;MGG_02420;MGG_02691;MGG_02719;MGG_02921;MGG_02954;MGG_03201;MGG_03245;MGG_03508;MGG_03773;MGG_03869;MGG_03900;MGG_03962;MGG_03999;MGG_04034;MGG_04045;MGG_04156…
ko00740	Riboflavin metabolism	4	10	0.016597	MGG_00552;MGG_01049;MGG_04626;MGG_12162
ko00500	Starch and sucrose metabolism	13	66	0.0215656	MGG_00659;MGG_00865;MGG_01096;MGG_01885;MGG_03508;MGG_04495;MGG_04689;MGG_05785;MGG_09272;MGG_10038;MGG_10209;MGG_10712;MGG_17486
ko00400	Phenylalanine, tyrosine and tryptophan biosynthesis	6	22	0.02535	MGG_01438;MGG_04156;MGG_05067;MGG_06425;MGG_06530;MGG_14904
ko01130	Biosynthesis of antibiotics	36	244	0.0267431	MGG_00246;MGG_00450;MGG_00901;MGG_01026;MGG_01104;MGG_01438;MGG_03201;MGG_03245;MGG_03900;MGG_04156;MGG_04495;MGG_04628;MGG_04938;MGG_05067;MGG_05984;MGG_06425;MGG_06530;MGG_06660;MGG_06868;MGG_06950;MGG_07187;MGG_08597;MGG_08622;MGG_08832;MGG_09501;MGG_10061;MGG_10274;MGG_10854;MGG_12767;MGG_13499;MGG_14904;MGG_15027;MGG_15667;MGG_17103;MGG_17803;MGG_17828
ko01200	Carbon metabolism	18	104	0.0270183	MGG_00450;MGG_00901;MGG_01606;MGG_01728;MGG_03201;MGG_04034;MGG_04156;MGG_04895;MGG_05067;MGG_05317;MGG_05984;MGG_06530;MGG_06950;MGG_09501;MGG_10061;MGG_12767;MGG_13499;MGG_17828
ko04141	Protein processing in endoplasmic reticulum	15	83	0.0294731	MGG_00084;MGG_00683;MGG_00994;MGG_04045;MGG_04462;MGG_05193;MGG_06562;MGG_06759;MGG_06958;MGG_08035;MGG_09977;MGG_11475;MGG_11599;MGG_13328;MGG_14071
ko00520	Amino sugar and nucleotide sugar metabolism	11	55	0.0300415	MGG_01147;MGG_01288;MGG_04145;MGG_04495;MGG_04732;MGG_05533;MGG_09551;MGG_11231;MGG_13013;MGG_13014;MGG_14956
ko00010	Glycolysis / Gluconeogenesis	9	42	0.0318657	MGG_00246;MGG_00450;MGG_00901;MGG_03201;MGG_03245;MGG_03900;MGG_04495;MGG_08597;MGG_17803
ko00515	Mannose type O-glycan biosyntheis	2	3	0.032517	MGG_02954;MGG_07190
ko00130	Ubiquinone and other terpenoid-quinone biosynthesis	4	12	0.0328811	MGG_01569;MGG_04901;MGG_07019;MGG_17743
ko00910	Nitrogen metabolism	5	18	0.0374977	MGG_02451;MGG_06600;MGG_07187;MGG_08074;MGG_14279
24 hpi M. oryzae
Pathway ID	Pathway	CDEGs with pathway annotation (254)	All genes with pathway annotation (2180)	P-value	CDEGs of M. oryzae
ko01100	Metabolic pathways	143	920	1.06424e-06	MGG_00084;MGG_00086;MGG_00220;MGG_00246;MGG_00450;MGG_00552;MGG_01026;MGG_01049;MGG_01061;MGG_01096;MGG_01139;MGG_01232;MGG_01288;MGG_01336;MGG_01404;MGG_01438;MGG_01535;MGG_01594;MGG_01637;MGG_01662;MGG_01723;MGG_01844;MGG_01885;MGG_02134;MGG_02231;MGG_02420;MGG_02507;MGG_02532;MGG_02691;MGG_02719;MGG_02813;MGG_02921;MGG_03028;MGG_03090;MGG_03096;MGG_03098;MGG_03188;MGG_03245;MGG_03773;MGG_03900…
ko01110	Biosynthesis of secondary metabolites	66	362	3.39395e-05	MGG_00067;MGG_00220;MGG_00246;MGG_00450;MGG_00792;MGG_01026;MGG_01049;MGG_01061;MGG_01139;MGG_01288;MGG_01438;MGG_01637;MGG_01885;MGG_02231;MGG_02813;MGG_03096;MGG_03245;MGG_03343;MGG_03900;MGG_04084;MGG_04156;MGG_04346;MGG_04432;MGG_04435;MGG_04495;MGG_04626;MGG_04826;MGG_04895;MGG_04901;MGG_05345;MGG_05984;MGG_06011;MGG_06139;MGG_06376;MGG_06425;MGG_06530;MGG_06712;MGG_06868;MGG_06950;MGG_07019…
ko01130	Biosynthesis of antibiotics	45	244	0.00062734	MGG_00220;MGG_00246;MGG_00450;MGG_01026;MGG_01139;MGG_01438;MGG_01637;MGG_02231;MGG_03096;MGG_03245;MGG_03900;MGG_04084;MGG_04156;MGG_04346;MGG_04432;MGG_04435;MGG_04495;MGG_04826;MGG_05345;MGG_05984;MGG_06011;MGG_06133;MGG_06139;MGG_06376;MGG_06425;MGG_06530;MGG_06660;MGG_06868;MGG_06950;MGG_08011;MGG_08597;MGG_08622;MGG_08832;MGG_09367;MGG_09427;MGG_09681;MGG_10061;MGG_10274;MGG_12392;MGG_12537…
ko00910	Nitrogen metabolism	7	18	0.00274639	MGG_02451;MGG_02593;MGG_04611;MGG_05247;MGG_06600;MGG_08074;MGG_14279
ko00071	Fatty acid degradation	8	26	0.00726185	MGG_01925;MGG_03900;MGG_04956;MGG_05401;MGG_06011;MGG_07197;MGG_07953;MGG_13499
ko00520	Amino sugar and nucleotide sugar metabolism	13	55	0.00850453	MGG_00086;MGG_01147;MGG_01288;MGG_01336;MGG_01637;MGG_04495;MGG_04732;MGG_05809;MGG_08985;MGG_11231;MGG_13013;MGG_13014;MGG_14956
ko00052	Galactose metabolism	8	28	0.0117459	MGG_02507;MGG_03245;MGG_04495;MGG_05785;MGG_07935;MGG_09805;MGG_10748;MGG_10878
ko00360	Phenylalanine metabolism	8	29	0.0146295	MGG_02188;MGG_04156;MGG_06530;MGG_07019;MGG_07780;MGG_09834;MGG_10036;MGG_10751
ko00500	Starch and sucrose metabolism	14	66	0.016931	MGG_00659;MGG_01096;MGG_01885;MGG_02507;MGG_02532;MGG_04495;MGG_04689;MGG_05785;MGG_09353;MGG_10038;MGG_10209;MGG_10748;MGG_11210;MGG_14118
ko00053	Ascorbate and aldarate metabolism	4	10	0.0213798	MGG_02420;MGG_03900;MGG_05984;MGG_09681
ko00740	Riboflavin metabolism	4	10	0.0213798	MGG_00552;MGG_01049;MGG_04626;MGG_12162
ko01200	Carbon metabolism	19	104	0.0278571	MGG_00450;MGG_02813;MGG_03096;MGG_04156;MGG_04826;MGG_04895;MGG_05317;MGG_05984;MGG_06011;MGG_06530;MGG_06950;MGG_07702;MGG_09072;MGG_09367;MGG_09681;MGG_10061;MGG_12767;MGG_13499;MGG_15167
ko04213	Longevity regulating pathway - multiple species	7	27	0.0305888	MGG_04005;MGG_04437;MGG_06459;MGG_06958;MGG_07697;MGG_09320;MGG_10061
ko00330	Arginine and proline metabolism	9	39	0.0311527	MGG_02188;MGG_03900;MGG_04156;MGG_06197;MGG_06376;MGG_06530;MGG_07933;MGG_08011;MGG_11574
ko00380	Tryptophan metabolism	9	40	0.0362496	MGG_01925;MGG_02188;MGG_03900;MGG_05401;MGG_07953;MGG_09834;MGG_10061;MGG_12767;MGG_13499
ko00909	Sesquiterpenoid and triterpenoid biosynthesis	2	3	0.0374541	MGG_00792;MGG_06139
ko00061	Fatty acid biosynthesis	4	12	0.0417825	MGG_04956;MGG_06660;MGG_07197;MGG_13404
ko00130	Ubiquinone and other terpenoid-quinone biosynthesis	4	12	0.0417825	MGG_04901;MGG_07019;MGG_07780;MGG_17743
ko00010	Glycolysis / Gluconeogenesis	9	42	0.0480978	MGG_00220;MGG_00246;MGG_00450;MGG_03096;MGG_03245;MGG_03900;MGG_04495;MGG_06011;MGG_08597
ko00220	Arginine biosynthesis	5	18	0.0494062	MGG_04156;MGG_05247;MGG_06530;MGG_08074;MGG_14279
48 hpi M. oryzae
Pathway ID	Pathway	CDEGs with pathway annotation (343)	All genes with pathway annotation (2180)	P-value	CDEGs of M. oryzae
ko00600	Sphingolipid metabolism	12	24	8.59083e-05	MGG_03090;MGG_04474;MGG_05147;MGG_05189;MGG_06250;MGG_09805;MGG_10275;MGG_13187;MGG_13626;MGG_13801;MGG_13924;MGG_16424
ko00500	Starch and sucrose metabolism	21	66	0.000711669	MGG_00865;MGG_01885;MGG_02532;MGG_03287;MGG_03508;MGG_04495;MGG_05520;MGG_05785;MGG_06834;MGG_08583;MGG_09353;MGG_09619;MGG_09640;MGG_09642;MGG_10209;MGG_10400;MGG_10662;MGG_10712;MGG_11210;MGG_14118;MGG_14954
ko00250	Alanine, aspartate and glutamate metabolism	12	29	0.000777719	MGG_01230;MGG_01662;MGG_01743;MGG_03645;MGG_03869;MGG_04156;MGG_06530;MGG_07187;MGG_08074;MGG_11597;MGG_14279;MGG_17513
ko01100	Metabolic pathways	170	920	0.0016666	MGG_00220;MGG_00450;MGG_00549;MGG_00552;MGG_00779;MGG_00892;MGG_00942;MGG_00960;MGG_01048;MGG_01049;MGG_01061;MGG_01139;MGG_01230;MGG_01256;MGG_01288;MGG_01404;MGG_01438;MGG_01535;MGG_01606;MGG_01637;MGG_01662;MGG_01723;MGG_01728;MGG_01743;MGG_01885;MGG_02231;MGG_02420;MGG_02459;MGG_02532;MGG_02633;MGG_02653;MGG_02691;MGG_02719;MGG_02921;MGG_03090;MGG_03096;MGG_03097;MGG_03098;MGG_03245;MGG_03287…
ko00910	Nitrogen metabolism	8	18	0.0035531	MGG_00634;MGG_02451;MGG_04611;MGG_06600;MGG_07187;MGG_08074;MGG_14279;MGG_18017
ko00051	Fructose and mannose metabolism	11	30	0.00404104	MGG_01288;MGG_01637;MGG_02653;MGG_03096;MGG_05844;MGG_06524;MGG_08206;MGG_08582;MGG_08895;MGG_11999;MGG_16969
ko04011	MAPK signaling pathway - yeast	18	62	0.00523548	MGG_00067;MGG_00865;MGG_01204;MGG_01702;MGG_03196;MGG_03894;MGG_04325;MGG_04711;MGG_06572;MGG_07255;MGG_07312;MGG_08097;MGG_09125;MGG_09497;MGG_09697;MGG_10061;MGG_14847;MGG_15140
ko01110	Biosynthesis of secondary metabolites	73	362	0.00811587	MGG_00067;MGG_00220;MGG_00450;MGG_00942;MGG_00960;MGG_01048;MGG_01049;MGG_01061;MGG_01139;MGG_01256;MGG_01288;MGG_01438;MGG_01637;MGG_01885;MGG_02231;MGG_02633;MGG_02653;MGG_03096;MGG_03245;MGG_03508;MGG_03521;MGG_03645;MGG_03869;MGG_04084;MGG_04156;MGG_04203;MGG_04346;MGG_04495;MGG_04590;MGG_04826;MGG_04895;MGG_04901;MGG_04998;MGG_05480;MGG_06139;MGG_06376;MGG_06392;MGG_06425;MGG_06530;MGG_06868…
ko03010	Ribosome	35	151	0.00838957	MGG_01066;MGG_01113;MGG_02659;MGG_02747;MGG_02952;MGG_02953;MGG_03135;MGG_03193;MGG_03236;MGG_03554;MGG_03965;MGG_04104;MGG_04114;MGG_04444;MGG_04467;MGG_04696;MGG_04921;MGG_05026;MGG_05238;MGG_05449;MGG_06185;MGG_06333;MGG_06479;MGG_06480;MGG_06571;MGG_06693;MGG_06837;MGG_06919;MGG_06952;MGG_07048;MGG_07753;MGG_07929;MGG_09194;MGG_11776;MGG_16204
ko00590	Arachidonic acid metabolism	5	10	0.0119203	MGG_05826;MGG_07954;MGG_09603;MGG_10859;MGG_13875
ko00330	Arginine and proline metabolism	12	39	0.0132079	MGG_02188;MGG_04156;MGG_05159;MGG_06376;MGG_06392;MGG_06530;MGG_07890;MGG_07933;MGG_10854;MGG_11574;MGG_16538;MGG_17513
ko00052	Galactose metabolism	9	28	0.0229005	MGG_02368;MGG_02653;MGG_03245;MGG_04495;MGG_05785;MGG_09805;MGG_10662;MGG_13626;MGG_13801
ko00514	Other types of O-glycan biosynthesis	3	5	0.0301705	MGG_07190;MGG_08692;MGG_09806
ko01130	Biosynthesis of antibiotics	49	244	0.0322268	MGG_00220;MGG_00450;MGG_00942;MGG_01139;MGG_01438;MGG_01637;MGG_02231;MGG_02653;MGG_03096;MGG_03245;MGG_03521;MGG_03645;MGG_04084;MGG_04156;MGG_04346;MGG_04495;MGG_04590;MGG_04826;MGG_04938;MGG_05480;MGG_06133;MGG_06139;MGG_06376;MGG_06392;MGG_06425;MGG_06530;MGG_06868;MGG_06950;MGG_07187;MGG_07195;MGG_07384;MGG_07890;MGG_08596;MGG_08622;MGG_08832;MGG_08895;MGG_09292;MGG_09681;MGG_10061;MGG_10274…
ko04213	Longevity regulating pathway - multiple species	8	27	0.049751	MGG_04437;MGG_06459;MGG_06958;MGG_07697;MGG_08803;MGG_09898;MGG_10061;MGG_14773
72 hpi M. oryzae
Pathway ID	Pathway	CDEGs with pathway annotation (501)	All genes with pathway annotation (2180)	P-value	CDEGs of M. oryzae
ko03010	Ribosome	75	151	8.12828e-14	MGG_00221;MGG_00349;MGG_00546;MGG_01066;MGG_01113;MGG_02392;MGG_02620;MGG_02659;MGG_02711;MGG_02747;MGG_02952;MGG_02953;MGG_03135;MGG_03193;MGG_03236;MGG_03251;MGG_03372;MGG_03554;MGG_03653;MGG_03680;MGG_03727;MGG_03965;MGG_04104;MGG_04114;MGG_04444;MGG_04455;MGG_04467;MGG_04484;MGG_04612;MGG_04696;MGG_04829;MGG_04921;MGG_05026;MGG_05237;MGG_05238;MGG_05248;MGG_05296;MGG_05449;MGG_05661;MGG_05673…
ko00500	Starch and sucrose metabolism	30	66	3.57407e-05	MGG_00659;MGG_00865;MGG_01261;MGG_01819;MGG_01885;MGG_01912;MGG_02532;MGG_03508;MGG_04495;MGG_04689;MGG_05381;MGG_05599;MGG_05785;MGG_06834;MGG_08123;MGG_08583;MGG_09619;MGG_09640;MGG_09642;MGG_10209;MGG_10400;MGG_10662;MGG_10712;MGG_10748;MGG_11210;MGG_14087;MGG_14118;MGG_14903;MGG_14954;MGG_18137
ko00590	Arachidonic acid metabolism	8	10	0.000213807	MGG_05175;MGG_05826;MGG_05933;MGG_07954;MGG_08499;MGG_09603;MGG_10859;MGG_13875
ko00051	Fructose and mannose metabolism	15	30	0.00102436	MGG_01231;MGG_01288;MGG_01637;MGG_02653;MGG_03096;MGG_05844;MGG_07884;MGG_08206;MGG_08318;MGG_08582;MGG_08895;MGG_10334;MGG_11999;MGG_13895;MGG_16969
ko00910	Nitrogen metabolism	10	18	0.00269465	MGG_00634;MGG_02451;MGG_02593;MGG_04611;MGG_06062;MGG_06600;MGG_07187;MGG_08074;MGG_14279;MGG_18017
ko00600	Sphingolipid metabolism	12	24	0.00329283	MGG_03090;MGG_04474;MGG_05189;MGG_06250;MGG_07051;MGG_09805;MGG_10275;MGG_11289;MGG_13626;MGG_13801;MGG_13924;MGG_16424
ko00052	Galactose metabolism	13	28	0.00506122	MGG_02368;MGG_02653;MGG_03245;MGG_04495;MGG_05440;MGG_05785;MGG_07935;MGG_09805;MGG_10662;MGG_10748;MGG_11289;MGG_13626;MGG_13801
ko00520	Amino sugar and nucleotide sugar metabolism	21	55	0.00739751	MGG_01147;MGG_01288;MGG_01637;MGG_04145;MGG_04495;MGG_04732;MGG_05440;MGG_05809;MGG_05864;MGG_06009;MGG_06064;MGG_08458;MGG_08985;MGG_09238;MGG_10333;MGG_11597;MGG_12291;MGG_13013;MGG_13014;MGG_14303;MGG_14956
ko00040	Pentose and glucuronate interconversions	12	26	0.00744571	MGG_00220;MGG_00618;MGG_01231;MGG_01404;MGG_02914;MGG_04348;MGG_05875;MGG_06784;MGG_07462;MGG_07463;MGG_08752;MGG_16969
ko04011	MAPK signaling pathway - yeast	23	62	0.00774812	MGG_00067;MGG_00865;MGG_01204;MGG_01702;MGG_02773;MGG_02897;MGG_03064;MGG_03196;MGG_03894;MGG_03901;MGG_04711;MGG_06572;MGG_07255;MGG_07312;MGG_07734;MGG_08097;MGG_08212;MGG_08829;MGG_09125;MGG_09497;MGG_09697;MGG_10061;MGG_14847
ko00511	Other glycan degradation	8	15	0.0100598	MGG_00042;MGG_00316;MGG_01178;MGG_09664;MGG_11289;MGG_12291;MGG_12735;MGG_13801
ko00100	Steroid biosynthesis	11	26	0.0216303	MGG_04346;MGG_04938;MGG_05933;MGG_06133;MGG_06139;MGG_08624;MGG_08832;MGG_10860;MGG_13986;MGG_16834;MGG_17103
ko01130	Biosynthesis of antibiotics	68	244	0.0343364	MGG_00167;MGG_00220;MGG_00450;MGG_00719;MGG_01139;MGG_01438;MGG_01637;MGG_02231;MGG_02653;MGG_03096;MGG_03201;MGG_03245;MGG_03521;MGG_03645;MGG_04156;MGG_04346;MGG_04495;MGG_04590;MGG_04938;MGG_05008;MGG_05734;MGG_05812;MGG_06133;MGG_06139;MGG_06376;MGG_06392;MGG_06425;MGG_06660;MGG_06784;MGG_06868;MGG_07187;MGG_07782;MGG_07884;MGG_08596;MGG_08597;MGG_08622;MGG_08624;MGG_08832;MGG_08895;MGG_09087…
ko04120	Ubiquitin mediated proteolysis	19	56	0.0390342	MGG_00261;MGG_00600;MGG_01236;MGG_02446;MGG_02981;MGG_03252;MGG_03841;MGG_05478;MGG_05678;MGG_06562;MGG_07255;MGG_07440;MGG_08035;MGG_08345;MGG_09554;MGG_09696;MGG_09977;MGG_13435;MGG_14266
ko00561	Glycerolipid metabolism	13	35	0.0404707	MGG_00220;MGG_00503;MGG_00719;MGG_02921;MGG_03999;MGG_05008;MGG_05326;MGG_05933;MGG_06784;MGG_09805;MGG_12828;MGG_13626;MGG_16286
ko00400	Phenylalanine, tyrosine and tryptophan biosynthesis	9	22	0.0456603	MGG_01438;MGG_04156;MGG_05734;MGG_06425;MGG_07782;MGG_08596;MGG_12392;MGG_12760;MGG_14904
96 hpi M. oryzae
Pathway ID	Pathway	CDEGs with pathway annotation (356)	All genes with pathway annotation (2180)	P-value	CDEGs of M. oryzae
ko01100	Metabolic pathways	198	920	1.77945e-08	MGG_00167;MGG_00220;MGG_00383;MGG_00450;MGG_00552;MGG_00618;MGG_00671;MGG_00719;MGG_00770;MGG_00779;MGG_00929;MGG_00994;MGG_01049;MGG_01061;MGG_01139;MGG_01231;MGG_01232;MGG_01256;MGG_01288;MGG_01336;MGG_01396;MGG_01404;MGG_01438;MGG_01535;MGG_01594;MGG_01606;MGG_01637;MGG_01662;MGG_01723;MGG_01885;MGG_01912;MGG_02231;MGG_02420;MGG_02459;MGG_02532;MGG_02653;MGG_02691;MGG_02921;MGG_03090;MGG_03096…
ko00520	Amino sugar and nucleotide sugar metabolism	24	55	1.14989e-06	MGG_01147;MGG_01288;MGG_01336;MGG_01389;MGG_01637;MGG_04145;MGG_04495;MGG_04732;MGG_05440;MGG_05809;MGG_05864;MGG_06064;MGG_06289;MGG_08458;MGG_08985;MGG_09238;MGG_09551;MGG_10333;MGG_12291;MGG_12489;MGG_13013;MGG_13014;MGG_14303;MGG_14956
ko00500	Starch and sucrose metabolism	26	66	4.29421e-06	MGG_00659;MGG_01396;MGG_01885;MGG_01912;MGG_02532;MGG_03287;MGG_03508;MGG_04495;MGG_04689;MGG_05381;MGG_05520;MGG_05785;MGG_06834;MGG_07908;MGG_08123;MGG_08583;MGG_09353;MGG_09642;MGG_10189;MGG_10209;MGG_10400;MGG_10662;MGG_10712;MGG_11210;MGG_14903;MGG_14954
ko01110	Biosynthesis of secondary metabolites	89	362	5.70015e-06	MGG_00067;MGG_00167;MGG_00220;MGG_00383;MGG_00450;MGG_00719;MGG_01049;MGG_01061;MGG_01139;MGG_01256;MGG_01288;MGG_01396;MGG_01438;MGG_01569;MGG_01637;MGG_01885;MGG_01912;MGG_02231;MGG_02653;MGG_03096;MGG_03245;MGG_03508;MGG_03521;MGG_03645;MGG_04156;MGG_04203;MGG_04346;MGG_04432;MGG_04495;MGG_04626;MGG_04895;MGG_04901;MGG_05008;MGG_05345;MGG_05734;MGG_05812;MGG_06139;MGG_06392;MGG_06425;MGG_06530…
ko00910	Nitrogen metabolism	11	18	2.0468e-05	MGG_00634;MGG_02451;MGG_04611;MGG_05247;MGG_06062;MGG_06600;MGG_06888;MGG_07187;MGG_08074;MGG_14279;MGG_18017
ko00051	Fructose and mannose metabolism	14	30	8.83649e-05	MGG_01231;MGG_01288;MGG_01637;MGG_02653;MGG_03096;MGG_05844;MGG_07884;MGG_08206;MGG_08318;MGG_08582;MGG_10334;MGG_11999;MGG_13895;MGG_16969
ko00511	Other glycan degradation	9	15	0.000149978	MGG_00042;MGG_00316;MGG_01178;MGG_06780;MGG_09664;MGG_11289;MGG_12291;MGG_12735;MGG_13801
ko00052	Galactose metabolism	13	28	0.000169933	MGG_02368;MGG_02653;MGG_03245;MGG_04495;MGG_05440;MGG_05785;MGG_07935;MGG_09805;MGG_10662;MGG_11289;MGG_12025;MGG_13626;MGG_13801
ko00040	Pentose and glucuronate interconversions	12	26	0.000326894	MGG_00220;MGG_00618;MGG_01231;MGG_01404;MGG_02914;MGG_04348;MGG_05875;MGG_06784;MGG_07462;MGG_07463;MGG_08752;MGG_16969
ko01130	Biosynthesis of antibiotics	59	244	0.000504966	MGG_00167;MGG_00220;MGG_00450;MGG_00719;MGG_01139;MGG_01438;MGG_01637;MGG_02231;MGG_02653;MGG_03096;MGG_03245;MGG_03521;MGG_03645;MGG_04156;MGG_04346;MGG_04432;MGG_04495;MGG_04938;MGG_05008;MGG_05345;MGG_05734;MGG_05812;MGG_06133;MGG_06139;MGG_06392;MGG_06425;MGG_06530;MGG_06784;MGG_06868;MGG_06950;MGG_07187;MGG_07195;MGG_07384;MGG_07884;MGG_08597;MGG_08622;MGG_08624;MGG_08832;MGG_09238;MGG_09292…
ko00100	Steroid biosynthesis	11	26	0.00142738	MGG_04346;MGG_04432;MGG_04938;MGG_06133;MGG_06139;MGG_08624;MGG_08832;MGG_10860;MGG_13986;MGG_16834;MGG_17103
ko00600	Sphingolipid metabolism	10	24	0.0027017	MGG_03090;MGG_04474;MGG_05189;MGG_06250;MGG_07051;MGG_09805;MGG_10275;MGG_11289;MGG_13626;MGG_13801
ko00460	Cyanoamino acid metabolism	10	25	0.00386164	MGG_01396;MGG_01885;MGG_01912;MGG_03508;MGG_08123;MGG_08583;MGG_09353;MGG_10189;MGG_11210;MGG_14903
ko00561	Glycerolipid metabolism	12	35	0.00695049	MGG_00220;MGG_00503;MGG_00719;MGG_02921;MGG_03999;MGG_05008;MGG_06784;MGG_09805;MGG_09994;MGG_12828;MGG_13626;MGG_16286
ko00220	Arginine biosynthesis	7	18	0.0181201	MGG_04156;MGG_05247;MGG_06530;MGG_06888;MGG_08074;MGG_10854;MGG_14279
ko00410	beta-Alanine metabolism	8	22	0.018131	MGG_00719;MGG_01606;MGG_01662;MGG_05008;MGG_09602;MGG_10751;MGG_11223;MGG_13291
ko00010	Glycolysis / Gluconeogenesis	12	42	0.0313307	MGG_00220;MGG_00450;MGG_00719;MGG_02653;MGG_03096;MGG_03245;MGG_04495;MGG_05008;MGG_06784;MGG_08597;MGG_12025;MGG_13895
ko01230	Biosynthesis of amino acids	28	122	0.0318165	MGG_00383;MGG_01139;MGG_01438;MGG_02231;MGG_02653;MGG_03096;MGG_03521;MGG_04156;MGG_05345;MGG_05734;MGG_06425;MGG_06530;MGG_06868;MGG_06888;MGG_06950;MGG_07187;MGG_07195;MGG_07384;MGG_07528;MGG_07884;MGG_09292;MGG_10854;MGG_12392;MGG_12760;MGG_13895;MGG_14279;MGG_15527;MGG_17828
ko00514	Other types of O-glycan biosynthesis	3	5	0.0334054	MGG_07190;MGG_08692;MGG_09806
ko00250	Alanine, aspartate and glutamate metabolism	9	29	0.0357723	MGG_01662;MGG_03645;MGG_04156;MGG_05247;MGG_06530;MGG_06888;MGG_07187;MGG_08074;MGG_14279
ko00350	Tyrosine metabolism	12	44	0.0440141	MGG_01270;MGG_04156;MGG_06530;MGG_07419;MGG_08455;MGG_09602;MGG_09614;MGG_10561;MGG_10751;MGG_13291;MGG_14140;MGG_16538
ko00071	Fatty acid degradation	8	26	0.0489835	MGG_00719;MGG_01925;MGG_04956;MGG_05008;MGG_05401;MGG_07197;MGG_10879;MGG_11223
