# Supplementary material for: Identification of Differentially Expressed Genes Reveal Conserved Mechanisms in the Rice-Magnaporthe oryzae Interaction
Source: Front Plant Sci. 2022 Apr 5;13:723356. doi: 10.3389/fpls.2022.723356 (PMC9016282; doi:10.3389/fpls.2022.723356)
Supplement: Supplementary file 15 [file Table_9.XLSX]

## Sheet: Sheet1
Table S9. STEM profile of O. sativa CDEGs
		Expression Value (FPKM)
GeneID	Profile	Nip	248_8h	235_8h	162_8h	248_24h	235_24h	162_24h	248_48h	235_48h	162_48h	248_72h	235_72h	162_72h	248_96h	235_96h	162_96h
LOC_Os12g44310	Profile_0	50.8828	16.103	23.592	10.7174	25.2023	19.8209	14.6627	95.5996	84.3412	48.2255	87.8567	81.4423	68.3747	33.2482	67.0227	46.1975
LOC_Os12g43340	Profile_0	25.3091	1.26402	2.16477	2.01747	0.152008	0.209269	0.85263	23.484	28.6095	52.4939	25.4871	9.84898	68.9155	9.72729	26.696	27.1442
LOC_Os12g42884	Profile_0	90.1658	15.0566	30.3867	19.3075	12.1468	31.447	14.704	55.3002	94.7064	102.091	128.789	158.173	153.654	122.224	177.4	127.753
LOC_Os12g42876	Profile_0	60.3538	27.0521	61.4904	19.5063	20.6581	50.809	24.7132	131.801	159.04	218.44	399.227	337.61	579.757	273.204	218.338	405.218
LOC_Os12g37970	Profile_0	27.5134	5.36667	3.56259	1.46	6.22858	4.63545	6.64723	23.2099	19.9005	28.4914	24.6406	27.013	16.4067	10.6203	23.2511	15.691
LOC_Os12g37910	Profile_0	87.7869	15.0846	29.9091	12.1985	12.018	9.72738	12.2792	40.6405	70.2048	51.2604	42.4151	66.7531	44.0746	42.7401	49.1256	43.0253
LOC_Os12g33080	Profile_0	27.4776	8.54974	12.5259	6.20722	8.82485	11.0038	8.47006	37.2035	31.5571	39.9756	34.8381	36.2734	55.0467	22.684	47.4061	36.306
LOC_Os12g25490	Profile_0	5.87115	0.341765	1.60505	0.468869	0.895602	1.12221	1.74117	21.9741	23.1792	70.5276	21.7503	11.8384	67.7083	6.75607	17.3285	18.799
LOC_Os12g24320	Profile_0	24.9824	17.1429	7.63637	5.56898	9.66403	13.6566	2.55508	42.3705	20.8735	23.6381	56.1184	71.5753	47.6147	36.841	68.7253	32.1396
LOC_Os12g22030	Profile_0	38.4241	11.3724	18.5871	12.4356	11.8873	16.0282	10.3835	21.0216	25.7717	16.4246	22.1702	29.9698	17.7155	18.578	20.2435	10.8488
LOC_Os12g08830	Profile_0	19.3536	4.89018	11.4756	1.22996	21.5193	7.2401	17.7895	96.2758	64.9815	75.3322	70.7499	51.0651	117.8	27.7189	17.9744	61.1092
LOC_Os12g08090	Profile_0	11.2151	7.19926	6.44914	10.2729	4.4482	3.67309	5.25885	29.9007	28.0295	48.5654	34.7221	20.7668	45.6442	29.0319	39.4557	31.1814
LOC_Os12g07650	Profile_0	38.2477	15.8602	17.0141	23.3778	10.5899	14.6823	13.0254	23.7911	21.9351	31.0638	21.1245	26.916	25.4145	24.3519	44.3361	18.5262
LOC_Os12g05420	Profile_0	16.0344	6.66239	9.64512	4.67799	5.58729	9.31897	6.94273	21.8716	24.5156	29.9502	48.6197	57.5929	62.1311	39.3683	41.6237	59.8443
LOC_Os12g05050	Profile_0	254.532	15.8	17.0475	7.397	32.2731	17.4321	14.2389	153.406	171.381	154.539	132.523	205.49	141.957	103.758	94.5639	107.757
LOC_Os12g02530	Profile_0	46.3816	26.3537	13.7459	17.3586	16.9024	19.6019	16.7472	77.7661	52.792	43.7353	62.6904	47.0905	35.4837	26.1455	9.00859	28.3624
LOC_Os12g01449	Profile_0	52.1454	3.27501	9.69813	2.51425	13.0271	9.18811	14.0301	61.1617	77.9162	81.7084	65.2245	64.1829	108.822	42.6243	37.7371	57.5459
LOC_Os11g47960	Profile_0	19.8183	1.03878	0.968152	3.32524	18.3165	4.62908	26.3693	161.323	128.621	182.595	111.366	73.9882	134.827	20.8567	214.771	87.344
LOC_Os11g43860	Profile_0	15.7407	2.10345	10.8202	1.45882	2.1277	2.39424	3.19714	4.89638	10.9178	7.23162	6.28524	8.87131	11.8995	5.67995	6.32473	9.91829
LOC_Os11g42490	Profile_0	12.7631	2.12414	3.0646	0.894278	1.66809	0.948946	2.00799	26.8289	16.4497	22.2591	17.2015	9.26629	28.2404	5.19431	6.41196	13.5117
LOC_Os11g38580	Profile_0	8.33628	1.31701	2.2997	0.705939	4.25056	3.54973	0.988318	22.0802	28.5008	5.72337	37.3164	78.7939	10.6718	12.2114	92.0547	15.934
LOC_Os11g38260	Profile_0	93.9806	29.6336	20.2548	12.1388	32.3698	31.2381	36.2786	126.207	133.639	143.408	115.166	124.341	122.859	64.5695	91.6134	98.3146
LOC_Os11g38020	Profile_0	18.6233	5.52299	11.8215	4.4379	4.71783	4.78819	4.12863	17.6005	15.1008	9.89168	16.0402	13.3038	9.1605	11.1006	11.2882	6.71896
LOC_Os11g37990	Profile_0	30.528	9.16505	10.8877	9.92452	6.01171	7.57186	4.81505	19.802	23.3858	18.9482	18.1252	23.066	12.1159	16.7497	14.443	8.18198
LOC_Os11g37080	Profile_0	59.0544	13.9199	20.0412	17.9482	14.6465	15.5951	14.7622	25.8881	32.944	24.7581	38.8697	51.9077	56.046	34.9941	64.2868	52.9042
LOC_Os11g33394	Profile_0	121.811	54.2244	38.7971	19.8289	26.9254	26.8696	20.0797	67.5914	61.841	56.7378	73.0919	103.112	72.1488	50.081	49.3403	44.6306
LOC_Os11g26860	Profile_0	54.9948	10.5318	22.299	13.2384	11.8278	17.5296	14.1604	94.6069	92.2001	117.321	174.603	154.916	173.827	84.8934	249.037	121.878
LOC_Os11g26850	Profile_0	213.78	81.111	96.872	90.2764	56.4004	116.141	66.2342	201.084	274.05	338.324	518.777	519.221	662.436	459.483	449.076	433.958
LOC_Os11g24510	Profile_0	34.2393	10.2647	11.9736	5.09278	14.7299	16.9479	14.0743	29.5937	37.3081	34.9375	37.8719	60.2491	52.5532	23.2876	72.0809	45.7391
LOC_Os11g16550	Profile_0	33.7691	1.86376	3.03371	1.63257	2.02854	2.77053	3.8889	57.2574	64.0202	160.019	46.6972	20.6024	147.313	19.3518	43.733	48.0186
LOC_Os11g13810	Profile_0	12.8592	5.89965	9.10438	5.02197	1.62395	1.98041	1.49626	9.21977	8.16649	6.77465	11.7917	13.9842	14.4313	13.7103	10.1692	10.2426
LOC_Os11g12340	Profile_0	24.5575	18.9071	26.4433	10.6713	13.4425	23.751	11.1933	38.1071	32.1948	20.7212	61.7172	68.9062	64.1219	62.0928	55.8028	45.1666
LOC_Os11g03580	Profile_0	48.5129	10.3524	0.777137	16.52	3.28953	8.15831	1.44425	23.336	50.0314	52.9639	44.7781	55.7112	29.957	30.8667	38.3509	16.7303
LOC_Os11g01439	Profile_0	92.0402	23.6643	38.6113	16.5051	52.5527	46.2449	55.3265	112.602	140.669	112.796	96.9169	121.251	121.445	65.14	49.2447	67.1462
LOC_Os10g42960	Profile_0	57.5361	27.639	29.4051	25.1893	7.60837	10.0019	12.0932	23.5234	39.8216	34.8081	53.2226	93.1534	98.1597	61.9032	46.6054	83.6641
LOC_Os10g42500	Profile_0	40.0881	9.43574	10.48	13.5508	11.0654	13.6189	9.48658	21.5098	24.174	25.0411	22.0168	23.7589	21.0813	20.4086	19.8294	14.7727
LOC_Os10g42030	Profile_0	26.9877	2.01591	1.16001	0.635779	2.89911	1.02171	0.977124	9.65586	6.08729	3.33224	21.4351	18.829	11.9262	9.51543	22.4402	6.81426
LOC_Os10g41999	Profile_0	28.278	5.28513	6.01276	2.8797	13.7658	10.4441	8.43564	17.787	16.5482	15.639	62.9274	57.1658	45.0033	29.8878	132.945	29.8763
LOC_Os10g41190	Profile_0	8.07646	3.24928	2.01243	2.9718	2.13837	1.63549	2.07637	18.5936	16.0994	17.8858	25.2306	24.8189	33.6111	6.04402	13.1858	14.2125
LOC_Os10g41100	Profile_0	4.19469	1.06662	0.373518	0.240543	3.62036	3.34469	5.51291	71.9769	58.6407	104.277	61.4671	39.0219	90.6081	15.6536	29.3745	45.8006
LOC_Os10g41060	Profile_0	13.5668	2.69326	4.45605	1.37006	16.5752	10.9661	6.09812	19.1434	17.2301	13.274	25.539	33.7964	26.6503	19.1356	25.4771	16.345
LOC_Os10g39810	Profile_0	31.3853	6.24547	9.52241	6.70766	5.40637	3.9843	7.46538	24.7922	24.271	31.0049	23.1215	21.9801	34.7122	20.8747	20.8171	28.4297
LOC_Os10g39260	Profile_0	39.0019	21.7791	19.9401	5.46997	35.843	46.8598	8.56132	199.733	94.9896	140.351	190.97	114.164	182.061	67.5567	81.8079	94.5423
LOC_Os10g37710	Profile_0	4.96971	1.70157	3.12813	1.93668	2.02535	2.80248	1.69245	11.1994	15.4953	18.1948	22.2097	19.0354	22.3983	9.60707	16.0336	10.4951
LOC_Os10g36703	Profile_0	86.5861	14.0002	16.013	14.3426	24.8772	14.0849	23.5405	66.2116	103.78	378.962	200.86	122.616	372.932	181.723	203.337	296.18
LOC_Os10g36580	Profile_0	40.7715	9.93515	6.14299	3.50171	5.6475	2.68257	4.03363	28.0678	24.8574	77.5914	24.1811	18.8264	21.9529	23.5005	30.0506	33.0371
LOC_Os10g33800	Profile_0	355.835	139.269	127.522	100.086	225.05	187.958	165.044	301.135	337.452	525.941	402.142	431.52	617.073	349.066	673.254	430.319
LOC_Os10g28370	Profile_0	39.9499	5.0055	10.3975	2.38172	9.41064	13.6051	4.44723	42.5612	47.7216	45.7861	50.7841	63.2015	59.7362	45.0609	61.4272	53.0082
LOC_Os10g28360	Profile_0	56.0897	12.8022	19.0716	11.0987	20.4366	25.9325	19.7295	114.259	146.27	107.119	166.762	152.864	202.414	78.8001	146.7	194.775
LOC_Os10g17260	Profile_0	2.89024	1.6126	4.84921	1.64546	1.53401	1.66726	2.00867	27.736	14.5843	19.0409	19.0917	10.0123	21.209	13.1989	3.13809	13.5966
LOC_Os10g05130	Profile_0	14.989	0.253596	0.158894	0.150079	0.420856	0.11196	0.281421	10.8605	9.21198	16.9176	10.3132	9.68271	16.544	7.66303	10.0602	22.5733
LOC_Os09g39500	Profile_0	68.5569	17.2287	21.3486	22.822	25.0076	28.3666	27.1172	38.9511	47.2856	48.9254	59.3684	90.0325	82.4151	47.5585	169.236	61.4078
LOC_Os09g38030	Profile_0	83.5486	18.1731	20.0658	13.7817	13.3831	17.0805	9.48678	41.0377	49.5693	34.6661	47.0186	61.4549	50.8655	35.9896	83.5121	34.5439
LOC_Os09g37200	Profile_0	0.747035	1.11118	16.7121	0.630098	2.43977	3.55481	2.02228	27.7719	26.6261	31.7571	48.6901	25.855	47.6232	29.1971	8.31059	23.7508
LOC_Os09g36450	Profile_0	102.262	30.8047	48.7472	30.624	27.0898	21.0934	36.7303	138.035	122.502	173.492	103.307	87.7394	129.379	91.437	126.761	88.2497
LOC_Os09g30120	Profile_0	67.7392	12.7876	12.9622	9.29207	19.1514	29.6498	16.3636	40.9441	74.1793	40.2951	74.3016	134.152	92.1413	97.7983	91.1308	87.244
LOC_Os09g29404	Profile_0	7.12608	0.568495	3.44925	0.625253	0.635542	0.82364	0.511085	3.03352	4.59934	2.39722	3.21503	2.93091	3.63935	2.34447	2.17352	2.34328
LOC_Os09g28310	Profile_0	44.0504	9.24353	5.93105	5.43698	10.8767	8.96273	8.29218	28.6952	34.4702	30.1165	28.8806	26.2955	27.9487	23.7364	21.2646	22.2771
LOC_Os09g26780	Profile_0	56.1192	2.3677	95.9631	9.6689	6.10454	19.1568	3.66509	3.71816	100.195	94.2586	24.623	64.1876	151.758	88.4848	48.153	111.877
LOC_Os09g26420	Profile_0	360.78	378.204	252.085	261.918	251.691	268.655	194.507	1205.86	692.623	1054.98	871.78	445.674	1125.88	739.916	595.07	444.889
LOC_Os09g25150	Profile_0	27.553	1.37042	3.03049	1.13078	1.9368	1.28568	3.85156	26.7592	34.7958	71.8165	32.1743	17.1085	55.7887	8.55486	13.0928	18.7308
LOC_Os09g25060	Profile_0	45.431	5.64871	40.3056	9.35615	6.97454	14.0813	3.26513	28.6038	66.0477	78.6795	57.3279	73.1886	147.806	32.9594	42.3978	186.31
LOC_Os09g18594	Profile_0	124.91	55.6244	65.1551	33.5531	42.2722	35.2317	34.9636	71.9596	67.2569	39.3847	99.7988	88.1927	114.281	84.6262	81.7621	75.3485
LOC_Os09g15820	Profile_0	32.6831	6.41498	10.6139	9.56506	14.5465	11.051	13.1955	25.7944	23.8778	17.1107	24.2595	27.3212	22.2652	18.2355	51.9709	14.8148
LOC_Os09g12290	Profile_0	27.6963	1.09623	2.84964	2.15443	3.05752	3.2445	4.67054	25.0149	25.268	72.1483	23.769	25.0051	75.4005	10.9458	11.3142	29.6589
LOC_Os09g07660	Profile_0	23.4529	0.728396	1.82701	0.587396	4.15992	5.05535	3.0942	10.7834	16.5141	9.93745	17.8451	23.8822	27.3842	31.4749	20.0516	39.6327
LOC_Os08g44870	Profile_0	54.4277	5.42642	10.3819	3.46673	5.41256	6.87428	5.26748	20.886	30.6335	38.2748	26.1998	24.8777	34.5468	23.2543	17.0492	26.9232
LOC_Os08g41990	Profile_0	99.0376	38.127	46.3046	36.2585	17.9976	25.2064	17.7554	66.5075	59.2649	60.1711	56.8023	63.0458	52.3637	58.2958	56.9341	40.262
LOC_Os08g41280	Profile_0	22.5768	6.91979	19.0991	6.9294	3.98068	3.62503	4.06372	28.3855	44.489	75.8434	57.692	47.3756	125.409	20.187	48.189	58.1206
LOC_Os08g38130	Profile_0	27.5097	13.1715	23.327	6.13486	6.21895	6.68518	7.38565	28.8388	33.01	20.9955	24.0524	28.7639	22.8606	16.3686	10.0791	18.2566
LOC_Os08g37370	Profile_0	219.938	173.15	166.941	86.5636	211.625	142.526	146.99	774.796	439.796	637.382	730.122	305.086	580.795	276.291	209.279	287.024
LOC_Os08g36480	Profile_0	16.7511	0.937862	0.217462	3.94458	0.0626071	0.0299275	0.332762	14.2925	12.7556	21.8981	31.1811	16.6975	25.7112	9.57114	2.83444	15.0027
LOC_Os08g35620	Profile_0	26.0322	6.1232	8.20289	4.76376	8.53859	14.1027	6.58585	15.9111	20.9228	16.5417	18.3746	21.7878	21.6728	19.8798	15.409	16.3632
LOC_Os08g33720	Profile_0	78.9415	1.92336	5.21246	2.21559	0.940712	1.87295	1.09422	12.2758	52.4413	88.6937	73.0312	117.521	267.599	124.513	178.956	232.104
LOC_Os08g33710	Profile_0	20.6851	3.59119	16.4157	3.16483	1.9796	1.60954	1.58118	8.5328	29.1675	35.955	13.2917	19.177	34.7677	32.3426	14.1269	131.564
LOC_Os08g33540	Profile_0	51.7675	13.2941	17.3876	6.93867	18.6981	17.5842	18.1933	88.4524	88.4422	86.4743	74.9109	62.472	71.8329	23.3125	48.0455	31.9694
LOC_Os08g32120	Profile_0	124.393	51.8182	54.5232	48.2405	39.2372	21.4555	30.7262	72.6423	100.494	150.803	135.341	126.099	301.775	91.4962	346.464	171.399
LOC_Os08g29660	Profile_0	13.0653	3.4228	2.83348	1.66904	1.57026	2.75119	0.836241	7.11027	3.45895	19.1715	30.5157	10.2117	24.368	15.9727	7.53023	23.4466
LOC_Os08g29530	Profile_0	34.8918	6.11725	8.7441	6.38658	9.30868	10.7877	8.19737	15.2745	23.2498	16.7297	20.1686	31.8685	18.7152	22.2778	41.3863	22.4009
LOC_Os08g28730	Profile_0	7.37936	5.17889	9.07695	4.0704	4.76136	4.05355	9.92182	23.5987	21.8	21.5251	18.2448	13.1517	19.6497	7.34874	8.96205	10.7599
LOC_Os08g26230	Profile_0	248.525	106.47	33.379	7.06694	40.8133	33.3338	1.75583	158.904	85.5326	96.1518	199.546	257.188	93.3941	218.949	326.82	53.933
LOC_Os08g22149	Profile_0	61.6515	12.558	14.8064	12.0491	20.6549	14.7157	11.7973	51.6064	48.019	53.2397	47.2549	51.0623	38.5913	29.3941	76.8171	23.7252
LOC_Os08g17680	Profile_0	44.0707	62.3111	37.2113	41.7053	32.224	47.416	33.9877	87.6888	70.8268	68.211	94.7185	97.8343	87.4262	74.8871	100.644	78.8543
LOC_Os08g15050	Profile_0	42.1881	0.647152	0.319439	0.245416	4.74352	1.96948	2.43473	10.5606	17.0532	20.7452	24.1584	22.7587	27.9707	25.4012	16.6482	56.3777
LOC_Os08g09350	Profile_0	35.054	10.0728	18.3762	10.3428	8.71021	12.3115	7.33587	14.0441	16.7647	11.5069	18.146	28.2251	27.0665	14.892	25.3919	21.1407
LOC_Os08g09250	Profile_0	224.105	56.2057	110.431	49.8112	55.9466	49.9955	42.5079	84.5658	158.55	119.788	111.436	142.542	144.01	169.067	274.753	167.19
LOC_Os08g06480	Profile_0	28.3389	6.88191	17.2277	4.75628	7.53667	10.2089	6.49806	19.9526	20.7647	14.0122	23.887	30.0715	26.3924	42.3383	19.6893	31.8117
LOC_Os08g05910	Profile_0	51.8571	11.71	24.5726	14.9921	9.80268	14.5108	8.60918	43.6027	49.1509	27.8459	36.177	50.5358	26.8914	54.9295	35.1871	55.1785
LOC_Os07g48570	Profile_0	29.3783	7.94578	2.13653	4.40899	17.2637	24.9001	21.632	26.1009	32.9192	22.4427	27.7431	35.867	33.6825	17.5149	21.3051	27.6827
LOC_Os07g47510	Profile_0	581.288	131.568	58.4396	83.9194	204.822	123.369	136.571	452.063	360.905	622.056	405.41	388.178	565.989	325.782	421.939	571.795
LOC_Os07g46920	Profile_0	26.0425	0.347962	90.7874	6.51648	4.9389	10.2752	4.70724	11.6949	187.12	133.424	84.8353	162.279	180.497	38.7674	71.813	175.29
LOC_Os07g46790	Profile_0	36.8445	12.8873	32.4299	15.7011	8.83229	12.9034	13.491	30.2922	37.2513	29.2892	36.7742	35.995	55.9702	51.5871	56.3018	46.9798
LOC_Os07g46410	Profile_0	31.4672	6.88557	17.3822	5.46391	3.67745	5.08953	3.9363	26.8099	21.1566	20.6005	19.8044	13.9842	19.9306	14.3945	10.5299	11.656
LOC_Os07g46330	Profile_0	37.5133	19.9715	11.3784	5.12489	28.7245	17.5558	29.362	98.9379	92.7425	84.9155	98.9723	104.019	121.473	50.5828	102.453	91.7332
LOC_Os07g44190	Profile_0	40.013	8.12166	10.7226	12.1401	12.3713	11.3491	10.6027	20.4109	23.458	26.2267	24.0825	35.6628	36.5074	16.3901	53.0083	25.5823
LOC_Os07g43700	Profile_0	19.0291	0.499762	0.473177	0.467241	1.60748	0.489696	2.85925	65.3819	48.9167	91.1364	46.346	36.9677	63.4081	9.35691	23.9245	22.6368
LOC_Os07g42324	Profile_0	25.0088	2.98049	1.74786	3.38448	1.39665	1.5866	2.93588	10.9602	28.6591	174.212	14.1245	20.4096	184.067	9.23582	85.4412	43.4686
LOC_Os07g42200	Profile_0	47.7369	13.6207	10.2038	5.88131	19.2332	14.7721	13.1601	58.8196	67.308	114.301	87.4126	76.3925	139.952	61.0351	86.206	88.8937
LOC_Os07g41180	Profile_0	7.59953	0.395265	0.900784	0.45399	0.496118	0.905499	0.520241	2.33742	3.47071	1.83228	2.89776	6.38557	5.97578	1.68544	4.77425	4.01863
LOC_Os07g39470	Profile_0	72.9443	25.9549	48.3208	30.3874	17.8678	28.8016	18.8176	37.4212	54.0966	49.8712	46.8415	53.7745	51.8567	42.4098	52.81	49.3798
LOC_Os07g38730	Profile_0	104.313	29.8859	37.9876	27.8844	30.3099	31.362	34.9512	50.8943	61.4313	65.0056	67.63	72.3249	60.8312	76.0983	64.6921	56.297
LOC_Os07g38170	Profile_0	85.698	36.675	30.0223	29.3091	18.9698	20.8127	28.9874	56.3755	66.5594	146.958	108.951	97.1628	149.11	83.4203	75.5782	90.7959
LOC_Os07g37420	Profile_0	9.14622	3.44411	3.68866	2.16345	6.80119	2.23694	6.825	53.4439	31.5284	33.1389	30.4858	20.7031	33.9485	4.70279	19.5664	14.5204
LOC_Os07g32570	Profile_0	131.337	3.73855	9.81863	2.52109	3.34011	5.38145	5.46149	92.8475	127.741	298.244	141.898	120.423	258.866	118.968	141.641	344.712
LOC_Os07g28040	Profile_0	5.97858	2.18221	2.76021	0.311852	5.49989	4.09453	5.80816	50.4228	49.0724	96.2222	41.0861	18.2462	76.2746	9.76528	39.5325	24.9721
LOC_Os07g26690	Profile_0	116.552	25.1638	55.4444	11.795	25.1632	12.9218	40.8731	164.993	177.909	267.311	166.11	158.85	270.328	105.133	265.726	316.202
LOC_Os07g22930	Profile_0	34.8241	0.628992	0.417748	0.927211	1.02569	0.485962	2.38964	47.3207	51.9074	116.149	48.6579	25.1159	142.565	10.1592	28.6419	34.9187
LOC_Os07g14270	Profile_0	157.058	151.025	187.865	124.113	141.996	226.702	142.106	309.113	284.78	227.789	338.989	367.235	308.998	264.73	285.124	258.898
LOC_Os07g09330	Profile_0	18.3633	3.01704	4.85644	2.45004	3.51822	4.88669	3.12286	10.3862	12.7553	6.96979	12.8979	19.9767	14.7351	9.55363	12.7132	9.89341
LOC_Os07g07300	Profile_0	23.4135	4.2092	1.59534	0.566833	1.64713	0.944832	0.874028	8.57629	7.45941	4.16018	9.31952	11.4388	9.03645	5.71309	8.74881	5.22278
LOC_Os07g05620	Profile_0	82.0391	36.1975	25.5492	12.0792	29.6514	31.4577	15.4851	170.304	100.75	21.9736	173.609	128.328	86.4187	96.685	87.9888	89.5781
LOC_Os07g05000	Profile_0	43.1379	2.48681	5.24249	1.94275	1.76351	1.15437	1.68167	52.4582	42.0393	24.9922	42.365	26.0042	42.2035	11.7761	17.9665	14.7397
LOC_Os07g04180	Profile_0	85.7245	32.0532	26.9213	18.3601	11.1656	6.47755	17.0435	57.0567	73.2909	68.4138	52.1802	52.8277	58.181	50.7135	67.4886	38.3198
LOC_Os07g01660	Profile_0	11.8876	3.96558	7.82336	2.14511	3.80436	3.61903	4.6233	57.0198	46.7134	71.6823	75.7481	68.4883	89.4963	41.9238	97.0578	58.7473
LOC_Os06g51270	Profile_0	3.98527	0.482393	0.913052	0.374542	0.268188	0.543727	0.508363	1.76495	3.01536	2.5491	2.12769	2.69283	2.42195	2.82402	2.93943	2.12721
LOC_Os06g51029	Profile_0	270.044	57.9397	91.7405	51.6584	81.2117	146.331	59.579	169.513	211.947	158.481	150.606	239.957	176.107	161.271	146.36	173.011
LOC_Os06g49750	Profile_0	15.5563	0.643264	1.63137	1.13464	0.432096	0.804649	0.560878	3.55396	8.41292	25.2038	13.7686	11.3073	59.3741	8.91206	7.95472	19.8628
LOC_Os06g49040	Profile_0	13.3436	1.8546	6.55072	1.87169	2.64097	2.21989	2.56669	8.33701	8.0245	5.89836	9.39648	10.499	8.88151	9.80384	11.1739	6.80941
LOC_Os06g48810	Profile_0	6.54139	0.504893	0.794992	0.491892	3.43316	1.05032	1.13276	100.285	44.5375	1.98802	80.0347	91.3655	21.0236	23.5178	16.0847	23.2748
LOC_Os06g46770	Profile_0	762.973	113.024	194.253	80.9985	299.438	353.347	251.401	420.308	534.084	501.425	436.329	653.341	594.684	496.254	801.728	775.565
LOC_Os06g46149	Profile_0	120.181	44.1712	38.1554	25.8783	32.2024	36.6511	20.1042	77.3707	77.855	42.9774	74.0524	93.358	83.0341	61.3233	43.5858	55.0231
LOC_Os06g45820	Profile_0	381.701	140.827	160.85	117.762	253.416	331.736	127.592	324.843	355.148	293.986	339.246	443.424	273.989	350.456	288.14	296.969
LOC_Os06g45380	Profile_0	78.1539	38.9966	29.1605	16.9389	25.2849	33.0146	16.2305	65.6891	62.8571	41.8925	62.9624	71.956	59.1674	67.7129	43.1953	47.9271
LOC_Os06g44840	Profile_0	42.3851	4.25346	6.5038	4.60362	7.26549	5.63692	5.95091	22.8366	32.3641	21.7975	23.476	38.8172	16.7196	16.6398	37.3565	12.3179
LOC_Os06g40190	Profile_0	12.4173	2.58971	6.15773	1.86015	1.33161	2.65044	1.64739	4.00872	6.58944	6.95226	5.91456	7.29719	10.1239	9.0575	6.22878	7.24328
LOC_Os06g39690	Profile_0	59.0175	7.76114	6.19275	2.99343	14.7882	9.85943	13.624	100.501	79.3121	127.429	94.0789	68.4533	145.746	43.2131	63.4495	65.135
LOC_Os06g39120	Profile_0	79.1913	15.7582	20.5906	19.083	17.7789	18.0409	17.5246	93.5498	72.317	78.0646	100.836	92.4094	100.218	40.5812	246.416	41.1509
LOC_Os06g35160	Profile_0	42.7796	7.86126	10.1179	5.21996	7.8774	8.31565	6.71909	29.4815	30.5121	27.0396	30.3191	24.7873	40.4849	24.7573	24.9991	52.1728
LOC_Os06g29844	Profile_0	14.7402	5.30511	6.67496	0.849112	4.77208	3.14177	1.74163	31.3954	25.8677	18.1173	33.7481	32.9233	31.7659	11.6398	29.3729	19.8254
LOC_Os06g29730	Profile_0	359.617	70.2486	97.7867	45.8528	112.75	72.4915	96.6137	773.908	414.345	431.544	951.337	618.369	679.256	357.88	1489.39	419.11
LOC_Os06g29380	Profile_0	12.9496	4.4201	5.52877	2.82799	3.79278	4.64134	2.8238	10.3654	10.4629	4.50752	12.7283	15.0142	9.04809	9.90092	8.29501	7.37911
LOC_Os06g25439	Profile_0	83.6919	13.4016	18.5186	7.78494	45.5398	25.2024	35.4384	149.535	124.812	84.0115	128.947	114.859	85.7007	39.1521	166.223	38.0226
LOC_Os06g21380	Profile_0	73.2159	8.16902	10.4703	0.83543	76.9159	47.3855	25.6525	149.113	111.177	73.1152	200.167	184.453	224.19	159.54	102.315	272.437
LOC_Os06g16300	Profile_0	38.8962	21.169	14.441	15.7935	12.8665	6.06956	10.4525	56.8946	44.0377	43.9042	50.5735	44.2893	44.7304	21.914	82.9025	24.2541
LOC_Os06g16290	Profile_0	27.7672	5.64215	8.21963	6.0628	4.59318	5.29326	3.84658	14.3595	16.0271	11.0307	19.2248	29.7613	28.337	16.9844	27.2926	21.1814
LOC_Os06g14324	Profile_0	142.313	50.9951	41.9378	50.8723	74.7885	53.3064	89.7108	156.244	178.859	170.844	172.943	161.895	154.58	103.404	193.156	132.276
LOC_Os06g12600	Profile_0	27.4945	10.0459	11.9877	14.0814	7.56649	5.62175	8.73133	25.0735	28.4331	24.7496	21.3068	27.4954	17.8467	17.1114	44.4007	10.2837
LOC_Os06g12320	Profile_0	10.3581	1.34463	2.1782	0.384314	0.377979	0.709585	0.233151	3.87311	6.5628	2.93216	6.19685	5.3161	2.84462	5.22125	4.16339	2.84074
LOC_Os06g11240	Profile_0	16.5397	4.14011	2.71601	2.59542	4.08624	2.70086	8.38244	13.7583	22.357	27.2636	36.4507	29.6837	55.2604	36.8108	53.9818	44.1462
LOC_Os06g11135	Profile_0	36.4191	25.4201	36.3766	22.0494	30.6269	24.2517	33.0539	67.9936	63.0523	91.1184	82.5702	74.2291	77.3334	57.9751	111.904	63.6326
LOC_Os06g05120	Profile_0	177.505	84.4023	84.509	50.9324	120.267	70.3148	86.5965	384.735	254.227	352.283	507.539	396.566	549.635	454.053	610.827	404.108
LOC_Os06g04270	Profile_0	233.232	59.5518	118.963	44.4538	36.0744	36.844	42.6355	233.023	172.954	208.828	180.118	128.855	160.879	155.859	145.239	111.931
LOC_Os05g51830	Profile_0	66.8399	15.7267	21.1556	19.2869	20.6899	20.1583	19.3351	35.3736	37.5056	31.639	46.2647	58.0718	62.811	37.3995	61.1797	50.4449
LOC_Os05g50550	Profile_0	17.5573	1.43111	4.8803	0.933477	2.35419	2.17525	2.96698	40.1803	49.6464	48.1547	56.8603	44.4477	104.779	24.4766	29.3416	48.5625
LOC_Os05g49880	Profile_0	112.924	58.9349	42.2631	51.4948	45.5388	46.3319	42.2114	111.891	106.794	135.753	107.454	118.562	126.404	100.85	124.302	89.9204
LOC_Os05g48760	Profile_0	19.2905	9.16196	19.7846	5.04007	11.9355	12.9248	15.3096	27.0685	40.7468	46.9389	41.4922	47.7544	88.9383	40.1903	38.7827	80.9465
LOC_Os05g46830	Profile_0	23.2433	2.17775	33.9726	3.95218	3.84917	4.89052	2.77824	9.98071	35.6873	47.7275	27.2891	30.2982	39.8954	29.3882	38.6937	45.926
LOC_Os05g45770	Profile_0	15.5412	0.9674	1.35715	1.27323	0.405193	0.298837	0.706968	6.13671	6.25226	9.72854	7.68179	6.5353	11.4044	5.09499	7.71111	5.51653
LOC_Os05g41610	Profile_0	35.0534	3.47284	10.9563	4.62981	5.34289	5.95015	5.89513	12.8903	21.5215	58.0616	34.9356	26.1174	52.7688	38.0639	29.3487	54.1023
LOC_Os05g33940	Profile_0	20.9859	10.2373	6.32131	3.3924	5.16571	3.88666	2.73564	35.0235	33.1751	80.3592	39.6623	32.9114	83.0217	20.8221	57.7254	45.4834
LOC_Os05g32230	Profile_0	31.3242	12.2924	11.2052	9.42012	7.29041	5.93462	8.71698	60.7468	49.7392	72.2971	73.3731	65.5686	90.7848	37.8335	55.8227	52.8432
LOC_Os05g30500	Profile_0	36.1685	4.05769	37.2676	11.4136	4.16337	4.76445	2.83201	5.13223	33.2893	42.2747	35.2868	52.1979	117.149	43.6212	47.5942	326.739
LOC_Os05g28510	Profile_0	17.2324	2.53589	5.34084	2.55361	4.72087	5.74343	3.18366	7.54744	10.2978	4.42389	10.212	13.3265	9.90711	7.12259	8.34054	7.53289
LOC_Os05g26840	Profile_0	40.4971	8.82656	29.4823	8.30994	8.20299	10.0747	6.84572	18.6766	36.0732	41.3586	30.9335	40.1479	52.3039	36.1145	27.4344	47.9979
LOC_Os05g25770	Profile_0	139.054	38.3865	59.0069	28.4228	26.203	30.3212	13.4197	127.698	93.2574	162.456	183.595	136.601	219.056	74.8753	145.924	121.884
LOC_Os05g25350	Profile_0	9.71492	1.94192	2.20453	1.62419	2.07643	3.39797	1.5808	4.19363	5.55024	3.55826	7.67994	10.926	8.32452	6.34994	6.45175	8.05406
LOC_Os05g10930	Profile_0	54.7686	9.65083	5.39798	3.86923	16.2704	8.59928	10.8809	28.142	19.0442	59.4023	45.0769	37.4033	41.9191	46.577	92.1501	64.6732
LOC_Os05g10690	Profile_0	8.68693	0.374373	1.79117	0.533249	0.662474	0.719718	0.701496	2.02344	6.77724	8.11088	4.18298	4.56747	7.66183	3.15269	5.30607	6.79757
LOC_Os05g08370	Profile_0	12.9808	0.827047	6.75021	1.39218	1.13273	2.04686	2.78153	7.31935	15.303	10.511	7.44595	8.54777	8.567	8.29604	8.32749	6.62601
LOC_Os05g07880	Profile_0	1.76211	0.639342	0.765166	0.0591314	2.29102	3.4034	0.558027	10.4391	7.09941	4.23688	12.9783	9.73848	8.76788	5.421	2.81262	9.60771
LOC_Os05g06920	Profile_0	30.6459	0.400414	1.2587	1.0272	0.299486	2.38219	2.20006	7.17629	37.2074	149.14	28.8124	33.4666	273.052	7.84346	46.853	59.5317
LOC_Os05g04510	Profile_0	396.712	316.958	396.867	274.148	333.845	388.321	351.698	662.634	553.357	620.985	975.227	839.235	891.129	556.291	1053.19	597.836
LOC_Os05g02250	Profile_0	15.743	4.1671	4.26282	3.50181	3.26932	1.56377	2.5182	12.9247	7.16023	10.9579	11.4545	6.24738	17.4403	3.67618	10.6155	6.39672
LOC_Os05g01470	Profile_0	43.8656	15.1538	50.6779	8.35998	19.4301	28.2366	16.3156	41.6559	61.5037	57.722	89.8327	104.495	134.776	99.7019	82.9618	118.525
LOC_Os04g58710	Profile_0	154.835	82.7764	42.5597	26.6958	239.076	144.56	100.544	1538.1	862.515	1318.4	1752.73	799.209	1316.59	268.415	469.55	656.833
LOC_Os04g56710	Profile_0	7.08912	3.78979	10.9413	1.72843	6.01957	4.95665	7.74599	25.8162	20.3944	21.2697	24.0993	15.0626	32.5502	9.31469	12.5188	14.0811
LOC_Os04g55800	Profile_0	20.7907	18.9281	25.0583	12.3175	4.41293	2.99034	3.82166	23.6216	30.642	28.2259	31.1652	20.0952	51.546	29.2132	30.6995	41.7011
LOC_Os04g55230	Profile_0	30.1619	4.26666	24.4849	4.05124	1.26956	2.97071	3.13646	33.4323	43.2674	28.0964	31.0066	27.9581	31.9817	32.1625	26.9675	27.7274
LOC_Os04g54790	Profile_0	35.6217	3.86213	1.87066	5.16038	1.82282	1.87875	2.3105	19.6618	30.7367	17.106	19.0132	22.6959	13.4493	11.753	10.7566	8.04069
LOC_Os04g53620	Profile_0	164.505	54.0282	79.5985	45.5991	100.753	100.237	76.9419	96.2471	114.134	89.2284	128.646	154.558	225.958	199.476	143.992	418.637
LOC_Os04g53310	Profile_0	9.30453	0.901525	2.58233	0.323129	1.79324	3.25738	2.52814	11.8418	15.7115	6.01737	12.528	12.7126	17.1416	7.83357	1.60296	11.3933
LOC_Os04g51820	Profile_0	6.57106	0.0640887	0.321818	0.184221	0.101074	0.103073	0.142241	1.74386	5.97661	3.10828	2.36867	4.3822	4.84904	2.91346	2.76533	8.67572
LOC_Os04g49890	Profile_0	11.4465	0.779084	1.59723	0.605286	0.667923	1.1946	0.576377	4.33327	7.18343	4.00683	8.00449	11.9751	25.0907	7.59753	6.85445	18.6704
LOC_Os04g49350	Profile_0	20.5189	12.0122	14.6962	4.33959	19.8731	21.9579	31.37	70.8819	65.7365	60.991	74.1785	56.8837	95.6968	30.1396	27.929	75.5133
LOC_Os04g48880	Profile_0	7.23361	4.34426	3.76434	2.96398	4.59201	2.6603	4.71241	48.2964	20.0164	33.9846	45.3104	23.0341	76.2074	8.80554	24.5109	44.5104
LOC_Os04g46990	Profile_0	9.88022	2.29673	2.44637	1.10139	0.86801	0.628941	1.03327	5.62953	5.13924	9.08492	7.26046	2.81731	8.72576	3.16049	4.62269	6.44859
LOC_Os04g45900	Profile_0	49.5498	16.2091	19.0088	14.7479	7.03721	18.1347	6.13733	19.0295	34.1362	49.4813	40.1539	44.2237	71.919	54.375	49.1422	49.8088
LOC_Os04g44924	Profile_0	77.2743	2.87536	1.70941	1.66656	14.9282	8.67294	1.66963	18.5391	27.1298	92.8003	48.8468	51.0904	89.571	33.7676	135.475	39.0659
LOC_Os04g44830	Profile_0	9.27251	3.53624	6.22511	3.38919	11.2727	9.47593	13.5586	32.9619	35.3999	37.9874	37.3353	37.9809	40.4118	14.8243	41.2845	21.5924
LOC_Os04g43070	Profile_0	34.6346	28.3754	29.407	17.3192	36.6777	50.3001	42.6944	169.97	130.342	130.462	170.704	126.218	169.66	96.1801	74.0494	140.665
LOC_Os04g42784	Profile_0	7.58728	0.338715	1.17255	0.396918	0.396001	0.630574	0.270163	3.84287	4.80304	2.12914	3.61291	4.89325	2.7556	2.18137	2.06369	0.900445
LOC_Os04g40950	Profile_0	179.552	61.0634	76.0599	37.8555	89.1114	107.145	91.472	191.48	181.714	148.484	233.572	249.003	225.951	151.386	296.448	189.403
LOC_Os04g40874	Profile_0	77.8709	18.9819	23.201	32.3983	14.4837	16.9018	25.3629	25.1334	42.6762	44.4055	36.6589	50.0492	44.5094	41.1667	51.0488	26.387
LOC_Os04g40670	Profile_0	52.3198	7.00041	1.77675	8.50343	3.18654	3.74554	5.18911	36.1685	61.3267	107.272	48.8982	60.9445	68.3037	46.4511	117.86	63.2863
LOC_Os04g37619	Profile_0	142.06	10.7178	2.24996	7.87896	4.58501	6.76366	3.09828	44.7267	89.5732	58.4053	82.6324	107.384	53.533	69.4033	74.8964	60.9709
LOC_Os04g37430	Profile_0	13.8533	4.6183	6.67294	4.72378	2.4386	5.06338	4.47303	6.43363	12.1282	7.89087	9.6989	13.3439	14.3577	22.2474	15.7435	16.3653
LOC_Os04g33110	Profile_0	131.137	14.7815	8.00094	5.86567	53.1008	19.06	18.3532	180.226	130.561	270.955	197.161	159.692	288.933	83.6376	180.026	181.472
LOC_Os04g33060	Profile_0	20.8848	1.81869	2.88253	0.998025	4.12261	1.93827	5.44116	40.2886	26.6399	20.4996	24.7834	15.5428	40.7743	5.48977	9.50982	19.0329
LOC_Os04g26910	Profile_0	38.8913	14.5644	23.7861	8.42653	9.37182	5.99518	10.006	28.7607	33.3345	30.0533	41.0227	41.03	43.079	47.4809	49.8273	57.5549
LOC_Os04g25800	Profile_0	3.88458	3.4306	3.20397	1.06861	5.48877	5.34077	3.71045	29.2992	16.3551	24.1991	25.1585	15.1136	32.7177	16.9516	4.52894	13.9631
LOC_Os04g23550	Profile_0	23.7013	0.456091	26.4117	5.8817	2.51754	5.89059	3.40797	2.02848	39.6455	50.8667	19.4349	35.947	94.8378	6.54268	38.4117	39.2961
LOC_Os04g22120	Profile_0	15.7186	6.38111	5.65259	2.3197	4.82514	4.84984	4.40113	13.5809	9.19523	4.73459	20.2827	28.4398	18.5354	26.8298	19.5432	14.2524
LOC_Os04g12830	Profile_0	9.96005	0.311182	0.650165	0.0766251	0.220214	0.78599	0.146099	3.37898	5.67592	1.0022	4.69669	10.5796	5.19503	4.08066	1.03285	3.42532
LOC_Os04g10750	Profile_0	12.6442	0.745589	1.20071	0.430258	0.370179	0.707811	0.167449	8.51321	9.49881	9.27448	7.48731	5.22479	13.3166	3.59119	5.04977	6.91074
LOC_Os04g02910	Profile_0	129.729	51.5575	74.0693	42.3749	38.956	41.6352	36.0456	101.934	137.53	142.575	112.909	115.51	199.07	86.7969	74.5371	98.0306
LOC_Os03g63480	Profile_0	126.962	27.0733	55.9949	25.2502	17.1781	13.1509	20.5383	137.404	125.635	200.696	109.279	87.5051	136.014	53.8224	85.1217	72.3471
LOC_Os03g63420	Profile_0	79.1283	18.7609	29.6013	13.7711	48.1221	30.2461	47.9866	133.267	107.527	133.115	114.858	99.9511	119.264	71.039	108.403	84.4808
LOC_Os03g63330	Profile_0	18.2031	2.90658	7.79841	2.95983	1.77652	3.04545	3.40284	6.44135	14.9715	14.0458	13.116	23.3397	22.9502	17.875	29.2107	18.2769
LOC_Os03g60620	Profile_0	70.886	15.589	32.3774	24.3913	21.5121	30.3076	33.187	38.0855	39.6423	35.8164	52.6054	63.6522	83.2491	59.7027	65.7301	79.0961
LOC_Os03g58320	Profile_0	63.5401	0.699099	276.375	23.44	21.7667	145.226	11.8186	9.89442	236.487	130.889	151.213	296.896	360.253	167.515	145.144	380.345
LOC_Os03g58290	Profile_0	15.3562	0.0264519	0.591683	0.0604825	0.0973398	0.943016	0.293543	2.6726	18.1549	61.1892	23.0033	28.9917	180.783	3.50729	90.3999	40.4895
LOC_Os03g55640	Profile_0	46.6365	13.2383	19.4145	13.1843	16.3444	21.6686	17.339	27.092	35.7842	38.3689	32.0794	41.55	62.3492	37.2737	42.2775	35.5507
LOC_Os03g53950	Profile_0	28.8595	8.25164	12.7297	6.64539	5.16273	7.92843	4.27737	21.2144	23.4795	20.5051	29.9436	32.9501	29.3089	43.8561	32.7459	26.4698
LOC_Os03g53300	Profile_0	64.6573	4.78185	10.6887	5.0758	8.92675	5.92696	6.79777	83.5916	78.2982	46.4144	78.8812	61.2051	72.2769	29.1959	32.0455	40.6848
LOC_Os03g52460	Profile_0	58.0891	7.6842	13.9636	5.88221	8.15517	5.35818	8.61489	78.6344	58.7605	49.3171	54.3213	40.0487	55.828	28.5048	21.1708	26.3301
LOC_Os03g52170	Profile_0	105.599	63.7122	77.6825	27.8601	62.0974	85.1118	66.4728	207.752	192.274	76.1481	196.738	237.398	208.958	138.552	69.7261	145.732
LOC_Os03g51920	Profile_0	55.471	5.79599	20.4155	2.32148	21.4389	24.5348	13.5625	21.3431	51.0504	59.6848	34.9892	52.2476	88.0349	18.6408	24.9769	67.3554
LOC_Os03g50480	Profile_0	53.5404	11.6614	16.247	9.98736	15.0483	12.1147	15.2063	59.456	53.8912	49.1782	49.2398	48.4764	52.9757	31.11	53.7379	45.1904
LOC_Os03g49940	Profile_0	23.7952	5.47517	6.59726	5.08165	5.90907	6.0196	10.3549	19.707	22.5473	13.9369	26.9092	37.7796	26.1657	23.6785	38.428	23.1941
LOC_Os03g49720	Profile_0	61.2799	4.62449	9.37755	1.91127	35.9813	19.6413	37.1686	154.397	127.41	84.6578	132.258	110.734	129.044	48.3496	96.0745	83.3481
LOC_Os03g44740	Profile_0	11.2846	0.641311	0.215714	0.864382	1.46289	0.918315	5.63099	7.21222	11.4007	21.0238	16.0584	6.97959	47.8168	9.78617	9.42164	16.1633
LOC_Os03g43440	Profile_0	43.5787	4.17269	1.40422	3.83847	16.4676	17.372	14.4284	20.3239	29.2841	43.7914	32.553	51.9454	18.7958	40.6138	70.0078	21.6817
LOC_Os03g42130	Profile_0	25.2663	1.65469	2.95907	1.69388	0.37242	0.939969	1.06132	31.5273	36.6522	41.8936	46.981	26.7927	33.3243	35.6098	71.0821	25.144
LOC_Os03g39760	Profile_0	8.67752	1.27051	2.10242	0.529129	4.18829	5.53401	3.43665	75.8424	44.3789	63.1265	55.749	34.4661	58.7476	10.9326	19.9413	23.6715
LOC_Os03g37840	Profile_0	16.3129	4.2867	5.83601	1.36962	4.81419	5.06032	2.44941	16.2697	10.3152	10.2128	23.9085	15.9863	45.9191	22.1437	15.5498	24.398
LOC_Os03g37640	Profile_0	28.1472	9.22795	16.558	6.82445	13.7622	17.0018	17.5308	60.3983	73.7694	56.4314	67.1908	76.5596	68.0579	47.0163	58.1963	66.061
LOC_Os03g36750	Profile_0	82.1903	27.1241	35.0425	23.7604	27.9935	20.029	38.2697	211.746	152.747	177.237	153.595	103.561	167.264	56.5957	87.9484	59.2253
LOC_Os03g32170	Profile_0	35.8026	9.56969	13.2252	9.3704	21.4525	23.8684	12.193	20.5397	23.9456	18.9627	26.6446	45.8689	34.6789	36.1188	30.1971	53.027
LOC_Os03g25450	Profile_0	11.652	1.17443	1.95585	2.24205	1.10902	1.50405	1.62394	4.26264	5.21532	5.34471	6.58587	10.262	10.9867	4.60448	14.4785	6.87897
LOC_Os03g22880	Profile_0	37.118	11.3225	20.4351	13.179	12.1731	15.1318	10.0473	17.7379	21.5828	16.6416	22.6341	34.0407	32.4033	18.2562	38.2085	26.0755
LOC_Os03g22330	Profile_0	22.2536	4.51519	6.32433	4.6871	2.94923	3.85475	4.40933	18.2043	13.9542	19.7571	19.964	19.5645	20.1042	19.4655	36.9624	22.9064
LOC_Os03g21710	Profile_0	3.34497	3.34095	1.29273	0.910457	1.28797	0.882737	0.332921	12.8681	4.51291	10.2272	21.6422	17.4188	25.8347	4.71136	8.82593	9.66453
LOC_Os03g19720	Profile_0	82.3567	30.7313	26.1616	12.4799	32.1166	19.8143	19.1803	245.923	214.374	655.789	570.739	212.746	1418.13	225.768	214.649	1119.27
LOC_Os03g19380	Profile_0	155.428	30.6707	26.4547	32.1662	59.3175	23.8403	34.6287	284.485	235.893	398.75	263.171	205.754	222.901	84.3607	191.167	135.362
LOC_Os03g18550	Profile_0	47.0356	16.8131	15.8128	11.7697	35.0129	30.1384	18.6475	41.0408	41.7096	89.5347	50.947	57.8295	101.005	35.7927	55.9284	60.3101
LOC_Os03g18070	Profile_0	49.3878	9.80879	38.8082	7.74977	15.5397	19.0254	14.4784	113.496	132.356	132.733	101.294	74.8341	200.267	74.0312	59.6607	164.648
LOC_Os03g17570	Profile_0	163.745	15.6164	4.28565	20.6609	30.8734	49.7406	26.4343	73.0433	150.323	105.091	93.6372	145.526	65.3927	69.2376	98.6759	53.6227
LOC_Os03g16860	Profile_0	129.47	43.9815	97.6006	25.8466	83.0185	163.222	103.936	173.965	226.57	131.582	248.963	342.136	318.787	247.784	234.392	448.196
LOC_Os03g14450	Profile_0	44.2959	13.4613	19.8939	8.67549	13.8305	15.4832	9.84534	61.2191	57.0778	45.2039	81.127	83.1295	90.971	66.4832	148.829	69.6866
LOC_Os03g05390	Profile_0	267.492	66.6382	116.17	67.3151	59.0271	54.5497	60.1187	124.689	226.648	137.31	107.137	134.976	156.702	89.0511	105.029	141.536
LOC_Os03g04970	Profile_0	13.8381	2.42944	7.95704	1.33152	3.53807	3.96088	2.95854	7.73296	8.24733	3.70195	13.8573	16.1944	17.3923	12.4782	13.5959	16.701
LOC_Os03g04680	Profile_0	16.2427	0.245315	0.553953	0.197442	0.577747	0.22094	0.272231	2.11568	4.68698	11.0658	3.65866	7.76949	17.5156	4.93662	3.55969	9.81801
LOC_Os03g03260	Profile_0	20.1961	7.9382	5.68524	3.56428	6.57654	8.06293	4.35131	20.1548	13.9785	15.2661	20.2071	13.8457	11.7188	14.3936	11.6245	9.12466
LOC_Os03g01020	Profile_0	45.3064	17.2225	32.8444	11.695	24.9651	18.9317	24.0787	224.972	205.666	168.976	161.515	122.835	198.284	24.7657	104.281	90.5736
LOC_Os02g58260	Profile_0	59.9366	18.0327	29.6243	16.682	21.4846	23.7623	16.9679	36.1457	49.1364	35.1337	48.9351	67.5312	50.8177	59.0417	73.2229	67.3388
LOC_Os02g57540	Profile_0	120.738	32.7255	39.6855	28.6187	43.2532	33.3936	33.9858	92.2085	96.6137	47.8583	114.36	89.7079	85.0921	80.4653	137.79	96.8216
LOC_Os02g57480	Profile_0	10.4274	2.49771	2.34372	2.22095	1.83582	1.76674	1.93583	8.35639	8.47653	11.89	7.38032	6.98348	9.30493	6.60846	4.86274	5.69557
LOC_Os02g57160	Profile_0	17.6473	4.12209	13.1193	1.62681	7.52378	7.11854	7.02604	34.6612	39.7828	18.5151	37.9338	36.2742	32.2044	21.5412	20.552	24.7179
LOC_Os02g56200	Profile_0	13.272	1.77302	5.27329	2.00988	2.19015	2.66493	2.37631	13.7442	14.1573	8.65413	10.5393	12.2434	14.6866	7.82363	5.77665	8.45525
LOC_Os02g52260	Profile_0	50.3739	8.37201	14.7859	6.92184	2.59739	0.956496	3.89465	120.167	65.5331	85.4265	68.0099	32.0782	88.4806	14.974	28.8891	25.317
LOC_Os02g51070	Profile_0	31.425	3.18965	4.15246	2.87601	2.67947	3.39744	2.69583	33.6989	29.5839	28.6797	26.1481	25.0123	26.1091	10.2331	9.40177	11.6675
LOC_Os02g50240	Profile_0	173.514	36.0106	42.9916	34.7067	34.7956	42.5538	48.616	200.201	182.08	250.539	283.866	232.704	431.204	167.284	293.168	311.156
LOC_Os02g47940	Profile_0	14.4653	4.65988	6.79513	4.16486	3.65872	2.94768	2.60325	9.06217	9.68154	8.53097	10.6502	11.8654	11.9835	8.62149	16.3866	7.88174
LOC_Os02g47620	Profile_0	28.8546	2.56794	4.8037	1.35544	6.39383	2.57695	11.1578	78.7833	65.3242	58.7345	57.8564	33.6009	62.0809	18.8949	21.7032	32.0435
LOC_Os02g47200	Profile_0	5.18454	4.12317	4.64641	1.78989	7.43978	5.97049	14.9866	28.2089	24.7877	49.0179	32.0563	18.4756	65.8404	14.986	18.0248	35.7858
LOC_Os02g44940	Profile_0	17.0172	16.7703	17.691	17.0893	18.1658	9.50057	25.1381	93.8744	58.6857	156.818	74.7001	36.3925	80.3777	36.3536	67.9044	52.711
LOC_Os02g43350	Profile_0	57.1313	17.4207	26.0519	18.2292	17.9778	26.7984	22.8888	38.4896	52.4872	37.0235	41.5682	51.6777	37.006	31.1738	26.0578	27.7916
LOC_Os02g42310	Profile_0	38.9535	30.5413	16.6482	22.2921	29.4415	19.5782	36.2288	68.9369	58.2692	81.7259	87.2395	86.2557	109.18	79.8735	68.323	75.7601
LOC_Os02g41680	Profile_0	14.6592	0.797824	16.0943	1.95081	0.988617	3.94102	1.34611	11.8304	31.0622	23.6596	43.8145	54.6174	40.8238	17.6163	42.5432	35.6276
LOC_Os02g40514	Profile_0	57.8748	18.134	18.2865	16.3582	27.5252	17.0127	26.7703	38.1082	33.1162	32.4326	43.1451	45.8694	42.7012	27.6881	82.8813	26.6212
LOC_Os02g40454	Profile_0	8.97268	0.910841	3.14835	0.653378	1.06249	1.01369	1.06033	10.3433	13.3646	9.94835	9.10519	11.2916	8.44552	2.73338	3.99578	4.41705
LOC_Os02g39160	Profile_0	123.258	18.8484	82.2449	12.7149	38.1376	49.9791	43.0007	182.69	194.457	189.913	228.693	288.098	425.779	220.881	250.755	265.355
LOC_Os02g37190	Profile_0	0.0482176	1.24724	1.35676	0.849475	2.99468	2.71366	1.00125	25.76	21.2161	32.5346	35.2794	21.8794	32.1515	11.6615	10.5597	11.99
LOC_Os02g35630	Profile_0	87.1718	24.7884	21.0795	19.27	21.5836	20.3943	17.7121	45.2306	49.7627	42.7181	47.7861	46.0566	29.7384	40.7592	36.5273	22.7757
LOC_Os02g33330	Profile_0	91.5453	6.83112	56.776	9.08131	10.7466	16.2243	9.44057	34.4721	178.595	226.767	128.031	215.54	313.893	137.493	330.79	267.533
LOC_Os02g29960	Profile_0	24.7251	4.29422	5.06111	4.12133	2.55845	3.06598	1.15112	20.3389	24.0377	34.1411	42.9453	52.5355	53.8883	25.8934	31.14	51.9039
LOC_Os02g27769	Profile_0	460.489	175.937	198.237	152.977	165.527	230.604	162.037	306.364	307.956	263.079	369.653	484.204	471.842	347.083	462.869	445.19
LOC_Os02g21340	Profile_0	10.1405	1.28925	6.82865	0.651496	0.151644	0.276148	0.254784	7.08069	13.6445	5.10104	6.64896	5.34965	5.79631	4.46929	1.30771	2.95175
LOC_Os02g17650	Profile_0	27.2598	3.36901	6.58269	3.0139	4.5716	3.7138	3.8555	12.5408	13.6974	10.6462	12.6462	17.6007	14.6318	10.673	14.2844	13.9978
LOC_Os02g14090	Profile_0	19.6791	10.1844	8.36811	8.76124	7.04509	6.6969	5.71352	17.0361	19.2688	14.6186	19.4659	22.1567	13.2839	21.6804	20.1601	9.86893
LOC_Os02g13970	Profile_0	50.7466	4.40702	10.2178	6.09456	8.80336	4.85679	10.4685	40.7699	42.5913	22.9878	38.1515	38.8315	25.0821	24.151	20.1668	16.7314
LOC_Os02g11110	Profile_0	54.2582	22.5648	13.9268	16.5102	10.0496	13.8788	9.38438	35.1619	43.6974	69.1575	54.6394	63.8963	57.1159	62.8098	59.9718	42.5687
LOC_Os02g05030	Profile_0	19.3789	5.62621	8.87191	5.2576	5.82105	4.65867	4.35689	22.2319	18.7502	17.6892	19.1188	15.9021	18.9221	14.4193	22.6734	16.8543
LOC_Os02g03710	Profile_0	46.9339	5.96087	8.43259	4.00368	3.12273	1.74758	4.09986	37.5515	29.8702	97.178	68.3741	47.8103	92.1364	83.3641	94.119	472.526
LOC_Os02g02890	Profile_0	2304.39	614.89	580.963	423.545	910.674	718.128	446.531	2046.64	2285.84	3531.88	2364.76	2800.99	2920.44	2538.15	3143.13	1758.35
LOC_Os01g74320	Profile_0	33.6652	5.67905	9.12401	4.07951	10.6233	16.3166	4.9367	18.5544	24.8923	20.1697	38.2747	59.2911	32.2028	70.1718	54.4538	45.9117
LOC_Os01g72420	Profile_0	7.34018	0.638692	1.76879	0.576847	0.754057	0.516808	1.00114	1.22733	3.29585	4.94126	3.41066	4.85771	9.27541	5.6255	5.67758	12.2969
LOC_Os01g72240	Profile_0	22.0147	5.09208	11.5231	5.73546	5.41975	7.0078	4.10067	11.7336	14.6916	7.13241	12.6536	17.4454	11.993	10.7636	17.4468	8.41646
LOC_Os01g72100	Profile_0	25.0383	20.921	19.8177	12.7513	47.5506	28.9093	25.1572	117.718	92.3897	184.067	126.981	76.9753	141.458	78.4457	70.3608	88.7441
LOC_Os01g71320	Profile_0	8.96421	1.66238	3.13203	1.56129	1.16208	0.888796	1.46789	3.39603	3.90309	4.63682	4.10963	4.68528	5.23186	3.50772	4.85622	4.42088
LOC_Os01g69030	Profile_0	20.0819	3.9281	7.03545	1.95872	6.05136	9.13354	7.88759	42.0357	32.9484	23.4854	37.1946	25.5918	35.6903	24.5876	16.5449	34.0227
LOC_Os01g68480	Profile_0	16.8071	1.21924	1.17746	1.18946	2.29317	0.899822	4.18532	19.0812	17.6189	24.9762	19.4208	14.7404	16.1355	5.51799	39.7484	5.49507
LOC_Os01g67540	Profile_0	13.1186	0.669262	18.9018	3.55209	0.870688	2.71129	2.00302	2.7746	17.0792	23.5353	6.42635	14.0482	36.3628	7.86736	6.66033	10.7172
LOC_Os01g66850	Profile_0	12.5044	3.70564	5.22033	3.35795	7.49892	4.79019	9.55099	48.723	52.8435	46.7219	44.8296	44.6416	79.6819	22.7716	41.1262	50.1808
LOC_Os01g63854	Profile_0	22.836	12.248	10.0523	11.6828	4.91916	4.51266	8.19065	22.8225	26.0653	28.5354	24.6534	24.7958	33.3501	26.6105	26.6214	26.9443
LOC_Os01g63270	Profile_0	70.1723	6.43665	7.98591	6.68947	4.56212	6.21677	3.35708	19.8981	33.339	28.4284	31.5322	43.4688	39.4843	50.9312	39.1362	27.9401
LOC_Os01g63050	Profile_0	12.258	1.30573	1.42104	0.65769	1.99625	1.56231	1.6695	7.30943	6.76839	9.06841	11.8487	8.31688	10.2109	19.2557	7.86285	14.6377
LOC_Os01g62870	Profile_0	10.247	1.28023	2.88264	0.859649	0.576462	0.851387	0.809258	8.22586	9.28861	5.3247	13.4938	8.59164	16.9883	11.0996	6.13777	14.498
LOC_Os01g62440	Profile_0	21.1687	5.86655	13.1545	5.52377	4.89885	6.99261	4.36519	14.8202	16.9104	11.3706	13.8417	13.9302	9.95115	10.7931	10.0484	7.27111
LOC_Os01g62060	Profile_0	97.0904	22.0498	8.3089	23.7103	6.02814	6.97676	8.62769	82.963	132.302	92.4893	118.149	127.343	75.2774	126.874	140.867	68.2347
LOC_Os01g60640	Profile_0	6.11732	0.642265	3.40952	0.341081	0.228722	0.39846	0.0919659	1.23194	2.62716	6.65664	6.37357	4.56819	9.03416	8.30396	2.63221	17.298
LOC_Os01g59530	Profile_0	267.536	58.1207	65.6267	73.2096	57.6713	78.2951	88.828	78.0595	192.431	566.493	149.595	167.054	605.416	176.359	464.67	242.575
LOC_Os01g59020	Profile_0	3.94316	4.21126	3.96086	2.60709	3.33824	4.15994	5.63663	25.689	21.9187	19.3572	25.7708	31.712	30.4803	11.5897	18.4465	24.8618
LOC_Os01g58240	Profile_0	10.8909	1.82531	5.14084	2.57183	0.897605	1.23419	1.32302	2.9811	5.04936	3.50233	4.31692	9.40266	8.92217	3.42628	5.87344	6.17924
LOC_Os01g56810	Profile_0	9.69444	0.364531	5.88306	1.67711	0.108398	1.1296	0.527112	1.30299	6.83406	13.0604	18.348	10.7277	81.918	2.61127	17.1236	27.208
LOC_Os01g56180	Profile_0	15.556	2.83652	2.097	1.31491	3.7971	8.18992	4.01014	15.1276	20.8429	15.4551	21.4571	26.0427	28.9222	20.7259	28.5849	47.6341
LOC_Os01g53294	Profile_0	4.73298	0.615958	1.69161	1.03169	0.336811	0.201906	0.354124	3.25037	4.75161	6.70057	9.33362	8.51615	12.2052	7.51201	12.3222	12.2751
LOC_Os01g50760	Profile_0	74.056	15.0636	22.9297	16.4032	26.291	21.6242	22.8073	80.4912	132.053	180.268	138.677	105.142	404.534	69.0861	138.868	158.805
LOC_Os01g48420	Profile_0	194.131	79.8831	94.6242	64.7638	71.9315	53.1531	75.9147	168.693	185.804	173.784	180.642	153.602	179.292	127.065	199.961	112.398
LOC_Os01g46120	Profile_0	11.5613	0.267909	0.392376	0.336916	0.739404	0.816862	0.24156	3.38356	2.60884	3.56624	6.97123	5.99012	3.88404	4.16119	11.4261	3.98085
LOC_Os01g45990	Profile_0	16.1586	3.51134	2.35846	3.28873	4.38851	4.66963	4.08408	11.7482	10.889	7.49566	14.73	23.939	14.6615	16.1545	12.4088	15.574
LOC_Os01g45750	Profile_0	65.9716	17.0652	18.8238	8.85722	37.6401	30.8314	44.6369	120.254	97.0495	68.4187	115.866	101.591	95.3164	51.9249	87.2694	67.8057
LOC_Os01g43330	Profile_0	5.77636	1.04958	3.24403	2.5691	0.684649	0.967599	0.976225	2.87426	6.17519	8.59774	8.64599	11.387	22.5952	14.0291	11.7509	23.9597
LOC_Os01g37950	Profile_0	240.93	72.8901	89.0992	48.9353	64.9165	92.0257	70.9918	238.131	275.471	390.56	390.586	494.962	544.722	289.35	1007.47	424.95
LOC_Os01g37690	Profile_0	95.9647	14.6164	13.0527	16.8416	11.7018	7.37052	29.1239	94.1669	98.8901	74.0844	111.433	137.577	103.912	54.9367	76.9576	87.5505
LOC_Os01g36950	Profile_0	373.679	265.607	235.095	153.244	141.608	126.987	130.317	340.015	308.222	313.856	469.889	416.694	520.642	508.281	562.002	532.242
LOC_Os01g31940	Profile_0	27.4294	9.45571	7.22856	8.13787	2.6268	1.71195	2.27604	21.8861	22.2961	29.0723	17.7049	27.1546	24.2171	14.1457	21.5941	6.77993
LOC_Os01g31360	Profile_0	55.3217	2.50481	0.727639	1.45785	12.6041	16.5652	14.0351	50.3255	79.6858	48.4637	71.9691	91.8978	67.1869	61.0605	59.1795	82.5519
LOC_Os01g25010	Profile_0	18.9437	0.323509	0.15663	0.174839	0.793648	0.303504	0.375323	31.3354	19.2987	46.4028	28.9964	18.6232	52.3359	3.74351	7.96644	18.1427
LOC_Os01g18744	Profile_0	17.3886	2.28982	7.01216	1.45689	3.49568	2.32335	1.80913	42.1849	44.9211	83.0602	68.0449	44.3841	58.4028	43.5992	33.9483	47.9973
LOC_Os01g16910	Profile_0	17.093	3.10129	6.43367	3.24165	3.45994	4.05946	2.73686	7.48196	11.0344	7.5004	15.6681	19.4056	18.2014	11.2787	28.1792	13.5282
LOC_Os01g14690	Profile_0	126.288	47.2154	60.0584	40.5547	58.1314	57.4285	47.3624	112.945	106.503	94.4549	123.349	133.819	109.951	104.906	145.629	91.0673
LOC_Os01g12740	Profile_0	17.6434	0.937038	2.25941	0.480306	1.28833	1.50702	1.49693	7.37726	11.3006	15.4736	11.7194	12.2246	20.1744	8.08262	15.4026	14.758
LOC_Os01g11230	Profile_0	44.7006	20.6659	39.79	17.406	12.7242	8.65264	14.7365	72.5674	97.8429	103.766	63.9933	72.9577	85.9721	52.3252	99.7875	76.8822
LOC_Os01g11160	Profile_0	32.0714	19.7538	19.2408	9.83202	9.23616	11.706	8.28297	44.1348	40.8623	45.0257	66.0216	76.5993	62.5866	34.9556	29.9929	29.5779
LOC_Os01g11054	Profile_0	58.6255	18.9742	23.4627	19.467	13.5781	25.37	17.3708	64.2012	49.0544	42.4986	50.2395	44.5114	33.0309	29.3487	31.4741	25.464
LOC_Os01g10450	Profile_0	19.0977	1.75708	2.85839	1.23449	1.85158	2.27034	1.28514	7.53669	10.0821	9.82092	9.37642	12.5922	22.2553	10.4203	7.67088	12.3827
LOC_Os01g09220	Profile_0	9.44991	0.326459	9.01698	1.10166	1.39465	3.0416	0.699572	3.24346	18.1409	98.3932	106.315	37.0142	223.648	48.9746	54.6897	175.61
LOC_Os01g08440	Profile_0	27.913	2.89745	7.2254	1.03922	12.6414	4.74366	4.06018	43.6361	37.4225	70.7183	53.7907	34.4555	172.744	53.1002	25.1856	152.147
LOC_Os01g03940	Profile_0	27.3452	4.63623	20.8913	4.12436	5.28706	6.57528	2.87392	26.9829	23.4589	32.4398	25.0609	23.6359	33.535	7.40962	21.3012	13.7126
LOC_Os01g03549	Profile_0	37.7412	30.6191	10.1937	9.81011	10.9476	12.9043	13.8619	47.1484	39.8561	41.0816	43.3073	28.9663	38.1636	23.4095	21.1509	16.4978
LOC_Os01g02960	Profile_0	26.225	8.95277	10.3869	6.88947	8.4642	16.5485	7.47285	15.0059	20.83	13.5407	17.9565	21.7016	15.0094	23.3503	6.87887	13.7
LOC_Os01g02710	Profile_0	51.5108	13.1818	15.317	5.04163	10.5414	6.74544	8.01695	32.5076	33.6813	20.256	33.6081	41.4276	32.4156	27.2901	33.1032	19.6747
LOC_Os01g02700	Profile_0	12.6156	4.17986	3.83746	1.83148	2.14524	2.79748	2.58125	7.93891	6.99115	5.11767	7.92764	11.0312	8.0439	6.14835	4.06657	5.57669
LOC_Os01g01710	Profile_0	82.9465	9.20808	32.8795	7.98331	9.24374	22.4125	12.8039	83.4456	133.448	262.967	172.791	175.76	450.351	140.918	229.976	173.652
LOC_Os01g01660	Profile_0	15.3534	0.20526	0.0910973	0.140798	0.104907	0.0641891	0.170836	20.7718	12.3136	13.6537	48.1764	15.7132	13.1973	22.1354	79.1084	13.1442
LOC_Os01g01160	Profile_0	26.6034	5.09514	6.53674	2.18276	14.0795	9.63122	10.7829	54.4086	42.3493	90.8018	49.6826	37.0896	102.844	20.1774	46.161	41.5737
LOC_Os12g43130	Profile_2	8.72344	1.79528	9.01076	1.35587	1.95189	3.21542	4.90519	42.6843	61.3283	101.458	34.7284	19.7181	105.219	11.0672	26.3646	39.0773
LOC_Os12g42210	Profile_2	17.8159	3.39781	6.97986	4.3063	0.793874	1.03221	1.88531	21.8074	14.5735	15.36	11.45	8.09715	9.43926	6.12952	8.11915	3.81023
LOC_Os12g42090	Profile_2	151.404	59.2149	68.458	48.9484	51.3226	26.8484	55.0626	236.12	166.698	185.144	143.322	85.6005	113.643	60.7155	37.3076	48.935
LOC_Os12g39360	Profile_2	20.5047	0.412304	0.260247	0.649439	0.14985	0.451276	0.957449	9.81092	3.10861	22.5301	3.27012	3.23082	17.8021	0.404947	2.42816	1.90126
LOC_Os12g35630	Profile_2	43.1614	6.62618	18.2138	6.69962	1.67994	2.76168	1.64596	33.3569	27.3443	24.1396	15.2768	11.8375	10.2854	8.74914	4.05951	3.73301
LOC_Os12g34890	Profile_2	31.118	8.57483	19.8522	12.6172	7.41772	6.73706	5.37386	46.6604	30.1956	40.8507	21.6723	15.0519	18.1315	13.8886	19.5169	10.5932
LOC_Os12g34500	Profile_2	8.24004	1.44239	1.95301	1.30803	0.584759	0.745404	0.854584	17.4204	9.24446	12.3273	8.38443	3.68244	10.5385	3.42672	2.87157	4.80675
LOC_Os12g31460	Profile_2	54.1771	13.8643	23.8712	15.1612	2.27103	0.222168	3.08188	70.5414	33.3218	55.9429	27.3337	4.84283	16.503	11.0917	2.44271	6.74345
LOC_Os12g27370	Profile_2	24.1843	3.32927	5.82266	5.82542	8.43576	10.1775	8.54759	18.7339	23.2469	11.2222	13.5177	17.4956	5.37894	7.34296	10.1788	4.41089
LOC_Os12g23180	Profile_2	223.659	46.6715	69.1344	55.5086	33.5169	24.5532	76.9092	485.749	358.99	692.167	277.911	126.827	508.118	109.357	76.1312	148.787
LOC_Os12g19470	Profile_2	388.184	131.768	160.82	141.295	13.5339	2.65761	19.842	513.398	409.778	983.023	320.648	88.8411	237.114	161.314	21.9754	119.753
LOC_Os12g19381	Profile_2	3173.38	1220.69	1519.37	1493.32	570.151	351.488	668.533	5461.28	4579.07	6393.65	3284.26	1183.86	1997.01	1263.42	249.466	962.315
LOC_Os12g17910	Profile_2	110.232	20.9095	47.1144	20.1069	10.2952	9.99161	7.63338	140.675	87.2843	83.6583	69.8133	56.3818	60.99	28.9161	31.9163	23.7359
LOC_Os12g17320	Profile_2	11.3103	1.56172	4.04661	1.34731	1.38579	1.03911	1.36434	17.0165	11.6894	12.5813	10.5832	3.87454	6.13084	3.80993	3.664	3.15741
LOC_Os12g12580	Profile_2	21.3836	0.737347	16.3084	1.40165	1.70249	3.32312	2.93607	12.9442	39.0175	51.6104	9.03678	7.20662	24.3968	5.017	9.70404	16.0296
LOC_Os12g08770	Profile_2	1475.15	308.105	214.807	235.741	280.481	81.4828	335.496	2211.47	1305.7	2166.41	1123.75	496.238	758.821	191.643	176.055	286.939
LOC_Os12g08730	Profile_2	943.327	293.052	306.344	473.223	133.304	124.972	320.822	829.294	993.897	1144.19	692.652	551.592	421.167	291.76	325.548	168.436
LOC_Os12g07210	Profile_2	107.97	13.0791	22.9397	31.8129	3.29091	5.85004	10.2692	71.5064	129.423	99.0313	39.6904	37.6577	41.963	5.08184	12.5778	14.6896
LOC_Os12g06260	Profile_2	27.6852	10.2268	13.7423	11.8405	5.31145	4.99131	4.95284	28.5061	34.7403	31.153	18.6674	21.0159	23.4522	13.7054	21.6573	13.0217
LOC_Os12g04260	Profile_2	14.4816	2.84556	5.45836	2.38849	1.01238	0.369815	0.861213	18.5441	13.0566	11.3802	9.85548	4.94393	4.54978	4.66663	4.2128	2.63715
LOC_Os12g03350	Profile_2	65.7261	1.81232	0.0521729	3.2927	0.360492	0.298692	0.163068	14.3732	37.0993	54.5684	27.9268	36.3803	22.3092	22.3041	21.487	11.2311
LOC_Os12g03200	Profile_2	15.3904	3.66599	9.23951	4.60937	3.52426	3.19626	2.46533	12.5309	12.8914	8.12386	9.80479	9.49843	8.35435	8.02943	6.20985	6.30652
LOC_Os12g03070	Profile_2	19.5371	0.75173	1.08668	0.650702	1.99238	0.37781	4.21574	20.5065	19.434	14.8083	9.86425	10.0301	14.9142	1.68834	1.88781	4.73417
LOC_Os12g02310	Profile_2	93.3426	93.2522	79.7723	166.966	103.529	35.2608	280.468	618.687	494.488	460.072	336.112	266.915	344.482	281.67	108.254	170.819
LOC_Os11g47970	Profile_2	2064.86	603.604	429.678	530.344	1734.02	1139.22	3657.75	11487.8	8894.07	11656.7	7939.52	4567.73	13200.7	1861.58	1116.79	6120.84
LOC_Os11g45710	Profile_2	8.34607	1.1847	0.501805	1.30531	1.8526	1.59892	2.85234	19.2648	17.0187	9.56592	17.7432	11.4723	7.89043	1.8687	2.49114	5.11306
LOC_Os11g40600	Profile_2	24.5982	4.04497	5.7779	3.058	0.889085	0.109678	1.71249	57.488	31.2706	53.2669	28.8476	9.15226	29.2128	5.63344	4.18494	9.29972
LOC_Os11g24450	Profile_2	23.4323	2.20142	3.43806	2.72084	7.18868	1.67456	17.5959	64.1411	40.4971	37.6774	33.098	11.0404	26.0476	4.73333	5.72874	10.5419
LOC_Os11g23790	Profile_2	53.0893	8.47424	20.3761	8.3291	6.63549	5.1262	5.38584	66.2428	49.663	41.9504	38.1394	28.749	25.4506	17.4853	20.8629	12.7188
LOC_Os11g22350	Profile_2	6.93335	0.800092	4.58888	0.363324	0.899057	0.824103	1.61432	9.74268	5.15404	3.93141	5.63195	3.01068	3.70413	2.79785	2.69136	3.36014
LOC_Os11g13890	Profile_2	1690.19	39.1842	6.21811	89.152	20.5915	12.9439	38.8223	1058.68	1062.78	1935.93	574.377	286.389	506.798	131.16	191.933	275.396
LOC_Os11g13850	Profile_2	55.9217	7.51511	17.3229	5.80652	5.2734	1.46948	6.12069	103.883	61.5888	65.8682	58.8689	22.1767	41.1075	15.1501	11.1044	15.7712
LOC_Os11g07020	Profile_2	1084.05	640.499	513.344	673.007	902.623	624.634	1345.89	3104.27	2244.72	3570.63	1734.1	1042.79	2937.49	369.889	481.78	999.439
LOC_Os11g05050	Profile_2	973.716	79.7781	50.1109	42.2082	79.3078	55.4486	56.8603	774.609	921.128	978.728	560.249	613.723	558.895	636.787	455.027	330.692
LOC_Os11g03390	Profile_2	55.4504	1.14037	1.92171	1.43215	2.38005	0.431133	3.55092	56.8234	39.41	42.7878	28.7517	20.0039	31.5169	2.55336	8.86724	11.1039
LOC_Os11g02400	Profile_2	713.167	59.5418	94.7471	93.6481	233.564	46.0505	297.674	513.06	301.321	412.734	306.923	140.182	221.36	107.568	63.4962	120.104
LOC_Os11g02389	Profile_2	649.088	132.04	252.826	171.952	166.844	110.614	305.843	866.685	830.071	774.066	496.743	372.468	399.808	397.034	116.614	253.878
LOC_Os10g42900	Profile_2	26.2252	1.89453	1.82544	4.15124	1.44524	2.44939	5.074	4.25248	18.4547	16.4089	3.56579	5.18781	1.58618	5.16345	3.263	1.50105
LOC_Os10g42700	Profile_2	23.4635	4.69931	9.69207	5.64336	2.89013	3.68818	3.62589	14.411	15.9738	12.4644	9.62232	11.9067	6.86853	7.61414	12.5027	5.54427
LOC_Os10g42299	Profile_2	18.3477	5.20125	3.65162	5.80224	10.993	3.30723	35.4617	157.816	65.0905	120.861	60.9889	18.3111	63.316	23.0571	20.0995	49.5371
LOC_Os10g42240	Profile_2	26.5056	5.1093	12.7503	4.20568	5.58931	5.7618	4.70948	28.3896	27.2031	23.8498	21.4905	12.9989	11.6264	11.3922	8.34842	8.38859
LOC_Os10g41780	Profile_2	37.255	8.60351	8.31327	3.98083	15.8009	24.5701	18.8696	47.8812	54.2031	26.8685	42.7514	36.8134	35.157	16.699	3.78617	24.0404
LOC_Os10g38710	Profile_2	39.6491	3.4837	4.37086	2.67797	0.340807	0.401016	0.640369	82.9659	49.7543	81.9154	22.5588	2.09677	14.5961	3.91873	4.06445	5.15339
LOC_Os10g37180	Profile_2	250.825	67.6402	109.225	91.4817	2.95544	0.64287	4.56258	450.692	256.063	514.669	167.07	11.1716	92.6239	87.558	6.11126	41.195
LOC_Os10g36860	Profile_2	23.6395	4.16484	8.51328	4.64357	4.13562	4.18639	2.86112	19.9806	15.1117	16.5169	10.65	9.07994	5.92327	4.80846	6.21208	2.34636
LOC_Os10g35950	Profile_2	149.031	23.2309	67.1837	12.3038	16.6922	14.9338	5.35254	67.3018	135.038	175.821	64.1924	79.1569	108.619	24.4114	35.7671	36.1951
LOC_Os10g35940	Profile_2	9.57021	0.728038	3.03488	0.558998	1.10251	0.893826	1.07723	8.3426	8.2899	5.42388	5.4812	3.96361	4.16086	2.13833	1.79548	1.83305
LOC_Os10g35030	Profile_2	84.0868	37.8153	28.9827	73.2464	34.7527	12.0869	91.6908	290.22	187.779	262.48	151.715	60.2744	179.406	28.3445	19.4295	56.9441
LOC_Os10g26110	Profile_2	12.8922	0	2.08828	0.0243962	0	0.0875861	0	0.15474	10.5415	14.4455	2.24716	2.77549	15.734	3.19318	2.15269	8.08476
LOC_Os10g23180	Profile_2	18.9344	4.00394	6.168	3.07752	3.43953	4.02553	1.50521	15.2705	17.7246	13.5089	10.4628	7.12135	5.69999	3.32021	12.7348	2.21897
LOC_Os10g22560	Profile_2	16.1695	4.74884	12.1674	5.94892	3.36404	3.52165	3.96813	9.48011	14.3711	18.541	6.32298	4.01651	11.8152	5.72497	3.95615	3.62793
LOC_Os10g11140	Profile_2	31.8352	2.51927	4.55338	2.79386	1.60432	1.69644	2.46449	24.9772	29.0899	36.7118	20.5056	17.6236	35.7768	8.72576	16.7073	12.5609
LOC_Os10g01080	Profile_2	48.2688	5.30982	12.3539	4.63629	6.59187	7.49478	13.9745	149.393	142.464	200.631	82.1676	27.6765	100.134	16.2867	28.4049	23.1902
LOC_Os09g39180	Profile_2	196.367	43.5788	49.6029	62.2949	19.9883	22.6229	17.569	146.09	101.926	147.269	87.1379	71.0373	73.0767	49.5668	56.7177	29.2423
LOC_Os09g38320	Profile_2	12.1856	1.47394	6.88547	1.82953	1.9242	2.5483	0.759416	4.44831	10.7161	6.66944	3.6279	4.73664	2.5155	3.92459	1.5479	3.79602
LOC_Os09g36240	Profile_2	23.4399	1.92774	1.46667	1.72376	2.60741	1.99423	3.73414	18.8132	20.5825	17.82	12.0025	7.56458	10.521	4.53822	3.5208	4.89685
LOC_Os09g36040	Profile_2	246.89	16.6728	4.15946	18.6342	2.74905	2.19813	2.58126	75.8238	133.463	193.971	87.6296	97.3838	74.8623	57.5532	106.633	30.7807
LOC_Os09g32640	Profile_2	23.9368	4.33905	4.48828	7.86537	4.38088	5.15822	5.44093	13.6004	17.3692	23.3252	12.3792	12.822	11.8207	13.3163	13.9435	9.91921
LOC_Os09g31502	Profile_2	16.2623	0.725685	0.966207	1.22787	0.222536	0.068081	0.37581	12.3955	11.4028	14.9384	6.48167	4.15899	11.7037	1.13631	1.48829	3.55683
LOC_Os09g27750	Profile_2	48.1947	20.0381	22.307	37.5326	42.537	16.996	64.5617	99.8344	114.376	118.086	57.5889	87.887	64.095	38.3515	27.619	24.8547
LOC_Os09g26810	Profile_2	42.939	10.837	12.7016	11.3947	1.40692	0.222633	1.14116	52.5995	19.1165	48.9403	13.8439	0.47033	3.56344	5.45391	0.347635	1.42605
LOC_Os09g25550	Profile_2	5.12093	0.863005	2.51986	0.976973	0.458966	0.554857	0.395133	2.91165	3.02674	3.10351	1.86967	1.18414	0.979322	1.60038	0.761913	0.673191
LOC_Os09g24530	Profile_2	10.8283	2.54886	4.04653	2.38669	1.08683	0.512409	0.700395	11.3713	5.20387	8.02029	3.94494	1.26292	2.40458	1.72886	0.950437	0.80687
LOC_Os09g17740	Profile_2	5935.7	498.806	9.56061	293.274	239.222	253.029	236.391	5650.43	4805.54	10238.4	4343.64	3016.6	2506.57	1559.58	2832	1012.7
LOC_Os09g12540	Profile_2	28.1971	7.6396	7.55481	4.37677	22.6202	9.57229	24.6938	53.8859	42.9357	30.0848	40.5008	33.0263	26.594	11.7578	22.5876	14.8279
LOC_Os09g10760	Profile_2	42.8175	19.9951	27.8913	17.1134	9.42661	5.37846	6.06927	66.3793	37.6993	61.0158	23.322	6.09946	11.4149	8.4475	8.15007	3.2298
LOC_Os09g10750	Profile_2	67.0858	14.9493	14.0292	15.2164	13.1244	8.39797	10.5023	61.0353	46.5477	53.0272	46.7691	33.9595	32.5559	20.3924	26.7562	18.2874
LOC_Os09g09320	Profile_2	32.9418	14.6148	20.9859	12.673	11.1192	7.27207	10.429	44.1441	30.9905	45.0083	22.3421	12.5396	10.6821	11.2974	10.7614	5.85731
LOC_Os09g02214	Profile_2	22.1897	6.76126	11.2422	6.66718	7.22798	5.78627	6.12138	12.5494	13.7074	11.5107	10.6469	12.7333	9.70033	9.18148	8.98883	5.76668
LOC_Os08g45190	Profile_2	50.8496	4.54979	11.0412	3.82756	10.1614	1.99328	21.7678	210.01	113.834	136.97	111.023	32.8583	93.4319	15.675	22.1559	45.0499
LOC_Os08g44770	Profile_2	79.1128	27.1725	45.5847	35.3527	23.1883	22.7162	30.1727	99.8888	90.226	131.155	55.6746	50.6541	53.7831	37.8957	87.5509	33.341
LOC_Os08g44680	Profile_2	2404.65	367.17	213.876	594.296	178.078	135.372	289.439	1770	1459	2339.24	1104.42	469.995	652.755	384.159	370.146	310.644
LOC_Os08g44210	Profile_2	101.186	9.90534	75.3885	22.8593	13.6689	11.9132	17.2551	31.0975	114.778	114.399	55.9344	99.7286	91.1302	33.9031	77.8137	42.5019
LOC_Os08g44000	Profile_2	16.8379	1.73754	5.46501	1.76038	0.796551	0.296381	0.960847	16.3244	13.2933	12.524	11.8477	5.84387	9.04504	4.67193	4.12305	3.96827
LOC_Os08g43440	Profile_2	83.9186	6.79015	2.93212	6.06109	2.11351	1.8556	1.95733	37.2909	59.296	79.7588	35.5203	54.5279	40.1737	24.4564	27.9103	20.2183
LOC_Os08g43230	Profile_2	15.6758	2.16099	2.88608	3.19271	0.672875	0.265116	0.405831	8.77531	9.84931	11.8467	6.75809	5.07365	4.43511	3.29979	2.84246	1.76061
LOC_Os08g42850	Profile_2	25.7676	8.15139	14.536	8.23441	4.17978	2.86775	4.26337	49.2898	31.61	38.1908	22.5516	13.143	15.8809	12.5039	10.0903	13.1369
LOC_Os08g41040	Profile_2	59.8167	24.2955	41.6608	24.4129	13.1857	7.76806	19.8683	78.3709	56.2311	67.6951	40.6415	25.8036	25.525	20.8292	11.3171	16.7564
LOC_Os08g39860	Profile_2	18.982	3.50138	18.0378	5.79393	2.97248	5.35245	4.04436	6.09727	34.7853	33.4666	6.17069	9.91768	8.2158	8.26943	8.59911	8.05157
LOC_Os08g39370	Profile_2	245.392	35.7549	3.59567	51.5916	128.883	200.154	60.9331	244.204	278.184	232.227	229.833	231.339	111.828	166.458	115.817	138.178
LOC_Os08g37940	Profile_2	10.3042	2.07982	4.48974	1.92757	0.272124	0.117073	0.092321	12.4943	7.6478	15.3208	4.35589	0.673276	0.842027	2.94151	0.421008	0.749899
LOC_Os08g36320	Profile_2	33.0924	7.90737	7.84944	5.2743	8.92458	5.08095	6.25671	27.0864	19.9144	19.6856	18.9968	13.9912	15.6628	7.88773	11.702	10.8734
LOC_Os08g33820	Profile_2	4013.54	328.061	8.37094	379.67	86.9964	29.1291	113.644	3359.64	2885.6	3921.94	2090.35	1217.54	900.004	766.484	322.963	517.69
LOC_Os08g31750	Profile_2	10.0176	1.07167	2.1592	1.23995	0.506808	0.642001	0.616118	5.03093	6.41686	6.0875	4.63169	4.1712	2.98216	2.95437	2.80622	1.90581
LOC_Os08g29370	Profile_2	36.5714	11.4165	12.7394	15.9803	5.76898	1.94521	5.45767	50.5086	31.4738	39.0556	23.281	6.81561	11.5544	7.77816	4.20251	7.42177
LOC_Os08g27010	Profile_2	79.8977	9.66035	15.6398	9.73723	5.91537	3.35345	5.79614	101.937	57.3672	66.5129	56.8435	30.3226	49.1909	19.5648	22.2092	18.9745
LOC_Os08g25734	Profile_2	41.3881	8.73632	13.2121	9.2246	8.45416	4.66829	10.438	56.7466	44.897	53.7766	33.5296	21.3986	36.5024	13.4569	19.1146	12.6876
LOC_Os08g23410	Profile_2	60.2728	15.8777	23.0301	21.0559	4.80626	1.5944	7.14222	82.1583	42.503	69.8659	25.8638	6.28439	9.82256	11.3504	4.02363	4.80498
LOC_Os08g19140	Profile_2	13.6621	3.24316	6.79315	2.95792	2.17798	1.92926	4.02124	16.1513	13.2285	11.5106	10.6058	6.99334	8.68506	3.91235	4.87885	4.26666
LOC_Os08g15460	Profile_2	10.9939	1.84469	5.28944	1.93685	2.00026	2.00059	1.6868	9.38144	6.30205	6.19886	4.69226	2.1717	2.1303	1.789	1.22636	1.04756
LOC_Os08g10020	Profile_2	5129.74	1532.94	954.852	1586.12	1530.72	543.187	2663.68	9599.61	6840.11	10134.8	5813	3113.57	4515.44	1545.02	1650.43	1533.8
LOC_Os08g07080	Profile_2	166.564	0.0316976	282.044	11.548	3.16233	10.1702	4.85422	4.91374	209.622	148.465	37.3508	87.4077	214.089	27.2343	72.8598	115.42
LOC_Os08g06530	Profile_2	127.719	18.7164	43.0284	24.5401	3.65962	1.81002	7.96808	189.653	123.98	135.413	90.1813	31.6942	78.7299	28.0902	12.0786	26.3776
LOC_Os08g06380	Profile_2	8.10547	0.285812	2.13701	0.502307	0.171855	0.310199	1.03236	7.48824	11.2108	6.4423	3.16171	2.52687	2.52179	1.1889	1.10158	1.52179
LOC_Os08g06280	Profile_2	42.2251	3.49082	7.047	3.49678	8.7066	5.48946	6.77	31.6136	34.2552	41.3197	23.0028	19.158	16.4	12.771	20.2957	12.1744
LOC_Os08g04500	Profile_2	173.043	0.26339	8.57839	0.50959	5.19415	20.7471	11.1857	130.983	364.255	558.789	206.642	121.14	770.11	179.482	189.236	301.248
LOC_Os08g02630	Profile_2	703.439	384.597	294.872	492.091	179.276	51.8411	245.907	1273.29	701.162	1203.87	516.755	214.26	292.44	154.92	107.53	111.566
LOC_Os08g02120	Profile_2	70.5508	28.1494	31.4849	20.823	33.7603	58.6548	40.0547	60.6965	90.9872	81.8395	65.3313	99.1502	65.0632	66.389	121.326	48.2897
LOC_Os08g02110	Profile_2	16.719	13.3996	4.487	6.15395	17.9177	7.97152	14.439	57.1875	41.1546	83.5141	39.509	26.6142	12.8676	8.7145	26.5604	4.89225
LOC_Os08g01380	Profile_2	524.98	243.098	336.05	334.222	132.996	49.4869	165.463	2187.84	1904.78	3664.33	1166.1	387.244	1561.27	225.871	332.548	466.63
LOC_Os08g01140	Profile_2	36.6327	10.8237	13.1463	7.50577	9.036	4.95593	16.2241	31.0667	25.3719	25.4521	12.7842	2.27326	5.5003	3.623	1.83299	5.55169
LOC_Os07g49110	Profile_2	37.6587	4.75209	11.1528	5.70307	2.0613	1.50148	3.4428	27.0318	30.242	36.1036	16.9022	12.5294	11.7415	8.63744	7.0729	5.71505
LOC_Os07g47700	Profile_2	17.1378	6.94593	9.12593	5.18174	3.1803	4.04398	5.44654	15.7009	16.9635	22.7438	11.865	4.5148	13.4157	10.202	3.44431	9.18477
LOC_Os07g46460	Profile_2	178.059	51.938	103.957	73.1555	13.7444	18.8751	27.2729	210.307	204.528	152.659	153.56	91.4854	138.153	86.5568	29.7137	69.6271
LOC_Os07g43370	Profile_2	12.2872	2.59993	3.36957	2.7176	0.502721	0.192249	0.852767	11.2809	5.91358	10.0601	2.99328	0.406141	1.02004	1.57202	0.184208	0.822557
LOC_Os07g38960	Profile_2	1652.1	620.321	110.364	1123.9	251.31	164.619	372.571	1604.77	1502.14	2166.83	912.198	524.39	605.946	243.825	205.816	271.892
LOC_Os07g37550	Profile_2	2562.43	42.2771	4.88072	37.3383	27.3607	15.7515	34.5968	2752.03	1546.9	3242.83	1560.25	584.274	1217.61	318.484	285.918	523.523
LOC_Os07g37240	Profile_2	2555.7	195.06	57.2577	321.849	68.9445	27.8215	98.0739	1986.49	1711.65	3591.87	939.113	267.628	560.149	343.894	142.379	354.91
LOC_Os07g37230	Profile_2	17.9711	0.314402	0.85117	0.395385	0.273171	0.27038	0.319824	13.1852	21.4534	24.6457	8.64383	6.49091	35.8778	2.60047	4.85695	11.3656
LOC_Os07g36250	Profile_2	12.0479	1.88438	3.58779	1.8958	1.09793	0.917074	1.09785	7.45849	5.81296	5.07034	4.68568	3.96816	3.92784	2.65914	3.36901	3.49004
LOC_Os07g34830	Profile_2	4.69113	0.363878	0.775172	0.213945	0.0425087	0.0406401	0.0288431	4.20505	1.94103	5.00734	1.56336	0.309079	1.93203	0.735192	0.401518	0.449045
LOC_Os07g34070	Profile_2	8.41116	0.576926	8.31059	1.25633	0.673974	0.618572	0.350601	1.15545	9.52929	5.21356	0.746595	4.26066	1.44957	0.249781	0.285375	0.340502
LOC_Os07g32880	Profile_2	466.741	59.9532	116.894	93.6054	26.7533	23.4758	58.9038	435.698	368.787	481.422	257.109	130.392	234.437	99.9066	45.9008	88.233
LOC_Os07g32560	Profile_2	41.302	9.34202	10.1406	4.27839	17.5337	12.8827	15.2537	88.2414	56.4445	64.0903	52.4457	34.0944	35.9315	11.8073	18.6124	14.1893
LOC_Os07g31720	Profile_2	188.901	22.7189	119.34	22.3984	31.8147	22.2866	22.24	54.7268	123.513	199.491	67.1871	71.7789	145.704	38.4191	121.518	64.7262
LOC_Os07g28610	Profile_2	203.599	77.7251	55.8665	166.056	41.6645	14.509	66.0165	245.408	180.693	453.393	123.455	42.1222	153.794	43.6208	35.9656	54.1793
LOC_Os07g28400	Profile_2	65.0353	19.3474	36.7419	19.6743	12.8965	9.792	14.6619	97.3211	79.4714	111.613	69.9291	50.0762	55.8575	48.297	101.87	54.3269
LOC_Os07g28090	Profile_2	5.62968	0.73946	1.74068	0.601918	0.326535	0.201183	0.320032	4.97605	3.62453	3.14984	2.9259	1.57549	1.86986	1.08691	0.626314	0.899838
LOC_Os07g23150	Profile_2	10.9219	0.233077	1.79011	0.572201	0.346087	0.552415	0.735112	5.89472	9.55644	12.7285	2.78699	1.56819	3.67598	0.353188	0.803769	1.16105
LOC_Os07g11110	Profile_2	70.6556	33.7178	52.5838	34.054	6.19333	4.45166	10.0181	136.049	95.5716	179.865	46.7244	5.7632	25.6461	25.5167	1.56308	15.3991
LOC_Os07g10840	Profile_2	547.317	73.3861	43.6347	30.1089	116.923	64.2963	28.1104	518.577	316.788	71.5336	267.32	203.948	84.5364	148.898	38.3056	183.815
LOC_Os07g09800	Profile_2	63.2886	17.2079	21.0855	16.4122	12.8361	5.4049	19.5152	87.7718	49.2147	69.3199	40.984	15.3679	18.504	8.78729	7.57679	6.64034
LOC_Os07g09040	Profile_2	33.7579	6.45881	9.16486	6.21545	7.31629	4.79484	7.34199	37.4358	23.7095	38.237	20.1349	13.8028	17.7245	8.86807	10.968	8.50511
LOC_Os07g08030	Profile_2	139.485	35.4401	65.8424	37.9889	24.2533	22.925	29.8114	269.462	175.56	258.055	155.523	90.4054	170.829	82.6592	120.447	103.559
LOC_Os07g05480	Profile_2	1138.91	227.103	113.127	247.275	123.827	60.9505	214.622	2288.65	1550.65	2287.92	1059.82	488.201	651.505	175.817	180.079	230.932
LOC_Os06g51290	Profile_2	46.3632	7.66469	12.8541	6.06551	5.44098	4.16144	9.65182	38.1569	32.6908	30.4481	26.4963	11.474	20.0342	19.6211	10.8763	32.1559
LOC_Os06g49160	Profile_2	44.4236	22.2587	34.3427	27.4233	3.91531	1.21057	5.03062	73.5256	51.4194	85.0864	32.5381	8.05923	24.1033	15.2566	6.48479	11.7078
LOC_Os06g47940	Profile_2	48.8203	16.2874	9.04522	17.6909	8.34967	4.82646	9.04972	44.9403	49.2585	72.8752	35.0437	28.5852	21.3142	16.9872	16.2276	10.8086
LOC_Os06g46930	Profile_2	39.595	12.6028	21.7956	12.8888	7.72948	5.73977	6.73853	89.2171	38.594	55.6023	31.6837	7.67509	17.3829	6.04173	4.90695	6.58372
LOC_Os06g46284	Profile_2	9.42682	2.26117	7.03815	2.55636	1.34828	1.63815	1.87498	3.75301	9.87183	8.1694	2.9086	4.20764	2.15105	4.19736	2.45922	2.32837
LOC_Os06g45370	Profile_2	9.10785	1.53701	2.77283	1.41841	0.713368	0.519626	0.430253	10.6032	4.17309	6.50324	3.89849	1.05659	1.90236	1.55271	1.04004	0.826902
LOC_Os06g43140	Profile_2	122.718	24.4868	27.4947	22.9812	47.6483	26.5547	59.6752	169.639	129.306	147.126	135.725	113.081	124.552	51.6221	101.429	61.9045
LOC_Os06g38450	Profile_2	54.0701	4.8713	3.9373	2.52904	20.8256	16.4254	5.1991	36.0995	33.1744	8.84144	25.246	52.1067	12.1668	10.6382	16.2565	34.8211
LOC_Os06g35940	Profile_2	17.5195	0.153745	1.05275	0.281231	0.026941	0.0618161	0.414348	23.6139	20.3073	8.35614	12.6777	9.3373	1.42127	5.19199	7.61664	1.58383
LOC_Os06g27760	Profile_2	48.153	9.75943	16.9969	5.33719	15.4268	9.40135	25.0994	79.3982	69.4775	55.8795	62.6688	43.9298	48.4595	24.4548	54.7645	25.6885
LOC_Os06g26234	Profile_2	6.91674	0.709153	2.22332	0.703662	0.500583	0.985399	0.393481	3.9263	3.91072	1.84503	3.14168	4.89937	1.97811	2.16948	3.17535	1.58299
LOC_Os06g24070	Profile_2	166.597	41.4371	40.5346	24.1838	51.2618	63.0568	62.578	219.264	290.358	277.267	202.481	207.935	153.293	109.86	83.4655	70.7606
LOC_Os06g22690	Profile_2	56.1831	21.4821	29.1939	19.9972	17.6744	9.41551	14.0542	73.3998	41.4968	55.9173	31.4041	15.5339	19.2929	10.7904	20.5065	8.31957
LOC_Os06g21590	Profile_2	3698.85	1100.27	65.3655	1950.41	188.575	59.0132	169.285	3756.21	3007.79	5398.56	2120.78	1021.07	1118.98	842.345	433.65	623.609
LOC_Os06g20320	Profile_2	40.1835	14.7469	23.6323	14.953	15.1472	11.518	10.2041	37.0515	29.7353	28.7118	23.7739	19.4986	14.2444	13.9646	21.6261	7.83082
LOC_Os06g15400	Profile_2	410.66	165.544	123.055	204.286	112.465	34.3199	104.943	721.619	446.446	859.713	330.835	88.7336	248.884	74.6763	46.1644	96.1769
LOC_Os06g13660	Profile_2	44.5614	8.18095	17.5502	8.31123	4.98043	3.197	6.34293	42.9898	35.4907	32.6167	27.1124	19.4834	22.6169	12.9736	8.64191	10.1641
LOC_Os06g12630	Profile_2	60.6379	8.51432	12.0498	14.4581	8.52673	5.61381	7.26809	37.9655	36.9206	47.1206	24.7565	19.9431	21.1169	13.308	28.6168	8.60393
LOC_Os06g11760	Profile_2	25.6341	0.0860239	8.42984	1.25884	0.791393	1.41233	1.14555	3.20214	37.4205	105.74	8.41599	15.3019	83.5852	6.32219	25.1577	15.0721
LOC_Os06g06250	Profile_2	16.3206	0.312632	0.742849	0.56087	0.707967	0.169211	16.9998	5.74312	8.10912	5.55969	1.96063	1.46564	1.41255	1.34834	0.307455	1.55806
LOC_Os06g05630	Profile_2	11.7845	2.08881	4.24084	2.64927	1.61375	1.23425	2.08747	7.92208	12.7963	6.8695	4.54122	4.36862	2.76884	2.60563	3.20901	2.24953
LOC_Os06g04920	Profile_2	18.1908	0.996475	0.364856	1.92244	0.572954	0.525857	0.725688	10.5829	3.0279	10.3168	5.82222	1.03377	0.635523	0.802181	0.6967	0.824537
LOC_Os06g04150	Profile_2	59.1591	5.43218	6.77488	5.83302	0.295207	0.161274	0.515068	73.6461	27.5264	70.8939	26.236	4.59952	18.7054	6.64254	3.40651	5.26844
LOC_Os06g02580	Profile_2	25.2817	3.80382	5.69097	3.16999	1.97992	2.60602	1.24969	16.5498	11.6686	16.1605	6.73279	5.34423	3.89898	2.65449	2.17959	1.62132
LOC_Os06g01934	Profile_2	15.2569	4.28128	8.96463	4.70059	2.3925	2.35137	4.56705	12.4936	20.9175	16.1905	7.18758	4.33928	7.89333	5.89643	4.36384	2.78007
LOC_Os06g01850	Profile_2	259.123	22.7089	55.1331	22.7331	1.21407	0.523134	2.0575	171	133.267	113.991	86.558	35.0061	50.5447	42.2486	6.01506	19.0686
LOC_Os06g01440	Profile_2	42.8723	4.28403	31.7666	6.32184	3.90075	4.90796	5.12892	9.98071	43.3425	45.6661	13.711	23.3576	38.7125	17.7149	16.5495	25.9081
LOC_Os06g01210	Profile_2	2424.02	650.879	552.422	988.154	324.319	115.451	625.499	4024.2	2598.01	4055.14	1863.93	686.348	1366.91	483.74	554.585	526.142
LOC_Os05g51620	Profile_2	21.2537	2.69092	10.9187	2.67719	0.614914	0.578423	0.907999	17.616	20.2489	13.531	8.33065	4.86502	3.64839	7.66628	1.70356	2.39572
LOC_Os05g50600	Profile_2	24.191	5.24731	13.7017	4.65836	5.52113	5.64514	6.48028	12.0479	21.8092	26.5105	13.4038	17.9357	16.2378	9.38731	15.2381	9.50252
LOC_Os05g50340	Profile_2	95.6382	2.19314	0.0805527	1.79835	0.92764	0.354744	0.503538	62.809	32.6821	48.1141	56.6409	10.6419	13.3261	9.16778	2.90055	5.19784
LOC_Os05g49970	Profile_2	83.6847	19.9768	57.6663	23.5174	20.6486	29.2384	20.0942	71.4996	64.6339	44.9891	51.5394	40.1196	34.1011	31.7988	22.6841	18.1206
LOC_Os05g49140	Profile_2	51.3887	2.99322	34.3111	4.10261	5.85821	7.93431	4.94105	13.2034	49.8162	34.647	12.7806	21.396	31.6891	8.63166	11.3159	12.0984
LOC_Os05g48900	Profile_2	28.831	0.461357	3.26441	1.26587	0.626546	0.24733	5.19292	22.8768	47.971	42.0068	8.95556	9.35611	5.77408	2.17223	2.18554	4.01013
LOC_Os05g48630	Profile_2	2280.53	862.631	367.943	1422.21	452.401	237.079	804.506	2084.15	1464.24	2570.28	1101.06	447.371	568.545	253.611	352.431	281.863
LOC_Os05g42280	Profile_2	37.5133	10.5514	11.8622	6.18828	14.468	9.71026	9.70014	37.4299	39.4306	36.7172	33.6143	31.6223	27.2715	16.4877	15.2256	19.327
LOC_Os05g41640	Profile_2	226.199	69.4653	89.7004	99.4838	19.4685	8.37144	28.4905	242.585	182.778	309.022	127.595	34.9577	120.085	56.5025	25.6682	50.0771
LOC_Os05g40180	Profile_2	20.0096	3.63452	5.39555	3.42372	1.0748	0.778264	1.74911	16.5576	10.5487	15.1954	6.8534	2.27611	4.61453	4.50184	0.679429	2.25498
LOC_Os05g35540	Profile_2	10.4715	1.80039	5.676	1.08397	0.255243	0.407412	0.301196	9.6833	6.73931	5.17132	4.73046	1.99931	2.90923	2.64593	0.274707	1.1621
LOC_Os05g34040	Profile_2	4.68729	0.543959	0.895437	0.535196	0.242631	0.231965	0.219507	4.73336	2.97126	2.37798	2.27562	1.55181	1.69845	0.886722	1.42248	0.826491
LOC_Os05g33900	Profile_2	24.3605	0.127443	0.407239	0.31471	0.0156325	0.143474	0.183854	20.7993	30.393	17.1442	7.57785	2.69002	13.3092	6.31495	0.346231	4.10683
LOC_Os05g33840	Profile_2	93.7762	14.3713	11.9906	19.6703	7.96993	4.57355	9.14733	52.5911	38.0395	60.4122	23.6964	8.69427	9.5305	11.5702	4.59578	8.89779
LOC_Os05g33290	Profile_2	84.1465	28.1578	46.548	30.7416	24.6884	19.4475	21.6113	102.428	76.5844	80.5256	66.3276	40.156	38.4092	32.502	34.999	19.266
LOC_Os05g33280	Profile_2	81.0976	16.1372	32.1859	18.4022	2.70248	0.807614	2.20205	66.1901	67.0702	84.9262	33.2278	11.249	17.4743	16.3611	6.43553	10.7353
LOC_Os05g32140	Profile_2	29.4045	6.46419	9.44936	5.9369	6.73479	8.71184	5.57267	26.4903	17.6148	15.5911	14.3672	11.8825	10.9411	8.06034	8.31327	4.76424
LOC_Os05g28200	Profile_2	34.8823	5.14032	9.9608	5.15382	3.12302	3.74702	2.67808	33.0512	20.3782	19.4942	17.2878	12.9859	11.304	8.68521	11.5314	5.90059
LOC_Os05g28090	Profile_2	59.3631	13.963	18.1521	12.0418	11.7071	9.1918	4.20035	79.4604	47.7211	62.6213	32.0693	15.506	23.2401	9.30319	4.89118	7.97862
LOC_Os05g27100	Profile_2	40.4593	11.3497	15.6354	12.4171	5.22402	2.27155	3.3107	77.9645	29.7735	59.3649	26.0147	5.14162	18.7674	7.69842	4.38765	6.96657
LOC_Os05g22730	Profile_2	36.1277	24.4585	32.5802	19.6576	18.8116	9.53879	24.8542	138.747	82.0338	148.248	84.5513	38.2038	93.0401	31.5846	43.4199	32.0774
LOC_Os05g22614	Profile_2	156.084	35.0247	33.157	41.9028	21.1588	12.6843	33.1079	258.086	193.899	271.699	120.474	44.8429	108.459	30.0422	21.5043	37.8611
LOC_Os05g15160	Profile_2	16.6899	4.80791	6.90244	6.28671	2.83563	1.29204	4.3666	18.5229	16.5573	17.0901	12.177	9.11471	5.21495	4.50922	5.73804	3.24206
LOC_Os05g14270	Profile_2	14.7115	1.23181	1.53075	1.05621	0.739748	0.40929	1.55208	15.4828	18.7515	16.4789	12.121	9.07891	7.40905	4.2193	5.74161	3.74455
LOC_Os05g12640	Profile_2	15.8058	2.0099	0.154142	6.45598	0.0591696	0.0301699	0.767269	24.4543	21.1389	38.212	16.6222	19.3599	4.80228	4.82433	1.9272	3.31545
LOC_Os05g09400	Profile_2	52.616	12.4679	19.9713	15.0816	10.501	4.63564	8.11874	68.291	38.2032	65.6476	25.9402	12.2794	20.0199	6.82003	19.986	7.5096
LOC_Os05g06780	Profile_2	31.5336	0.478171	0.509326	1.44064	0.138009	0.237495	0.249711	11.8844	6.49366	25.9341	7.27704	2.42502	3.94833	0.681963	4.62991	1.07755
LOC_Os05g03610	Profile_2	23.0663	1.45251	13.2088	3.87021	1.20495	1.41782	1.17397	3.88026	17.9319	18.4016	2.92968	3.04519	4.99007	2.90077	2.21389	2.5637
LOC_Os05g01970	Profile_2	16.0882	2.83736	5.0573	3.16884	1.20676	1.11024	1.13922	26.1373	14.318	16.7409	12.3063	9.32539	11.3415	6.35208	11.2334	5.76742
LOC_Os05g01530	Profile_2	41.2336	18.7404	32.8955	12.4844	76.2877	18.3019	144.503	245.998	140.715	136.768	133.388	53.6565	49.714	20.8136	31.8121	25.3132
LOC_Os05g01290	Profile_2	130.839	31.1574	86.0192	45.5371	31.7844	32.144	47.2423	80.7585	123.172	92.257	73.121	65.9731	55.8961	69.3422	100.658	50.1656
LOC_Os05g01140	Profile_2	13.4954	0	7.61311	0.226434	0.0528145	0.28276	0.095562	1.05115	15.9387	19.5751	3.10078	4.06413	25.4189	1.3049	4.66178	5.85807
LOC_Os05g01110	Profile_2	111.696	29.637	56.6558	38.6815	36.0238	38.761	35.6273	104.059	91.4174	106.41	66.5842	67.4553	62.3909	36.5794	106.049	37.4953
LOC_Os04g57930	Profile_2	84.1965	21.9074	24.19	24.7362	28.8419	18.6804	26.9077	59.1967	74.4823	99.5105	62.8893	61.037	58.8294	33.6836	64.3744	31.4302
LOC_Os04g56400	Profile_2	390.234	94.4255	132.55	113.319	50.1077	10.8027	97.0183	765.094	502.221	775.449	453.665	179.735	484.915	131.007	84.5704	169.502
LOC_Os04g56240	Profile_2	57.6355	10.4302	10.2929	6.13522	5.13014	4.16353	10.1902	131.188	127.248	140.874	92.7718	74.8859	94.1665	21.9569	28.8593	34.9225
LOC_Os04g56230	Profile_2	30.5422	1.37878	3.12878	1.07462	1.14711	0.809856	1.79616	43.0179	41.2324	39.8743	32.1	23.0376	32.0719	7.13997	16.0179	10.9963
LOC_Os04g53490	Profile_2	13.1341	2.07943	2.47859	2.0226	0.485843	0.185794	0.640995	18.9083	14.2454	13.9546	10.4409	5.47872	5.76688	3.25104	2.34728	2.78927
LOC_Os04g53230	Profile_2	170.856	25.405	37.8557	29.0106	4.34136	3.49649	7.79569	245.046	175.365	245.068	111.936	24.6575	103.836	38.7	18.018	35.0901
LOC_Os04g51454	Profile_2	73.5725	10.0828	1.06545	9.44131	6.67469	5.55546	4.12931	16.325	35.4013	48.435	19.0501	18.1993	12.5473	11.8835	16.1132	4.95906
LOC_Os04g51300	Profile_2	19.2842	12.3754	16.4665	11.6483	3.16864	1.8317	4.59998	38.0061	26.8728	37.045	17.0551	4.584	14.1843	6.61507	0.624033	6.62225
LOC_Os04g50110	Profile_2	23.3512	6.29189	13.7047	7.4687	3.72206	3.55843	4.42374	36.7445	23.2089	27.9704	15.7001	6.30879	11.4763	7.77618	4.58775	5.63126
LOC_Os04g47220	Profile_2	508.61	118.582	442.079	76.7546	156.174	173.86	173.967	235.253	428.545	343.411	272.004	303.384	287.186	251.306	236.168	413.004
LOC_Os04g46010	Profile_2	17.3028	4.05702	13.6363	4.19499	1.03676	0.676648	1.88841	19.4384	11.0733	13.6524	7.06845	2.92595	5.7555	3.24463	1.78296	2.70464
LOC_Os04g45490	Profile_2	45.8911	17.163	51.9637	11.1036	13.1016	9.16376	13.7307	115.934	70.6117	62.4857	56.856	33.8919	45.8582	19.4277	15.1519	18.7431
LOC_Os04g41340	Profile_2	157.889	12.021	30.2168	14.4488	4.21788	3.29208	14.4503	300.756	232.247	208.795	174.44	54.0183	143.553	43.6923	16.3955	65.9448
LOC_Os04g40100	Profile_2	27.8376	1.76028	3.7311	2.7345	0.455712	0.871358	0.922722	9.4419	17.5946	22.6478	8.50974	4.77735	4.53521	8.02903	2.04974	2.62127
LOC_Os04g39140	Profile_2	12.2538	1.88524	2.07338	0.630823	1.41005	1.07845	0.748392	11.3663	7.53018	11.272	6.68114	3.94909	5.60002	3.90192	2.49841	3.24673
LOC_Os04g38640	Profile_2	15.0674	2.82548	4.47936	3.8222	2.2568	1.8617	1.86671	19.3642	16.9334	14.7843	12.657	10.0018	9.34142	6.79071	5.16643	6.69296
LOC_Os04g38600	Profile_2	504.796	49.9256	103.079	54.6799	14.5833	3.70516	21.5357	1358.81	919.326	2046.69	592.45	123.998	1054.82	138.678	77.6528	280.423
LOC_Os04g38410	Profile_2	1148.84	241.317	57.5306	347.445	125.109	34.228	133.112	960.208	617.132	1505.35	432.144	51.1548	169.125	74.7573	39.7835	131.23
LOC_Os04g36720	Profile_2	30.516	3.24529	2.79565	3.33062	7.668	3.56374	8.48064	55.0331	39.8922	14.8643	32.4569	19.7183	9.71482	1.68833	3.75228	6.13368
LOC_Os04g33990	Profile_2	13.4952	2.68883	2.96416	5.6923	0.784185	0.56449	1.06417	11.5078	6.50071	9.37855	3.39297	2.68319	1.85321	1.76655	3.00489	1.61015
LOC_Os04g33830	Profile_2	1945.79	443.506	68.4416	684.088	177.47	74.0879	317.195	2178.48	1631.34	2584.99	1040.33	427.563	504.801	261.553	143.174	269.31
LOC_Os04g33610	Profile_2	21.3634	6.84343	3.17919	5.03738	4.16682	3.15598	2.98282	14.7478	15.8281	20.5174	13.5337	8.84066	9.99779	11.6194	8.24843	5.96426
LOC_Os04g23040	Profile_2	41.0382	7.38619	16.3984	9.70176	4.69378	4.12427	5.39198	25.4336	25.9085	21.9016	16.9481	11.1645	8.18606	8.38763	12.0313	5.53487
LOC_Os04g22900	Profile_2	3.87444	0.194301	0.281254	0.177708	0.745559	0.098154	0.232206	1.99903	1.91508	2.52123	1.91716	0.957798	1.23005	0.626607	1.01115	0.870098
LOC_Os04g16680	Profile_2	301.388	70.4484	110.343	70.9266	29.3514	15.1142	48.1563	614.254	443.083	409.868	380.983	178.579	259.839	87.7935	50.501	98.5162
LOC_Os04g15920	Profile_2	33.3274	7.22413	23.2445	3.60705	4.82227	3.99362	1.88957	14.2478	51.9141	88.2361	22.2113	25.5835	107.605	12.1042	34.0542	25.0259
LOC_Os04g10350	Profile_2	74.0228	7.02921	125.267	21.9013	9.89268	19.4468	8.6127	4.0991	60.45	62.2439	14.4263	33.9392	48.7515	33.9218	46.1912	53.1692
LOC_Os04g01140	Profile_2	8.19281	3.2102	1.80103	2.85761	0.751471	0.471294	3.45365	38.3472	30.9484	50.5414	20.6179	5.75533	8.97778	7.05538	8.57641	5.03905
LOC_Os03g64350	Profile_2	24.0191	4.32914	9.2224	5.78859	1.80997	1.89915	2.38177	25.0785	17.5854	17.2041	12.6729	7.83087	8.29191	7.09596	4.38487	3.70991
LOC_Os03g64020	Profile_2	333.133	45.7903	13.6875	52.0366	54.0268	49.5445	44.5308	176.115	245.807	268.091	189.898	215.79	185.215	113.23	172.158	94.157
LOC_Os03g63370	Profile_2	15.9252	2.94261	3.10063	2.80707	1.94058	1.11316	5.09133	14.0418	14.1417	19.3961	8.59871	7.96425	10.6627	6.66456	10.3406	6.96983
LOC_Os03g63360	Profile_2	133.652	27.5775	15.8115	30.4524	20.1659	19.1507	18.9449	63.1308	84.7305	94.2895	58.2027	74.9517	49.3654	39.3204	78.659	25.2291
LOC_Os03g62780	Profile_2	34.7148	3.30038	5.01272	4.84084	2.71388	1.61695	3.94737	41.2347	33.0298	36.8484	27.6779	21.1135	23.2066	9.79858	13.0295	9.87519
LOC_Os03g62630	Profile_2	89.2496	34.54	40.4591	35.17	21.3399	15.7339	18.9803	140.07	62.6047	110.735	46.0127	12.5277	34.8732	13.3147	8.66281	13.1857
LOC_Os03g62370	Profile_2	82.1147	15.9262	25.2557	18.3411	11.0228	22.7102	17.4804	41.7161	95.1461	84.3827	48.4727	73.1911	61.3925	40.0465	78.8454	37.5771
LOC_Os03g61900	Profile_2	151.698	40.1143	28.7425	25.1768	132.954	66.2625	59.3877	156.715	130.785	65.3576	96.464	181.083	45.4346	111.556	111.571	73.1544
LOC_Os03g60509	Profile_2	161.575	17.4218	8.09592	25.9124	11.0779	9.45418	6.46815	73.6941	80.2966	131.481	39.2688	43.1825	12.9869	48.9173	76.6328	11.114
LOC_Os03g60100	Profile_2	65.8986	15.7281	30.3447	15.8195	6.11014	3.16189	6.93916	100.278	56.5775	81.3391	34.4013	15.1029	31.2527	12.0129	18.8342	11.9895
LOC_Os03g58300	Profile_2	48.2081	1.06067	32.8272	4.4269	2.21727	4.58298	1.25994	1.63216	43.1534	48.3788	8.85039	20.2225	32.7343	8.73808	26.8581	10.8738
LOC_Os03g57070	Profile_2	13.1727	5.18945	9.68701	4.12343	3.36251	2.44236	4.32391	10.9767	11.5878	6.68485	7.84321	7.2526	4.52268	7.56328	4.89051	4.40967
LOC_Os03g56670	Profile_2	770.871	180.432	118.549	317.93	82.3494	51.4576	174.999	607.558	550.922	1030.13	280.572	119.334	202.462	83.693	47.2833	92.8042
LOC_Os03g55930	Profile_2	48.3053	12.184	19.3476	12.4644	9.38132	8.51093	10.3833	78.0757	42.8877	62.7797	33.7192	18.5243	24.381	11.9284	29.4181	14.1867
LOC_Os03g54130	Profile_2	14.434	1.90597	1.22995	0.229035	50.7686	7.1655	17.3068	215.675	156.493	369.723	120.123	19.2048	363.804	28.5023	17.364	49.033
LOC_Os03g52130	Profile_2	41.2384	6.12153	15.6243	7.86996	2.7981	1.08358	2.37121	36.0701	33.1997	40.9467	23.9493	10.7304	12.6772	10.2387	15.1356	6.83234
LOC_Os03g51930	Profile_2	80.8535	8.55811	13.0773	9.00743	9.96224	12.6575	8.31787	49.7017	61.7201	85.8736	43.1526	45.1309	61.0756	27.9783	52.8567	27.218
LOC_Os03g49710	Profile_2	75.1967	19.803	25.3319	16.2065	14.8732	7.33476	9.22155	163.923	84.3347	103.757	78.422	36.1634	45.9546	15.3942	25.9237	16.2732
LOC_Os03g49630	Profile_2	15.4378	7.14021	13.6976	6.34483	16.4531	12.7569	23.0543	59.8842	42.5317	48.5821	30.9765	10.2114	25.3202	15.6425	20.8312	20.2169
LOC_Os03g43930	Profile_2	9.01704	1.40662	3.34659	1.68928	1.3787	2.28161	2.29766	3.69232	4.52996	4.43909	3.3939	4.4423	3.53359	2.5299	3.96009	2.71803
LOC_Os03g41510	Profile_2	12.4173	3.21316	5.21038	3.31159	2.00008	1.60846	2.15539	17.9792	13.3351	12.6258	9.83983	5.83365	7.32868	4.17861	4.75171	3.86357
LOC_Os03g40830	Profile_2	30.9259	1.62825	8.21779	1.49502	2.41075	7.21417	2.5339	18.7192	25.2662	25.4603	14.7613	11.0112	16.8052	17.3485	11.2419	9.26629
LOC_Os03g39830	Profile_2	74.3278	15.2139	27.0086	17.6956	3.53778	1.96171	4.88092	56.2591	55.0225	80.2624	31.1427	13.0997	19.7641	16.2435	8.21963	10.724
LOC_Os03g39610	Profile_2	3880.66	145.893	6.74099	162.932	147.465	79.6719	200.634	4080.69	3395.95	6698.02	2445.64	1102.75	2075.48	653.675	687.22	838.58
LOC_Os03g38230	Profile_2	31.7152	6.04161	11.6129	7.85074	5.72771	3.72213	8.54588	28.4664	23.8424	22.1895	15.5399	10.8885	7.22187	5.51236	4.57255	3.81116
LOC_Os03g37260	Profile_2	4.59975	0.889083	0.7952	1.29733	0.224774	0.426603	0.248541	1.79797	2.86355	3.24308	1.68947	1.78902	1.65538	1.87176	1.01953	0.749416
LOC_Os03g34040	Profile_2	115.295	39.4543	61.1893	29.9775	17.6163	13.6103	17.9761	171.857	110.069	148.99	76.9167	33.9689	60.7758	22.5138	30.5239	28.2731
LOC_Os03g32314	Profile_2	75.8417	23.6548	48.085	25.066	21.2351	23.9845	17.4601	36.4301	84.5756	109.559	45.7598	59.7913	71.2258	45.4682	52.476	38.1142
LOC_Os03g29950	Profile_2	46.1934	18.3506	7.73221	25.2845	10.6623	9.86964	9.00075	25.263	38.3727	61.6012	20.7719	26.7062	7.07181	21.4337	16.7292	4.35294
LOC_Os03g24860	Profile_2	20.4005	5.20783	8.17863	6.76804	3.9125	3.58001	3.90002	22.9556	22.7145	22.5918	15.2559	11.0457	10.8773	8.03217	5.63489	6.74351
LOC_Os03g24020	Profile_2	35.7726	10.2642	16.1808	9.04792	3.38141	1.63243	3.2544	70.829	29.2827	43.3838	27.4582	9.76469	14.8119	6.84361	6.49877	6.30026
LOC_Os03g23980	Profile_2	38.7729	11.2444	11.977	8.24278	16.966	10.6284	38.9543	46.4622	38.4403	28.5641	32.1108	23.4587	21.4291	8.01984	9.94406	8.59245
LOC_Os03g22370	Profile_2	676.911	322.566	197.313	512.85	172.725	49.8823	220.222	863.73	458.574	1009.26	343.875	108.491	198.668	99.3495	57.6417	85.3364
LOC_Os03g21900	Profile_2	54.0228	19.4847	30.0829	13.7811	16.0523	13.4494	12.7159	55.5894	38.0035	50.941	39.8233	33.7029	35.9816	26.5235	29.5855	24.9403
LOC_Os03g21370	Profile_2	111.757	37.9811	47.0905	43.0502	25.5408	18.6707	25.6716	113.045	81.0645	110.395	47.4617	26.768	45.2416	23.2115	27.14	17.9435
LOC_Os03g20700	Profile_2	154.502	19.7699	12.5212	22.2683	20.8126	18.8286	27.1183	96.0587	94.1483	91.5546	65.4535	32.0622	46.2304	15.8195	9.57341	23.8283
LOC_Os03g20120	Profile_2	29.2933	9.2207	6.44534	5.62657	5.3194	5.32547	11.7353	26.4527	22.0213	23.5777	14.8156	13.1637	15.9066	16.1556	2.78593	15.3893
LOC_Os03g20100	Profile_2	57.4385	21.1005	32.0383	16.7199	13.1643	10.9583	14.5483	117.759	82.5404	67.9515	60.8169	37.5582	36.5544	20.417	14.3063	15.1228
LOC_Os03g19760	Profile_2	48.0495	5.82225	14.6543	5.22274	7.22115	5.34071	10.9231	47.9484	42.6475	31.8493	31.3634	24.5664	27.5456	13.0778	11.0355	12.9612
LOC_Os03g17600	Profile_2	46.5293	10.9431	5.35615	11.285	14.8632	6.48406	38.1031	127.586	78.9285	54.882	85.9177	50.7532	62.6536	13.125	23.6833	26.4324
LOC_Os03g17580	Profile_2	117.987	49.0537	50.4251	51.6702	37.7789	25.3622	31.2873	175.736	96.0489	160.774	74.5825	44.5791	43.559	29.7708	42.6609	16.8688
LOC_Os03g16050	Profile_2	268.356	24.3694	62.6968	28.1032	9.82871	4.42499	18.8247	550.039	349.197	427.97	316.011	154.04	247.29	88.1708	56.907	87.5179
LOC_Os03g15870	Profile_2	49.1415	18.6959	20.0648	21.2987	8.5251	4.30751	6.10727	78.0669	41.6838	63.7875	31.4505	13.5097	19.8337	9.86444	8.69447	8.02582
LOC_Os03g14040	Profile_2	20.443	5.64443	10.7937	5.90732	1.92838	1.38604	4.20385	41.2597	25.2459	44.22	19.2718	4.84267	10.8803	5.99869	2.60318	5.31409
LOC_Os03g12910	Profile_2	109.925	12.3912	38.053	15.5667	14.015	21.3228	27.9008	31.9236	52.1157	49.2055	25.5399	34.2678	43.4164	32.5904	25.7929	30.942
LOC_Os03g12700	Profile_2	9.49943	0.231844	0.111127	0.137829	1.16598	1.31592	3.52477	18.9863	26.5117	79.5545	13.2816	11.12	62.3767	2.67003	10.1334	12.7219
LOC_Os03g12620	Profile_2	11.0788	6.12336	9.83437	2.39111	0.926899	1.92305	0.867476	18.9873	23.6277	9.99253	12.4912	9.94133	13.2903	7.35732	2.20699	5.12812
LOC_Os03g12530	Profile_2	29.5951	7.91904	5.09094	7.38848	5.69027	2.85744	7.35273	37.5307	25.9415	52.3991	26.8843	15.0821	33.0091	11.9005	6.12548	14.3186
LOC_Os03g12020	Profile_2	66.4821	35.2689	36.2707	32.955	19.4045	8.76541	14.5797	149.8	76.7483	139.123	56.9025	19.4987	43.4483	11.9702	14.9972	17.2435
LOC_Os03g11230	Profile_2	131.649	33.4523	25.8765	23.0531	65.0489	56.6326	31.3304	91.9276	111.417	112.96	103.439	124.102	62.4146	68.1273	130.921	49.1704
LOC_Os03g10090	Profile_2	62.554	11.8527	13.3626	4.07319	1.02159	1.75185	1.20635	32.9724	45.4137	46.0567	14.6854	11.2852	44.4764	5.04812	9.8631	12.1103
LOC_Os03g10060	Profile_2	104.928	29.9502	44.6228	33.4045	42.1603	30.8776	38.3477	123.125	80.6254	101.836	66.9757	49.5887	51.4304	30.8993	67.7259	25.9225
LOC_Os03g03910	Profile_2	671.975	219.004	294.777	197.664	254.89	221.195	453.112	657.966	888.235	894.188	703.808	602.579	727.096	306.861	324.692	481.498
LOC_Os03g03790	Profile_2	23.5852	2.77259	10.8626	1.40391	1.95348	2.46613	0.564258	7.50408	18.9516	24.6855	5.36037	8.38529	10.4488	1.7736	1.68648	2.70243
LOC_Os03g03720	Profile_2	606.742	72.0853	99.7618	84.5522	14.5382	12.2876	23.7959	564.517	657.029	1101.6	452.89	360.009	574.667	221.164	303.822	219.541
LOC_Os03g03670	Profile_2	39.266	3.90167	9.66127	3.42363	4.15012	1.41824	6.48666	108.897	58.1585	78.6117	53.6182	22.5994	62.0482	12.6755	13.1837	20.4398
LOC_Os03g03660	Profile_2	70.3731	18.6014	44.1652	13.8418	24.7551	27.5115	19.9027	45.4689	45.111	18.58	35.5566	33.06	34.8228	48.3063	20.0571	35.227
LOC_Os03g03470	Profile_2	9.83042	1.595	4.06383	1.20205	0.97041	0.73023	0.877924	10.5235	6.05128	6.51541	4.59117	1.95995	3.41715	2.88101	2.26348	2.51603
LOC_Os03g03360	Profile_2	43.5905	15.2639	21.6022	16.148	10.1696	8.45316	11.6186	55.1119	33.5883	42.7763	22.2774	11.8216	14.3684	8.38569	8.06622	5.29887
LOC_Os03g03020	Profile_2	31.6107	12.3483	15.3415	11.7591	8.13747	4.35115	5.29885	64.5387	24.7481	43.9771	21.9321	5.79843	14.2999	5.27843	4.94124	4.58635
LOC_Os03g02690	Profile_2	8.45913	1.38676	3.22553	1.4107	0.329792	0.225685	0.471097	8.94775	6.88776	7.7664	3.70711	1.26206	2.3808	2.07995	0.74626	1.24364
LOC_Os03g02020	Profile_2	103.148	6.26691	0.828312	6.54058	1.83295	1.67369	0.846049	19.9467	51.6238	53.5567	35.5038	50.544	28.5536	38.2168	45.5431	12.7136
LOC_Os03g01300	Profile_2	679.009	11.6292	2040.43	51.119	42.8256	127.773	85.7315	48.5414	3265.75	2346.26	180.516	727.424	1442.69	76.0778	36.8416	394.135
LOC_Os02g58790	Profile_2	17.4985	4.9346	8.6641	5.61966	1.67919	1.03043	1.96077	39.8305	33.8706	42.5521	21.3871	11.9254	13.5176	8.22529	8.67453	6.67205
LOC_Os02g58310	Profile_2	19.7675	4.50356	2.99106	1.24377	43.4136	26.6262	53.8183	204.481	123.242	240.06	120.2	68.1861	186.777	54.14	70.5033	121.546
LOC_Os02g57670	Profile_2	37.7548	9.6486	15.4159	12.212	12.837	7.87592	8.76815	64.971	28.1452	50.7902	27.3565	7.66049	19.2679	7.39674	7.07225	7.31901
LOC_Os02g57020	Profile_2	65.877	7.91954	12.6045	10.3834	3.14451	0.923358	6.55326	63.1595	45.5014	64.3322	32.1462	14.6527	20.0069	7.11024	5.23071	8.71698
LOC_Os02g52650	Profile_2	21.7506	3.22422	7.85524	2.44383	3.53976	1.10298	5.31757	58.7303	42.8061	45.3327	36.249	13.2394	28.0552	8.09794	11.1592	13.0061
LOC_Os02g51790	Profile_2	35.7376	12.0976	16.7145	9.92417	6.88917	4.31009	6.10794	75.6861	34.4912	53.6545	27.4122	8.18151	13.7547	5.25957	6.04945	4.55631
LOC_Os02g51570	Profile_2	47.3701	4.44164	11.3507	5.58772	0.516828	0.378816	0.837732	37.0372	22.5811	34.2111	13.8358	3.47948	7.21828	6.49112	2.52503	2.82869
LOC_Os02g49680	Profile_2	131.377	12.2225	5.85064	11.4077	34.4284	9.9332	46.5737	434.638	269.11	318.635	259.707	137.612	225.197	31.7983	49.8436	78.2661
LOC_Os02g49470	Profile_2	103.984	9.80974	7.87685	12.34	14.1433	19.8504	9.01032	40.3314	57.3601	78.7368	44.7212	55.2163	33.6552	33.0689	57.2084	20.0656
LOC_Os02g48770	Profile_2	30.1766	0.246958	18.6107	1.24228	0.469535	0.961502	0.383677	0.0955091	33.6325	21.7247	0.375834	4.44183	3.45431	3.03121	1.16425	4.1878
LOC_Os02g48560	Profile_2	72.1803	37.8959	89.8082	48.4613	54.0982	65.5462	62.7299	142.834	173.363	167.794	86.714	82.9944	68.0927	51.8223	55.9121	55.7554
LOC_Os02g47600	Profile_2	68.0947	10.6782	13.824	13.666	3.32614	2.15796	3.94302	48.1858	35.4745	41.072	32.18	13.7322	30.5141	20.2049	26.2695	12.8534
LOC_Os02g45520	Profile_2	24.3898	1.12806	0.951567	2.22963	0.325031	0.539805	1.02499	19.9321	30.7981	33.2276	13.7437	15.8003	31.1283	4.07268	7.00527	3.71927
LOC_Os02g44630	Profile_2	503.084	72.819	154.317	86.5329	92.3936	103.432	143.951	384.167	646.916	779.508	345.536	396.069	487.636	209.689	323.124	302.446
LOC_Os02g43600	Profile_2	54.5018	9.85136	17.0328	12.6802	3.56857	1.26115	2.38239	97.3822	56.36	85.3006	38.3422	10.2396	25.5873	9.0298	10.9979	9.96964
LOC_Os02g42960	Profile_2	54.7763	7.3667	13.8411	7.57618	7.89211	3.33693	9.17492	50.6677	43.9028	40.3165	38.2178	34.3861	34.4661	21.2001	38.0969	19.0054
LOC_Os02g39600	Profile_2	17.5486	3.55526	7.48435	4.96709	3.1763	2.78389	3.32404	18.7299	13.26	15.9249	11.731	8.28083	7.78952	7.42357	6.4869	5.22026
LOC_Os02g38020	Profile_2	27.6987	6.00901	15.7565	4.47477	6.02151	6.42298	9.9114	52.7331	55.1186	55.5745	38.6924	22.4605	44.6053	15.0019	11.8331	19.3037
LOC_Os02g37800	Profile_2	7.88961	0.69805	1.6887	0.735827	0.377329	0.188696	0.315108	10.5698	9.35145	9.82103	4.63	0.715198	1.31921	0.752993	2.17437	0.946496
LOC_Os02g37690	Profile_2	34.886	19.5613	37.4912	10.6268	11.6805	11.6176	23.4038	62.9199	82.1138	75.8233	34.3544	14.6767	29.7253	11.4091	13.4022	19.1895
LOC_Os02g37060	Profile_2	677.244	185.731	130.254	299.709	101.397	22.9045	112.434	781.54	450.917	986.851	303.634	72.4746	177.373	75.7449	60.5244	88.1063
LOC_Os02g35900	Profile_2	89.5777	13.7252	21.1527	16.7657	7.15448	5.77597	10.9418	67.09	50.7495	69.6459	45.8162	33.6478	35.6465	21.4997	46.7535	17.5251
LOC_Os02g35620	Profile_2	17.8591	4.25581	8.52653	4.23218	4.31916	4.42042	5.17254	17.104	17.3048	12.3969	13.6675	15.129	9.35636	8.99525	16.9759	6.32701
LOC_Os02g35090	Profile_2	23.2736	4.19157	3.95408	2.10034	3.93816	2.64599	4.18138	30.7936	26.1799	25.2344	24.9268	15.8416	16.2921	9.18956	2.31598	7.33547
LOC_Os02g33450	Profile_2	149.064	38.6427	54.0432	41.6148	30.1165	28.4806	28.226	172.25	116.476	159.446	87.496	69.72	74.6051	45.3606	102.054	39.5203
LOC_Os02g22260	Profile_2	48.6105	8.06908	13.3368	11.579	5.20485	4.67259	6.02108	46.0162	42.8138	54.3733	28.023	25.4501	19.0718	14.9468	35.7951	10.2831
LOC_Os02g18450	Profile_2	25.7806	3.41216	11.2331	2.96934	1.87197	1.11433	2.86787	27.6453	22.0305	21.6415	16.5581	7.53315	16.0746	7.35221	4.34855	7.03228
LOC_Os02g17920	Profile_2	38.9444	3.67566	6.35575	3.41634	0.658732	0.873287	0.648924	50.1343	29.2612	36.0728	19.1346	6.50442	20.5062	5.98575	2.68908	5.82234
LOC_Os02g15900	Profile_2	60.3202	20.8371	27.3918	20.2826	11.5709	7.12652	9.51263	104.284	54.597	80.686	39.9766	17.0084	25.6207	15.1351	12.0783	12.181
LOC_Os02g15750	Profile_2	37.2249	10.9419	11.1363	11.3625	4.40032	1.51895	4.28627	63.6187	44.2152	61.4884	28.9189	2.81041	15.8657	6.18966	1.40363	9.53869
LOC_Os02g15660	Profile_2	36.4997	8.55313	13.3827	10.5801	7.66498	8.31081	7.45768	25.8683	30.7296	24.4487	15.9675	10.9239	10.4322	9.98224	5.34861	9.65217
LOC_Os02g11770	Profile_2	24.7799	7.26962	5.60613	6.86157	1.10572	1.17306	2.58152	20.7205	22.7851	40.6793	12.2012	0.230528	0.607927	0.925333	0.0464701	0.622517
LOC_Os02g11640	Profile_2	8.50688	0.605212	2.61507	0.449089	0.700348	0.460658	0.608257	5.86256	11.9216	11.994	5.51136	4.60562	22.4181	3.04545	4.98191	13.6127
LOC_Os02g10390	Profile_2	2131.83	218.375	10.5321	263.902	289.75	172.197	441.654	1667.15	1924.76	2687.12	1332.73	787.459	973.684	305.819	395.66	410.213
LOC_Os02g09940	Profile_2	16.9703	4.6797	3.39288	4.92747	0.241186	0.424274	0.17456	30.7406	11.5609	35.095	13.5083	10.5999	7.88872	7.38923	20.6447	6.97874
LOC_Os02g08150	Profile_2	188.07	90.7803	50.2796	59.4087	73.2561	25.8904	54.089	134.964	147.381	128.452	103.227	102.324	102.3	97.6111	28.7229	83.4391
LOC_Os02g06560	Profile_2	544.575	123.797	56.1715	98.1614	219.48	56.8739	135.492	284.544	270.41	210.153	170.295	133.867	108.619	107.213	84.2761	140.359
LOC_Os02g04510	Profile_2	4.63682	0.640111	0.972726	0.187343	2.08334	1.16102	2.75614	31.151	28.255	16.2434	26.3671	15.0125	19.1773	3.2462	5.26481	7.28936
LOC_Os02g04460	Profile_2	130.618	45.7688	64.3609	45.7468	22.6802	9.60674	20.0816	268.056	107.897	187.536	81.7939	34.4892	57.4927	21.8618	25.8053	21.067
LOC_Os02g03720	Profile_2	16.8593	1.89451	3.16198	2.19661	1.11618	1.13359	1.02636	13.1249	10.3826	12.0704	9.17813	5.88354	8.91058	4.63399	6.07905	5.24414
LOC_Os02g03010	Profile_2	44.1317	10.7334	20.2259	13.8991	8.58802	3.55729	8.36591	66.8844	49.234	59.635	53.567	36.5694	32.6512	27.2359	44.2064	30.2934
LOC_Os02g02930	Profile_2	86.8042	0.179528	102.899	4.80492	4.06816	18.0394	1.93983	2.16515	165.249	85.4855	13.784	79.8804	60.1091	35.2225	20.9439	39.0831
LOC_Os02g01590	Profile_2	14.9275	0.131711	0.561171	0.0527027	0.12117	1.37468	0.54811	5.06198	23.3766	24.4182	7.57036	9.84626	54.5313	17.6758	12.5502	69.9915
LOC_Os02g01340	Profile_2	483.06	111.984	141.531	163.252	76.0237	29.9768	160.241	743.218	425.765	540.785	417.395	170.683	248.199	131.105	75.1849	96.2005
LOC_Os02g01150	Profile_2	236.762	82.1591	165.108	64.7423	40.1016	26.8767	45.4712	353.714	285.3	222.475	224.286	131.996	127.242	100.397	72.049	64.7691
LOC_Os01g69950	Profile_2	67.9356	15.5472	31.4108	19.4199	7.97827	3.79901	9.52297	95.2224	62.0156	89.593	47.4511	22.5905	45.4522	14.7682	15.7257	18.9717
LOC_Os01g69050	Profile_2	110.364	43.823	42.0932	35.8511	55.1558	42.1935	41.7753	84.5289	70.792	86.8693	65.3906	61.8943	49.096	50.2998	47.1756	54.9176
LOC_Os01g68450	Profile_2	119.847	23.6977	32.47	29.9987	13.3009	6.13073	25.4212	138.931	91.2639	92.4697	70.3138	23.7684	43.2343	16.377	3.67235	18.2256
LOC_Os01g67120	Profile_2	109.517	24.963	20.778	24.9414	23.1626	8.83452	43.6353	200.572	128.422	173.439	116.734	59.9945	102.946	27.2788	22.0591	39.6076
LOC_Os01g66980	Profile_2	26.6828	8.84817	18.1024	8.07369	3.5672	1.68342	2.97545	36.2735	28.593	38.5401	18.8554	9.05444	8.58288	7.7822	5.66925	4.71757
LOC_Os01g66170	Profile_2	33.5152	10.7378	14.5043	9.01582	10.7344	9.7671	11.7625	26.0033	24.2803	20.4164	19.2717	17.768	21.4174	13.1656	18.1245	13.1896
LOC_Os01g66000	Profile_2	61.8583	25.9626	37.273	30.0147	2.36791	0.353002	3.73983	95.8369	42.5497	117.602	32.0634	4.86355	15.4397	17.5762	1.09805	8.51606
LOC_Os01g64960	Profile_2	415.001	12.9441	16.9716	8.71402	2.38434	1.47824	2.72906	561.482	476.507	633.477	321.4	58.7805	250.735	65.114	32.2877	84.5381
LOC_Os01g59060	Profile_2	75.9197	14.7196	24.7252	17.3091	14.3707	6.55883	11.0009	114.593	50.5928	96.144	43.1041	14.9656	29.6887	12.0423	22.0831	10.585
LOC_Os01g58470	Profile_2	27.3854	7.4442	11.8743	8.51898	6.7922	2.68346	8.56619	38.3982	14.7425	26.1343	16.1443	4.34261	9.25466	5.27901	2.34414	2.87166
LOC_Os01g58100	Profile_2	30.9354	0.0955821	50.3576	2.95041	0.527595	2.48838	1.63082	0.231035	48.1276	33.1784	0.93511	9.06936	9.31341	0.126733	0.496434	3.75592
LOC_Os01g55570	Profile_2	97.6994	10.4776	12.0829	15.0721	5.16105	1.43188	7.98795	135.462	89.3442	122.904	77.7309	32.2935	53.9407	18.6273	23.0066	23.1695
LOC_Os01g55450	Profile_2	6.49895	0.690493	0.411869	0.953604	0.525125	1.25672	0.536378	1.48876	3.01543	2.5516	1.9065	3.61973	1.61543	3.90278	1.41244	1.01141
LOC_Os01g54540	Profile_2	77.5622	16.2681	24.5565	16.7846	9.37947	6.31288	9.29168	118.068	68.3733	80.4721	51.4726	22.4484	31.5348	16.1639	15.336	15.2714
LOC_Os01g53330	Profile_2	10.1343	0.359838	1.62895	0.236547	0.275867	0.168793	0.861034	14.5905	9.42506	8.15724	5.56176	1.8721	3.00022	1.73806	0.233616	1.45707
LOC_Os01g51410	Profile_2	221.483	31.7701	39.1401	66.6697	68.2668	89.3207	168.322	332.936	351.19	276.778	261.125	142.986	186.622	69.1401	58.5084	79.5822
LOC_Os01g50930	Profile_2	30.391	5.97207	11.3233	4.67373	7.75345	7.02754	5.62526	43.2365	24.5532	28.2804	23.8035	17.8155	21.8409	13.3723	21.8428	9.94321
LOC_Os01g49740	Profile_2	50.9845	6.28772	14.3111	6.05899	2.74132	3.07009	2.45053	30.3966	37.186	34.3297	22.327	29.028	17.4106	15.6828	15.5331	11.4814
LOC_Os01g48690	Profile_2	88.8069	50.9622	64.092	45.8945	28.7455	10.9739	24.5141	190.458	89.8109	136.799	70.4904	30.6592	51.7339	20.279	20.1361	17.2264
LOC_Os01g47330	Profile_2	90.9025	23.2764	28.5706	23.2649	18.0067	7.77847	9.74825	169.365	86.3855	143.083	54.1279	26.6507	34.7239	12.8842	23.3846	12.8619
LOC_Os01g45274	Profile_2	1400.01	418.97	239.347	800.125	203.623	99.2933	275.369	1571.89	1160.15	2427.95	653.405	256.116	679.172	371.641	130.008	392.485
LOC_Os01g41710	Profile_2	5096.58	237.292	31.1537	385.444	192.434	84.5124	104.212	2787.9	2273.15	5568.39	1358.92	448.45	573.093	341.124	554.006	333.824
LOC_Os01g40630	Profile_2	216.295	43.3521	104.425	32.0026	46.8253	42.4558	36.9244	125.49	292.645	376.259	136.092	137.469	205.34	86.3291	155.786	99.6581
LOC_Os01g40310	Profile_2	232.074	74.3946	44.5284	31.3644	146.568	36.3525	148.96	636.171	250.846	528.472	283.36	103.106	182.034	51.0105	79.8187	126.879
LOC_Os01g37590	Profile_2	93.6719	15.3056	10.8758	13.6717	10.7085	11.2747	9.3253	106.175	103.603	164.224	64.875	30.2944	154.682	23.9976	45.9987	51.426
LOC_Os01g37040	Profile_2	30.9368	6.80148	17.6698	4.82755	7.14046	6.57897	5.25497	20.1801	32.398	52.2424	26.6066	22.2975	52.2026	11.8376	21.5941	14.4944
LOC_Os01g32830	Profile_2	26.1344	4.14491	10.2216	5.62461	0.842771	0.549477	0.999934	16.2261	19.0475	24.5528	7.32171	2.86855	2.70237	6.31504	3.99597	2.46204
LOC_Os01g32460	Profile_2	99.5171	13.5855	185.84	39.8198	13.9416	13.3978	11.9897	100.634	164.813	219.143	110.295	93.5512	183.36	27.111	45.3023	49.93
LOC_Os01g31690	Profile_2	2991.64	1223.57	667.218	1824.59	714.722	457.377	1135.02	2778.36	1955.9	2954.18	1375.25	703.113	1025.82	437.302	388.876	438.281
LOC_Os01g31110	Profile_2	25.8189	8.7013	13.0343	6.97969	9.55567	9.91193	8.79337	29.2067	24.4301	18.5631	19.2807	17.5768	13.5555	11.8934	13.1307	8.156
LOC_Os01g25600	Profile_2	16.0523	6.15545	11.0407	6.20346	3.57309	3.05197	4.57748	21.236	16.189	16.3529	12.1689	7.933	8.35062	4.91346	3.44888	3.16236
LOC_Os01g19610	Profile_2	15.7158	1.19008	1.74297	1.63267	0.182472	0.21931	0.577786	6.48258	12.5071	15.358	4.68951	2.03225	11.4458	1.65845	1.47733	6.4771
LOC_Os01g18320	Profile_2	11.1813	1.50766	2.57817	1.7635	0.553543	0.202062	0.409735	11.7309	5.84364	7.65469	5.02813	1.7583	2.44031	1.28995	0.950639	0.693368
LOC_Os01g17170	Profile_2	274.505	28.7786	38.3854	21.7068	33.5058	19.5651	36.9233	259.985	207.307	292.896	136.37	69.993	153.713	31.5298	39.0975	58.4613
LOC_Os01g17150	Profile_2	93.4421	42.9085	43.0898	44.1827	20.7201	7.47672	19.4503	162.511	77.072	139.66	65.4132	20.6883	45.4482	16.1457	18.9656	16.4952
LOC_Os01g16290	Profile_2	18.046	1.89836	5.45867	2.25787	0.819501	1.29942	0.669066	10.5951	10.1183	6.22917	8.52891	7.58142	5.81572	4.91375	4.72641	2.36848
LOC_Os01g14670	Profile_2	7.02102	3.19206	3.26085	3.29507	1.69441	1.75127	2.21653	44.9042	27.4282	42.1191	17.8567	11.5616	9.58927	8.28799	29.4736	6.85675
LOC_Os01g13690	Profile_2	161.863	27.9028	49.2022	48.7505	32.0331	34.811	45.717	140.889	175.193	601.619	97.8192	26.7233	279.952	36.2575	46.003	57.0956
LOC_Os01g12320	Profile_2	43.1219	14.8096	22.476	12.5113	12.1243	11.4252	14.0199	37.5418	48.2251	32.9923	27.3749	36.9238	27.2706	26.352	37.4145	29.2301
LOC_Os01g12220	Profile_2	14.6587	3.94357	10.4875	2.89958	0.474243	0.386897	0.743678	15.1517	7.7972	12.1522	6.16402	0.842894	5.209	3.78858	0.370716	2.12005
LOC_Os01g12210	Profile_2	8.8278	0.471902	0.411258	0.196183	3.65726	4.47752	1.82098	25.3847	20.6742	18.8597	22.6525	13.1684	10.1754	4.79433	8.36413	4.78542
LOC_Os01g08460	Profile_2	28.5894	6.54842	9.83293	6.50217	4.22076	9.65608	4.03718	26.1023	32.237	34.0783	19.9875	21.2254	28.3859	9.64737	6.85553	12.861
LOC_Os01g07800	Profile_2	5.71289	1.61268	1.85986	1.33171	1.11716	0.946955	1.1845	6.59024	6.14862	4.43516	5.70052	4.82884	4.37178	2.47889	2.65137	2.38573
LOC_Os01g07530	Profile_2	17.7412	7.61298	16.1955	6.41636	5.41499	4.57023	6.56049	33.9215	33.9682	44.9085	22.0529	14.7402	33.5914	18.1617	7.66147	19.5874
LOC_Os01g07370	Profile_2	44.1827	5.49223	38.4889	7.52653	7.15936	10.1777	5.79312	10.8132	42.9187	27.2384	11.6548	27.4019	21.3116	12.8546	12.8615	9.90545
LOC_Os01g03680	Profile_2	96.608	0.248744	122.76	23.0535	5.59378	12.3487	5.63574	0.0801663	103.819	88.7117	0.788647	6.96357	6.0877	1.00514	0.26501	2.52244
LOC_Os01g03320	Profile_2	1132.52	19.3325	1423.4	87.4035	75.1023	190.075	82.3506	12.5097	1203.45	913.976	28.0591	193.286	161.494	43.3554	8.63548	45.6275
LOC_Os01g03310	Profile_2	1464.91	69.5745	929.435	206.279	118.144	143.854	107.06	20.7283	943.589	1263.62	44.7128	190.535	417.054	55.8392	104.16	182.806
LOC_Os01g01870	Profile_2	65.8919	3.43329	27.2804	6.78485	4.36177	8.94399	4.08214	16.2122	36.3785	66.1254	22.0761	24.1199	69.9773	20.5548	35.1492	18.945
LOC_Os01g01450	Profile_2	192.175	58.0009	51.0166	50.8611	46.3069	37.2386	40.9554	117.023	103.637	124.181	87.9326	73.2767	78.3357	84.3275	93.3662	74.3268
LOC_Os01g01302	Profile_2	53.6878	9.29505	13.6324	7.74923	6.64359	5.06446	6.18894	83.0602	61.1688	58.5704	49.0823	29.5465	31.9428	13.4079	11.3121	10.9162
LOC_Os01g01280	Profile_2	33.7803	8.40311	15.964	7.87033	4.52372	3.3177	7.11998	26.4741	21.9091	23.6501	15.1204	6.52496	5.56594	5.35878	6.51263	3.16871
LOC_Os01g01120	Profile_2	53.8437	6.29986	10.0472	7.34324	2.01589	1.20454	1.91875	44.4083	40.398	62.6066	24.8618	11.6377	15.7476	9.20912	4.02162	7.07905
LOC_Os12g42220	Profile_4	29.522	11.2613	12.4724	7.90406	11.6658	11.1957	5.9065	11.186	15.6743	3.32737	5.23763	9.97983	4.0717	7.55596	2.05931	2.05164
LOC_Os12g41390	Profile_4	76.5481	88.7239	79.9358	91.1983	45.4371	38.3404	47.91	26.6685	28.0649	24.9736	23.3192	19.4656	12.4434	31.9117	19.5616	12.2428
LOC_Os12g38720	Profile_4	144.518	162.354	117.414	110.295	83.9894	65.5324	86.5302	86.9945	85.6574	57.3219	58.215	60.7588	16.7696	35.5853	98.3987	10.8245
LOC_Os12g38180	Profile_4	35.9716	9.28209	39.1558	17.9152	11.3787	41.264	19.3017	6.80329	25.7889	24.7428	7.94408	12.7969	14.0779	15.9082	12.4201	10.5223
LOC_Os12g37840	Profile_4	4.82498	0.377318	1.17537	0.488344	0.139722	0.120222	0.316014	0.392345	0.550555	0.421185	0.224426	0.246923	0.2835	0.258911	0.15928	0.128345
LOC_Os12g37260	Profile_4	1311.95	10.387	851.795	80.9524	22.1688	39.4243	16.959	23.553	776.109	325.28	31.5857	160.947	119.893	15.1078	13.2877	87.1584
LOC_Os12g36400	Profile_4	88.0896	126.831	81.4897	225.661	57.3211	56.9978	70.78	36.0815	61.9397	61.6476	30.5662	40.614	10.5947	31.7509	28.3073	12.6838
LOC_Os12g33130	Profile_4	275.918	34.0774	59.6046	1.27585	90.5916	51.7131	3.89222	41.8881	67.8096	8.59758	47.7014	54.1106	0.872939	1.02673	18.4714	0.898165
LOC_Os12g31000	Profile_4	13.7549	6.34779	0.229755	14.4297	0.226787	0.212	0.125384	0.317794	0.934509	2.36528	0.848577	0.488581	2.30079	8.43607	1.36243	0.624962
LOC_Os12g27220	Profile_4	79.0257	0	139.457	7.81106	0.209137	1.94854	0.550414	0	47.3292	14.1076	0.0336977	4.16252	3.98113	0.0234873	0.0247701	0.541394
LOC_Os12g26470	Profile_4	11.071	0.62105	1.4303	0.0307035	0.926509	0.740118	0	1.03864	1.50804	0.458325	0.857564	1.58019	1.67104	0.585005	0.160945	0.699766
LOC_Os12g25180	Profile_4	89.7115	35.4724	19.6901	26.0997	26.2979	16.929	22.2098	25.0335	28.9442	25.9601	25.9248	28.8906	12.6541	11.6456	10.0508	5.53001
LOC_Os12g16540	Profile_4	16.6752	2.46318	2.60957	1.48978	3.78488	4.63416	1.63125	2.98333	4.03625	2.60355	3.82921	6.74542	2.35992	2.84957	1.88354	1.64136
LOC_Os12g16200	Profile_4	91.5957	4.09841	17.9256	6.20831	3.39337	3.3283	3.68111	10.6865	27.252	23.8272	11.458	14.583	10.2514	11.5087	17.1314	6.27741
LOC_Os12g15400	Profile_4	11.7615	11.132	3.50229	25.3968	3.18612	5.25082	2.92822	0.358767	1.28944	1.70745	0.336135	0.796719	0.0820918	1.93677	1.46602	0.162593
LOC_Os12g14440	Profile_4	2137.3	1.0902	7696.19	238.557	43.5031	172.164	97.7498	1.87756	3417.53	799.748	56.9584	633.683	376.293	20.3146	43.2022	173.49
LOC_Os12g12000	Profile_4	36.1181	4.89127	3.1805	2.13275	5.89511	1.81418	2.65086	6.1314	4.94817	6.88498	11.9632	10.0888	6.45489	2.71482	9.18008	2.5954
LOC_Os12g05020	Profile_4	36.0127	0.825829	17.71	4.28006	1.75584	2.73749	3.0548	1.70337	8.76569	11.826	1.73556	2.01866	5.59062	0.333707	1.84765	0.992533
LOC_Os12g02980	Profile_4	90.9124	10.8662	56.9661	14.8959	5.40809	11.1785	9.67446	7.6078	53.564	33.7857	7.52161	15.2981	6.2544	9.61452	4.77042	4.74256
LOC_Os12g02340	Profile_4	723.156	138.525	211.376	199.521	101.628	70.5659	172.161	233.819	246.994	304.552	111.366	83.2226	76.4342	119.641	37.3757	33.9245
LOC_Os12g02330	Profile_4	415.579	18.4935	42.6869	58.9991	50.7225	21.3882	52.0142	74.0075	92.0597	134.26	60.1142	39.2993	40.6115	35.543	14.0765	26.8102
LOC_Os12g01360	Profile_4	14.4658	2.86335	8.44634	3.85093	2.25511	3.3306	2.04604	2.33939	3.40658	2.3994	2.78523	3.73273	2.54555	3.58641	4.59278	2.39292
LOC_Os11g47240	Profile_4	39.302	0.72251	0.711866	0.371705	0.288031	0.160985	0.0701562	3.99927	6.31667	3.26341	4.97743	12.315	3.83022	1.84754	2.46804	0.946374
LOC_Os11g46900	Profile_4	9.88681	0.866322	0.715404	0	0.453717	0.237433	0.010802	1.48699	2.13652	0.611316	1.67182	2.73949	1.74431	0.649006	0.202225	0.965157
LOC_Os11g41910	Profile_4	29.2165	12.2367	22.0551	15.6299	9.64922	7.64865	10.218	20.5588	18.1838	14.1964	12.237	10.6628	8.10147	7.62716	7.20082	3.70162
LOC_Os11g41710	Profile_4	65.4374	3.9392	8.32274	2.03336	1.07229	0.840372	0.574871	11.1755	20.9389	10.7758	7.09764	1.18713	3.52411	4.33379	0.12073	1.28898
LOC_Os11g37759	Profile_4	25.993	14.5444	18.3823	18.6641	12.4343	14.7161	12.0742	12.6299	14.9404	11.2758	10.4825	11.2716	4.78953	11.5871	7.03493	3.36851
LOC_Os11g34460	Profile_4	50.3889	14.3444	0.923585	16.1138	3.59422	5.17537	0.671901	0.83835	3.23035	6.12317	2.27514	5.05928	9.22016	19.505	10.0343	4.37961
LOC_Os11g34130	Profile_4	6.88503	2.24753	4.54063	1.7583	0.125313	0.0609912	0.0824507	2.46038	1.616	4.0406	0.646122	0.138052	0.0462297	1.80139	0.237472	0.0313934
LOC_Os11g34110	Profile_4	9.6065	0.527446	0.82934	0.585775	0.0462127	0.035345	0.0557445	2.37983	2.18514	3.62339	1.25591	0.311121	0.450082	1.00858	0.160553	0.268849
LOC_Os11g32880	Profile_4	40.0196	31.5061	18.2246	52.8275	8.04699	14.9764	6.10145	5.79808	13.5	9.32493	7.96897	13.8877	2.53376	12.2765	8.22774	1.33533
LOC_Os11g30200	Profile_4	11.8491	5.2516	1.58285	6.72966	1.41577	2.09798	0.896587	0.557971	1.32903	2.15358	0.705743	1.41543	0.833066	3.56357	2.6976	0.276354
LOC_Os11g29720	Profile_4	39.592	0.301527	0.0283388	0.0486666	0.0326348	0.0166401	0.00984149	1.2776	1.21029	2.43771	0.94475	0.588821	1.76579	0.309088	0.141726	0.489631
LOC_Os11g29370	Profile_4	80.6792	44.8267	46.8088	58.0904	40.2818	23.747	43.9268	23.1796	23.1579	21.1477	21.1774	23.4991	17.3158	25.7137	52.2198	20.8235
LOC_Os11g24570	Profile_4	15.472	4.89093	4.60056	5.10885	3.45286	4.74529	2.65522	4.43965	6.68271	4.98807	4.53251	7.14813	4.92169	4.82539	3.57069	2.3986
LOC_Os11g18366	Profile_4	27.2634	1.35272	0.929912	1.83386	3.35386	0.936051	2.72547	2.32821	4.84429	9.6227	2.71147	4.75357	2.53101	2.84938	4.49218	2.17275
LOC_Os11g12810	Profile_4	37.4837	12.546	13.7682	20.9481	8.82997	13.1758	15.5672	21.641	21.3063	17.8871	15.6325	10.9048	13.6088	18.3531	6.9666	9.39552
LOC_Os11g10310	Profile_4	26.0781	1.49068	3.99933	1.66119	1.70994	1.76126	1.7107	3.76306	6.53816	2.50057	3.5395	4.03843	3.75316	2.69061	0.935012	3.61147
LOC_Os11g06980	Profile_4	74.4925	9.98305	10.3791	8.73573	27.7466	27.5802	14.1359	34.9946	28.399	33.8628	20.9651	12.3957	2.62408	1.19685	6.89816	0.858891
LOC_Os11g06720	Profile_4	4424.97	162.064	132.5	294.24	151.076	97.8226	190.04	170.702	414.338	556.866	94.3517	147.439	46.9059	124.494	43.0205	97.585
LOC_Os11g01330	Profile_4	16.2971	3.31852	7.18985	3.34522	2.13611	2.88198	1.733	2.32444	3.66886	2.88486	2.61337	3.91471	2.51104	2.98917	4.14577	2.3905
LOC_Os10g40600	Profile_4	17.2379	2.90384	2.80852	6.63571	0.549615	1.25301	1.4917	1.49127	2.19508	2.41558	1.33007	1.06737	0.609063	1.0968	0.247866	0.407773
LOC_Os10g39430	Profile_4	24.9396	12.1903	19.5567	9.06575	9.48686	9.29259	12.3708	11.3582	11.4596	9.50291	9.31552	6.10737	6.85362	6.8825	1.36951	6.38089
LOC_Os10g39044	Profile_4	92.0062	3.98426	2.31483	0.861313	2.66574	2.10681	0.482337	10.436	6.50836	2.30771	6.92966	7.10693	2.16355	1.09772	0.694605	1.30596
LOC_Os10g39030	Profile_4	118.994	34.0052	32.5556	32.1527	15.1422	18.0153	16.3914	36.6802	34.8406	30.5107	32.6039	31.3411	24.4766	30.1797	13.3673	13.5698
LOC_Os10g38140	Profile_4	60.3439	50.1713	34.3342	35.3288	39.2849	15.1204	50.2892	48.7803	40.3612	45.5841	26.3037	12.4663	19.8465	19.1523	10.8324	18.4266
LOC_Os10g38080	Profile_4	13.0128	0.60836	0.959692	1.9439	1.07684	0.98254	5.8538	0.282929	0.910806	1.0023	0.443663	0.373931	1.92428	0.291729	0.098452	0.4859
LOC_Os10g36530	Profile_4	8.83508	3.12117	6.15213	3.15512	2.11978	2.19458	2.01984	5.05706	4.40895	2.87073	2.84283	2.37021	1.72699	1.6927	1.1551	0.725564
LOC_Os10g35140	Profile_4	20.5944	6.26115	8.60141	6.00544	5.41544	4.27746	5.54068	9.3443	10.5713	8.7235	8.1324	9.4183	5.48206	5.59531	7.20936	3.14749
LOC_Os10g34700	Profile_4	16.0174	8.8268	6.98707	2.92607	4.78541	3.66004	0.446982	7.78873	3.41592	3.87558	5.50433	4.12836	3.83807	3.05178	1.08508	1.28372
LOC_Os10g33900	Profile_4	16.5336	5.49023	3.04614	5.59485	1.87589	0.846499	0.967353	2.43973	1.21746	1.48939	1.01407	0.212171	0.197925	0.718398	0.439916	0.155083
LOC_Os10g32770	Profile_4	26.1381	7.79829	9.50957	6.50374	10.5004	13.0808	8.96353	10.6518	15.5086	8.15695	9.35726	11.3288	4.25437	8.75445	5.48083	4.78437
LOC_Os10g30850	Profile_4	118.797	80.0044	21.0691	86.2398	55.9784	48.0995	39.6876	15.4534	25.3073	31.0724	15.3585	21.5969	5.83733	19.5364	23.6516	2.78593
LOC_Os10g28600	Profile_4	15.3182	4.21813	5.92701	5.63361	1.89952	4.3476	1.14779	2.95538	6.1771	5.36444	2.971	3.75059	1.1505	6.31305	3.2966	0.638042
LOC_Os10g26520	Profile_4	18.6918	14.4359	14.1031	13.146	7.68274	7.99371	10.1288	7.59983	7.98548	6.52905	6.27502	5.52597	3.54405	7.09795	4.5484	3.36773
LOC_Os10g18340	Profile_4	1789.69	425.599	74.3676	477.211	503.822	186.57	384.304	842.715	870.614	1621.32	486.469	335.607	153.968	351.695	208.31	72.0599
LOC_Os10g12354	Profile_4	14.4402	8.17925	14.4684	6.52209	4.26819	4.27199	3.21307	7.3682	6.63446	4.78581	6.11732	6.56436	4.37932	4.10104	2.86962	2.01356
LOC_Os10g10170	Profile_4	54.0502	20.1057	27.9884	28.2366	12.3513	11.4052	12.1023	26.9718	30.7518	19.9422	18.5125	14.6837	7.46753	9.86951	6.32512	4.68218
LOC_Os10g07229	Profile_4	78.9287	19.4834	17.1918	23.2666	22.7039	17.7074	23.4392	5.09471	9.50512	13.159	5.93256	8.8968	4.78301	15.8858	21.9899	6.64821
LOC_Os10g05780	Profile_4	23.4408	0.243412	0.294626	0.333937	0.135716	0.01038	0.0982251	0.588359	0.704638	1.0876	0.180407	0.131571	0.110149	0	0.159134	0.0124665
LOC_Os10g04730	Profile_4	7.23106	0.878144	0.845803	0.290502	0.423986	0.490799	0.23844	0.686456	0.690575	0.246583	0.487442	0.296244	0.502218	0.424684	0.298586	0.168416
LOC_Os10g02240	Profile_4	142.838	52.2415	54.1082	53.9134	57.4517	68.2031	47.9257	46.3973	64.0673	57.4385	43.9523	69.3319	22.8448	49.0214	35.752	21.5197
LOC_Os10g02220	Profile_4	34.0228	10.3132	14.199	10.3375	5.08158	3.99578	7.56881	4.94345	7.78973	6.54341	2.35184	2.24976	1.72891	3.55779	0.232569	1.89117
LOC_Os09g39680	Profile_4	33.7015	12.7928	30.9036	10.2377	12.9536	12.6107	10.4277	22.1504	15.3859	13.5171	12.6154	8.10372	7.59732	9.84855	4.87062	6.50243
LOC_Os09g37910	Profile_4	164.376	89.58	83.708	91.5886	141.722	72.0869	81.6983	38.3568	30.6757	64.551	22.5365	15.2375	17.4363	33.314	19.2924	11.2662
LOC_Os09g37710	Profile_4	6.65916	0.162885	0.508102	0.154296	0.0856283	0.196474	0.0387337	0.382467	0.740971	0.820698	0.347801	0.530363	0.828173	0.476019	0.260306	0.589919
LOC_Os09g36930	Profile_4	628.966	42.6219	57.5364	124.176	0.863992	0.85171	4.70726	39.8169	116.543	250.242	56.9488	49.8066	184.968	108.845	38.1717	67.1067
LOC_Os09g36700	Profile_4	135.487	0.44253	6.76224	3.12894	0.0626329	0.734523	2.17211	5.31536	16.4144	12.3778	1.86868	5.14435	31.4491	0.18054	13.2737	9.66553
LOC_Os09g36680	Profile_4	2271.97	8.99304	122.652	16.4676	0.445938	9.87301	10.7442	16.2059	41.8236	4.00557	1.06077	0.663649	5.94325	0.144972	2.32393	2.13437
LOC_Os09g36580	Profile_4	21.6607	31.188	13.8862	42.1907	16.268	13.6183	20.2958	11.2836	9.16657	11.4893	6.90857	4.57137	1.34779	3.5331	5.42884	1.25705
LOC_Os09g36520	Profile_4	94.2069	40.0272	67.9338	48.2955	43.1511	31.99	42.3349	26.3343	59.7458	57.2342	23.9504	32.3554	22.5089	24.0683	16.0261	13.526
LOC_Os09g35940	Profile_4	28.3144	16.1097	5.95347	15.7519	7.17897	9.37574	7.61044	33.0839	9.47348	13.203	12.1385	2.24163	4.96864	3.5003	0.937213	2.17117
LOC_Os09g35760	Profile_4	14.7407	4.58794	6.31449	3.58322	3.78604	5.57374	4.16174	7.29551	6.0824	4.02923	6.08697	3.79302	5.07428	5.91721	1.44167	4.22558
LOC_Os09g33550	Profile_4	16.5887	7.68089	1.98576	12.4033	5.10934	2.96832	1.82058	0.0824001	0.642113	1.08598	0.185285	0.422278	0.0636339	0.839434	0.187271	0.0840234
LOC_Os09g29490	Profile_4	79.725	63.4832	40.4988	72.5523	15.2384	15.0691	17.3844	30.544	36.4719	25.2793	18.546	12.582	6.29279	22.1628	5.46616	2.17363
LOC_Os09g28640	Profile_4	20.6564	0.497887	0.406584	1.18396	0.162859	0.10899	0.386761	3.70666	5.20929	6.84282	1.82211	0.608517	1.98268	1.0311	0.397834	1.79518
LOC_Os09g28630	Profile_4	121.729	11.4879	12.8905	10.9694	13.6261	3.74502	19.9444	15.5255	19.289	50.7349	8.52153	11.3126	14.4577	7.33543	7.82266	14.3075
LOC_Os09g27210	Profile_4	40.1294	16.6242	19.6023	12.8962	8.27236	6.99459	8.94401	16.1051	19.3859	12.1786	13.6815	15.2031	10.9483	10.1316	12.0999	5.33312
LOC_Os09g25810	Profile_4	8.79058	0.0562554	0.284623	0.0257256	0	0	0	1.29178	2.89496	2.0737	1.54408	0.153306	0.546046	0.277047	0.38208	0.475391
LOC_Os09g25740	Profile_4	34.0793	13.597	15.1684	11.1651	13.1698	14.9988	8.96714	14.1932	27.813	18.2799	14.2362	26.3916	12.0922	13.6533	17.3213	8.3105
LOC_Os09g21340	Profile_4	22.3968	18.7953	22.9531	17.9498	14.9767	14.4824	10.1458	11.0795	11.3255	8.31487	7.95074	5.11123	3.22739	9.48266	7.05512	3.86614
LOC_Os09g19820	Profile_4	27.1131	6.80953	9.92689	8.56351	8.55517	6.83661	8.17355	10.7239	12.1596	7.10703	10.2347	12.4977	4.85957	6.3702	12.9643	5.58808
LOC_Os09g17360	Profile_4	21.8187	46.2443	26.8046	30.7871	58.3329	26.9032	24.703	10.0069	9.20694	3.10723	6.25566	4.747	0.625783	3.36663	1.83587	0.500662
LOC_Os09g17329	Profile_4	427.616	341.234	295.066	283.639	332.108	342.728	239.647	178.969	170.124	87.04	136.561	101.745	45.2722	171.931	66.6247	23.0421
LOC_Os09g13600	Profile_4	41.2546	49.8023	44.6251	89.6925	19.9364	8.88607	19.9253	13.6438	8.46137	23.0644	5.28238	2.80228	1.01129	10.4006	7.32707	0.309342
LOC_Os09g10340	Profile_4	80.4024	0	3.74949	0.0790068	0.0662254	0.39508	0.287586	0.0104401	1.28941	0.914013	0.586889	0.706233	15.3723	0.147262	0.0690246	1.45999
LOC_Os08g44590	Profile_4	180.364	27.7479	6.68523	23.3295	15.5493	12.5705	10.2985	17.8056	15.7782	12.0452	12.8709	11.7744	16.1655	24.5118	12.9995	14.3413
LOC_Os08g43390	Profile_4	25.2496	7.3781	6.02706	13.5806	4.89934	8.54389	12.2096	8.19732	6.29836	10.7463	4.75386	1.8691	5.50432	2.29769	1.16727	1.21886
LOC_Os08g43190	Profile_4	413.891	425.947	280.055	580.279	312.958	351.986	303.443	101.337	206.753	208.576	102.042	173.997	64.5514	206.308	211.721	87.0694
LOC_Os08g42100	Profile_4	37.7876	37.6676	16.1903	55.2761	17.7062	15.771	31.0209	24.6136	24.5098	23.6014	14.783	11.6711	8.95907	14.8112	10.9389	4.41205
LOC_Os08g39810	Profile_4	7.62982	2.75981	0.759519	6.24389	0.170072	0.198212	0.0146537	0.17874	0.420484	0.462722	0.509571	0.569224	1.59724	3.24156	1.62489	1.42089
LOC_Os08g37580	Profile_4	33.4536	39.9595	64.9658	32.3618	18.2226	7.80002	12.9455	20.7611	18.8129	17.9505	11.4315	11.7306	9.56038	16.8959	7.91369	4.72027
LOC_Os08g34984	Profile_4	206.01	311.946	368.949	317.624	101.228	44.9549	86.6707	89.956	97.1199	127.687	49.1115	40.3683	24.0048	46.144	27.5764	8.32961
LOC_Os08g33740	Profile_4	81.184	0.0804727	10.305	2.50242	0.131613	0.159382	0.0893023	0.544638	18.6596	10.9948	1.59402	3.37592	6.60497	0.894246	1.08598	1.7933
LOC_Os08g32690	Profile_4	56.9037	14.7414	20.7111	19.119	15.1187	15.7813	15.1545	18.1002	21.5841	17.1921	20.2377	33.0832	22.1744	17.894	31.6104	15.6636
LOC_Os08g31630	Profile_4	25.7023	0.339787	1.10938	0.972844	0.108728	0.443513	0.418054	2.60677	6.34241	8.88134	1.8468	4.10651	7.62584	1.4887	2.64422	2.56345
LOC_Os08g29020	Profile_4	30.788	45.3381	37.7743	54.9687	27.7109	34.1477	31.2754	22.5141	23.2592	15.8977	12.8714	12.8773	7.62538	10.4581	8.16936	4.20366
LOC_Os08g26840	Profile_4	79.4149	26.0604	32.81	22.2405	16.5804	18.7843	7.85674	16.2328	18.7836	23.046	20.3889	16.0008	18.479	8.6329	12.7462	5.95827
LOC_Os08g15149	Profile_4	157.978	1.27498	5.17012	1.53434	1.28955	1.48993	0.446802	3.17912	22.6401	7.146	4.0849	15.738	4.69863	6.67731	15.2279	3.07478
LOC_Os08g14450	Profile_4	36.8804	27.619	22.8355	26.3245	4.59042	4.60936	6.15949	16.5438	23.193	13.6517	14.2663	16.9344	5.26016	9.96046	1.93036	3.34826
LOC_Os08g08820	Profile_4	48.9207	31.2378	48.7136	22.5371	21.2489	24.3979	16.5755	27.1497	27.4949	13.6396	19.476	12.443	14.4619	27.3628	4.1071	15.6439
LOC_Os08g07490	Profile_4	175.27	7.4554	11.2398	15.1061	3.79869	1.50648	3.56393	18.9633	25.1753	18.0606	16.3333	11.139	3.88237	2.60709	3.29937	1.29236
LOC_Os08g04450	Profile_4	318.493	269.274	68.2794	448.201	77.954	119.564	51.0218	27.7785	59.3332	60.4715	23.8836	65.5792	10.0613	77.427	67.2879	4.98376
LOC_Os08g03310	Profile_4	84.293	40.4222	52.7473	63.1342	28.6745	38.3847	53.467	7.92853	13.6346	11.6243	4.72477	6.28856	1.83902	5.5874	2.36166	3.61589
LOC_Os07g48970	Profile_4	15.7094	4.76322	8.62995	6.05141	4.02037	5.40264	3.47574	5.6123	8.37808	4.67692	5.14449	6.95132	2.46248	5.24512	5.02983	1.9069
LOC_Os07g48690	Profile_4	13.1974	13.5956	16.3437	16.9001	3.51319	2.57365	4.95288	4.59009	5.43141	3.46071	2.68076	1.83113	1.48581	3.42466	1.46513	1.09706
LOC_Os07g48040	Profile_4	26.5889	7.67655	10.2688	12.5473	1.28738	1.63167	5.37418	2.71081	4.55268	4.65348	2.33064	2.09497	2.70169	2.86268	0.455251	1.01362
LOC_Os07g47450	Profile_4	54.1951	4.8417	43.8358	21.6816	42.0209	43.5375	85.1052	4.1071	18.3369	20.579	4.76658	7.24225	6.91188	14.7427	9.78133	4.47751
LOC_Os07g47400	Profile_4	27.7833	13.2262	13.624	23.8393	26.4721	20.7915	15.4291	8.24968	11.7581	5.19698	6.46979	2.92505	0.834996	4.7172	2.99006	0.817822
LOC_Os07g43810	Profile_4	439.433	215.946	91.3208	210.836	112.201	105.888	45.4334	121.445	68.2006	126.439	42.583	26.8384	23.9572	101.234	33.1536	7.6101
LOC_Os07g43570	Profile_4	129.288	2.10259	0.305773	5.15884	0.21889	0.0363943	0.129149	0.210041	0.820593	1.22168	0.15181	0.345987	0.177654	0.611358	0.433965	0.113646
LOC_Os07g43560	Profile_4	210.334	3.35949	1.14872	6.80513	0.0951694	0.0291154	0.154979	0.435085	2.23236	1.96317	0.446997	0.553579	0.154481	1.05812	0.632349	0.113646
LOC_Os07g42770	Profile_4	18.2253	4.66763	4.70142	8.59861	0.906866	1.00417	0.893908	1.86705	4.25418	4.44926	1.73927	2.79935	1.72471	4.09665	2.09848	0.534627
LOC_Os07g42440	Profile_4	64.9051	2.81225	3.72995	6.9125	2.07307	1.35723	1.42537	4.35308	8.41081	8.5527	6.04055	11.0135	3.60734	6.35126	12.9209	2.71167
LOC_Os07g41710	Profile_4	141.006	84.2244	51.0336	112.562	68.4793	46.5234	73.55	61.4889	49.0747	76.7091	56.1859	47.7686	49.5686	49.3044	53.95	24.5982
LOC_Os07g38460	Profile_4	14.4409	1.45121	1.44915	1.51393	1.37679	1.07429	1.19525	0.811172	2.02432	1.21767	1.12152	1.5954	0.620788	1.87264	0.996516	0.434335
LOC_Os07g38440	Profile_4	93.4656	15.3788	5.31478	19.3676	10.4521	19.8892	5.21616	2.58694	20.9712	25.8888	3.96971	17.8556	2.26775	27.8698	17.6621	2.45797
LOC_Os07g35510	Profile_4	55.7139	18.4475	30.7872	24.7563	32.5466	34.2254	38.6761	7.54283	15.8622	7.73622	7.16852	15.3509	7.56927	21.1223	14.6853	23.2528
LOC_Os07g35260	Profile_4	17.4338	17.0266	11.5289	14.7335	9.63222	9.98852	8.73289	7.65744	5.21661	5.90628	5.32475	4.26202	5.33744	2.8696	0.901174	2.22857
LOC_Os07g34980	Profile_4	10.0567	0.720564	0.400441	0.353393	0.345859	0.499657	0.312897	0.737068	1.05699	0.712873	0.930853	1.1694	1.62184	1.47168	0.901195	0.788359
LOC_Os07g34570	Profile_4	4572.37	627.915	21.6369	920.348	89.7485	143.534	54.5961	21.9161	166.152	689.406	62.4811	160.368	401.715	957.184	424.183	175.881
LOC_Os07g33480	Profile_4	32.0026	4.62813	3.00325	3.73241	8.1116	3.95908	6.71068	1.11196	2.87957	1.72212	1.23001	1.5441	0.277005	1.27895	1.67488	0.59567
LOC_Os07g30670	Profile_4	57.44	28.6269	38.4944	43.8155	0.622343	0.0732289	0.21655	8.13173	4.9489	13.1788	1.90911	0.270729	0.252551	7.71777	1.2474	0.197885
LOC_Os07g29240	Profile_4	32.8763	4.69012	3.33047	4.81528	0.902435	0.452951	0.739887	11.3144	11.3737	20.6746	5.39823	3.98707	1.46485	4.14579	2.53515	0.647619
LOC_Os07g28614	Profile_4	88.888	154.923	69.8083	147.719	109.184	41.666	115.295	44.075	27.7265	59.1417	21.8337	16.2036	7.1168	20.1696	12.9588	4.3279
LOC_Os07g27780	Profile_4	56.5313	36.7595	37.4113	42.8807	54.3552	50.346	45.2432	16.6577	27.6314	23.2273	14.7597	24.1128	9.86508	18.1769	24.7453	10.5167
LOC_Os07g26000	Profile_4	46.0193	44.2338	30.1464	49.4793	34.0896	53.1122	41.0477	21.4197	31.6247	26.6529	19.6922	20.7125	8.45124	23.5793	12.3941	7.41985
LOC_Os07g23120	Profile_4	137.053	2.22249	20.1012	12.9094	1.86527	3.05442	4.37018	5.52285	35.9177	38.9845	4.91661	4.11505	13.2755	1.32939	3.14671	6.06274
LOC_Os07g22390	Profile_4	51.1394	13.2837	19.653	16.2165	19.1126	21.9001	19.1559	22.5367	29.3949	17.1265	21.0136	30.9156	16.7639	18.189	24.1881	15.2249
LOC_Os07g15940	Profile_4	9.64486	2.30199	2.20197	1.62653	2.17036	1.80394	0.941685	0.637159	0.841855	0.427262	0.775237	1.324	0.790874	2.44863	1.91874	1.26128
LOC_Os07g11280	Profile_4	9.23667	3.72435	4.65011	4.85922	2.94455	3.64308	2.6378	3.73743	4.11511	2.65081	2.86529	2.45465	1.0602	1.84554	1.49501	0.590015
LOC_Os07g07310	Profile_4	13.1417	4.53864	8.48712	4.42353	1.90498	2.09926	2.31431	9.4567	5.96901	5.01371	4.73383	2.90212	2.77037	2.68954	1.46886	0.957069
LOC_Os07g04990	Profile_4	775.952	4.55364	16.7295	6.17656	2.39834	6.07018	7.70837	2.81077	55.2683	53.248	6.01267	21.033	76.3754	10.8377	20.3102	30.3644
LOC_Os07g01214	Profile_4	71.742	21.7874	50.8999	10.442	15.2103	11.5322	12.2614	13.1359	19.8584	9.42164	7.86009	4.02273	4.35701	7.16048	0.283817	2.90156
LOC_Os06g51220	Profile_4	3104.48	2688.41	1890.39	4041.32	2524.72	2301.87	1999.09	1180.52	1216.61	1377.28	1040.78	1137.9	645.119	1171.16	1247.3	358.167
LOC_Os06g49500	Profile_4	94.2939	142.481	85.3149	206.707	78.089	89.1584	82.0017	26.216	47.1216	41.2594	25.5289	29.5702	15.5457	73.6	21.8182	35.6076
LOC_Os06g49210	Profile_4	7.51906	0.396262	1.74175	0.600978	0.338399	0.461168	0.233786	0.712908	2.84652	2.04988	0.354415	0.616365	0.654164	0.45605	0.184367	0.339103
LOC_Os06g49190	Profile_4	23.3159	0.158813	4.49967	1.42346	0.155844	0.715165	3.34853	0.0614197	2.88979	8.15255	0	0.188855	0.158106	0.240654	0.406077	0.644192
LOC_Os06g46460	Profile_4	44.6232	3.76393	5.2794	4.15827	4.89121	1.67818	5.08674	3.35092	4.61962	2.40828	2.14704	3.21293	2.04053	1.92002	0.595555	1.17572
LOC_Os06g43860	Profile_4	556.228	405.259	408.35	430.382	317.62	167.216	291.65	231.093	292.028	266.531	215.957	190.49	174.347	169.7	151.688	109.301
LOC_Os06g43350	Profile_4	13.7896	0.0390524	1.59455	0.0119058	0	0.0366375	0.0577831	0	0.725408	0.0118483	0	0.0515999	0	0.0197258	0.0624093	0
LOC_Os06g38340	Profile_4	17.2893	1.31577	1.41353	0.692087	1.48927	1.29268	1.15307	1.90551	1.61839	1.66017	2.43088	4.43211	2.73787	1.38626	1.49807	2.90781
LOC_Os06g37150	Profile_4	13.0909	0.177074	38.8421	6.38193	0.115389	3.66512	1.06848	0.304959	15.7327	5.67114	0.439108	1.86443	1.34968	0.109007	0.0795882	0.791835
LOC_Os06g33330	Profile_4	8.45531	0.779084	1.1102	0.587374	0.43908	0.444471	0.408916	1.55742	1.7002	1.65778	1.236	1.40847	0.92235	0.861496	1.12727	0.569403
LOC_Os06g30480	Profile_4	28.1815	36.697	18.1881	51.0406	39.8624	20.3849	30.0392	6.02662	10.8828	15.2888	4.50125	6.45245	1.06338	5.21048	11.0603	1.63217
LOC_Os06g28590	Profile_4	16.8674	8.76808	8.76302	7.3873	6.34914	7.44916	5.86701	7.56353	6.88002	3.42362	7.15727	6.33742	3.87451	6.2333	4.36513	2.53412
LOC_Os06g28194	Profile_4	316.113	88.3021	27.4021	120.28	7.28515	11.0063	4.94022	36.0946	72.5709	72.8104	30.9255	50.8733	14.6932	46.507	17.8779	4.35508
LOC_Os06g15680	Profile_4	11.1278	5.69494	10.5987	8.48852	3.43857	9.92738	5.5631	1.63598	6.37609	11.4472	1.455	1.36396	1.0434	6.10393	1.21078	0.626024
LOC_Os06g12460	Profile_4	20.7998	0.461043	23.2006	2.8797	0.53794	0.485281	0.861034	0.424017	6.90575	4.41125	0.77009	1.21463	3.60474	0.647512	0.251586	0.62084
LOC_Os06g12455	Profile_4	14.4257	0	10.231	0.307957	0	0	0.0393322	0	3.6882	2.01624	0.0385281	0.614658	1.11149	0.0805624	0.0849624	0.399356
LOC_Os06g11660	Profile_4	80.0977	74.5427	103.93	169.403	50.6265	106.278	87.4802	29.8081	74.5796	53.5814	8.88061	0.329694	1.03045	22.0984	0.0295378	2.54075
LOC_Os06g10750	Profile_4	10.2559	4.00346	1.05368	0.170306	1.44182	1.57223	0.374532	3.36441	1.09854	3.56972	3.92177	2.43344	0.26648	0.934672	1.59947	1.65224
LOC_Os06g09880	Profile_4	11.6169	5.35277	2.96261	6.83343	1.50551	4.68903	1.1238	0.95656	4.04417	1.95389	1.2936	3.59333	0.408845	4.42686	0.790537	0.347044
LOC_Os06g08710	Profile_4	4.51718	0.154123	0.556731	0.410625	0.123294	0.270324	0.11898	0.142535	0.983077	0.88437	0.262231	0.68397	0.133423	0.599097	0.642527	0.347314
LOC_Os06g05160	Profile_4	20.8033	8.8907	11.9553	7.85182	7.35261	7.15583	7.13402	2.30264	3.8248	5.11159	2.55388	4.27366	3.18799	5.75469	13.3209	3.80758
LOC_Os06g04020	Profile_4	1213.42	1365.88	833.319	1296.59	1371.62	926.637	773.346	706.245	575.28	554.946	437.871	381.817	307.634	327.846	348.35	183.662
LOC_Os06g02960	Profile_4	8.45802	0.160792	0.27403	0.220591	0.0690312	0.0301699	0.0267652	0.598531	0.932598	0.753702	0.40201	0.390385	0.46422	0.0852786	0.860818	0.407637
LOC_Os06g02500	Profile_4	24.9374	8.30074	13.8777	7.07424	8.30172	6.6149	6.90863	22.0248	14.9915	11.3757	9.86912	7.02231	6.7143	4.0558	4.20194	2.21864
LOC_Os06g01790	Profile_4	16.6406	0.474251	0.841917	0.70364	0.232691	0.35594	0.116953	3.61731	3.41586	5.13188	0.973774	0.678845	0.346234	0.894315	0.505264	0.273117
LOC_Os06g01460	Profile_4	16.7879	5.23882	9.62999	4.74062	4.18668	4.62444	3.3032	10.9899	8.98198	7.15241	6.47135	5.1522	5.15226	4.1978	3.61523	3.27338
LOC_Os05g51420	Profile_4	564.537	586.023	247.342	608.877	396.68	353.379	328.272	188.647	219.536	218.33	178.101	226.815	103.906	210.487	148.541	70.3277
LOC_Os05g51240	Profile_4	38.6381	2.25958	5.32463	3.63781	0.550534	0.580781	1.11635	4.14491	12.479	9.19845	1.93471	1.97845	8.79774	9.0994	2.34963	3.10399
LOC_Os05g51150	Profile_4	156.257	143.414	20.4118	191.694	28.4995	53.3418	13.0804	4.12387	14.3724	21.7555	7.21229	18.653	7.8997	52.2952	24.0608	4.06648
LOC_Os05g49370	Profile_4	85.6978	17.4587	7.77153	14.1895	25.6688	12.7685	29.8733	26.4925	9.77934	9.19498	11.1995	2.91993	3.05313	2.5514	1.37741	1.44544
LOC_Os05g49060	Profile_4	79.33	17.9189	7.00389	23.8847	1.91129	1.91498	0.864566	34.7705	21.4771	49.8644	12.8219	4.38525	6.329	11.6168	2.98811	2.82661
LOC_Os05g48870	Profile_4	42.165	10.3064	10.2523	8.66249	11.6043	11.0916	10.5105	35.121	16.7693	15.3911	22.1679	8.26431	9.36349	12.1211	7.79628	4.77877
LOC_Os05g48390	Profile_4	16.59	8.39522	13.9933	5.83332	7.19775	8.23389	5.10946	6.26876	7.75509	6.22753	5.90412	5.98799	6.87107	8.68294	3.28983	4.23001
LOC_Os05g48200	Profile_4	91.14	30.4529	2.14003	40.767	2.1829	5.25196	0.588819	3.33171	11.0245	7.6701	3.08157	12.9473	0.703326	20.0602	3.36321	1.48455
LOC_Os05g47540	Profile_4	8.72928	0.210964	0.224709	0.210489	0.0352874	0.0179926	0.0425657	0.750987	0.796101	0.567318	0.469075	0.161546	0.572793	0.63936	0.122596	0.367359
LOC_Os05g46520	Profile_4	71.4826	56.1123	38.6819	90.0929	7.99124	7.58082	10.2776	7.11991	16.8099	28.2111	6.7501	15.1867	2.80038	21.413	14.3764	1.61462
LOC_Os05g46340	Profile_4	44.2163	13.4974	10.529	18.7825	7.88204	7.46622	15.8773	5.49309	13.9309	14.6963	9.41258	12.9308	9.72107	11.7112	10.4789	15.5042
LOC_Os05g45920	Profile_4	17.251	4.38095	5.72009	5.89862	0.126071	0.0482117	0.185341	3.6892	3.57964	6.18582	1.28483	0.967586	0.575556	2.37509	0.410625	0.173709
LOC_Os05g44560	Profile_4	6.02568	1.92619	1.27483	3.19271	1.48338	1.22811	0.857779	1.13308	1.81484	0.436876	0.860572	1.12428	0.421997	0.991827	1.35482	0.245829
LOC_Os05g44420	Profile_4	81.5181	40.1061	34.512	25.6135	20.9019	18.4577	11.894	34.431	41.81	32.5177	26.0041	27.0344	46.418	41.8381	6.47246	23.9674
LOC_Os05g44130	Profile_4	44.494	23.3707	28.3711	24.3835	25.4902	17.5035	18.702	22.2756	32.4274	23.1149	16.1448	19.693	8.12618	16.0889	21.8324	9.25244
LOC_Os05g42060	Profile_4	11.6861	0.239248	0.449711	0.115844	0.0345257	0.145235	0.0780879	0.884452	1.53649	4.77789	0.489546	0.195249	0.602461	0.36254	0.134944	0.459858
LOC_Os05g40270	Profile_4	212.854	115.395	98.2815	113.499	51.0786	82.4088	49.811	54.6146	74.0753	29.1005	51.8946	49.3788	34.0548	80.2199	8.52354	12.2427
LOC_Os05g40020	Profile_4	23.6726	36.5771	2.7705	44.0099	5.86824	5.68653	2.70602	0.943059	1.29415	9.02576	0.176714	0.621375	0.184961	6.15848	3.52576	0.130835
LOC_Os05g37530	Profile_4	17.6561	5.85091	2.71797	5.46913	1.26465	1.86194	1.83059	2.21793	3.57616	7.67137	3.50228	2.75856	4.77278	6.21014	3.25406	1.48113
LOC_Os05g37470	Profile_4	13.9425	10.0845	10.1849	11.5124	7.72557	10.5188	8.60688	3.24417	5.04622	4.30565	2.21237	2.28941	0.374202	1.417	0.732543	0.33055
LOC_Os05g36994	Profile_4	87.9264	107.004	70.0699	179.868	60.8285	65.436	68.2587	38.8438	53.3319	44.3363	34.3286	35.6244	10.7319	26.5896	20.1112	8.61474
LOC_Os05g35690	Profile_4	49.0344	0.122527	1.46823	0.700394	0	0.2299	0.679852	0.770025	4.04099	2.23042	0.665954	1.82131	0.88436	1.20684	1.37066	0.379655
LOC_Os05g35470	Profile_4	362.307	338.086	49.7883	430.118	143.309	98.0733	118.858	129.365	153.22	315.863	117.365	125.974	29.0326	87.4776	67.9205	13.2742
LOC_Os05g34170	Profile_4	26.7688	8.85301	16.0175	23.412	24.645	16.7278	31.6814	4.4383	8.34514	11.0113	3.25701	2.27451	3.11795	4.07768	3.16205	2.3186
LOC_Os05g34010	Profile_4	13.68	1.80451	1.17102	1.3869	0.688218	0.903367	0.521661	3.44541	4.55277	3.23655	3.0495	2.53206	3.98545	1.41317	1.0905	1.99051
LOC_Os05g33630	Profile_4	546.21	73.5607	264.783	107.177	126.975	294.097	96.6761	36.9037	204.88	69.481	28.9767	72.8037	13.0298	41.672	13.4821	11.4398
LOC_Os05g30220	Profile_4	5.80299	4.05098	7.51978	2.7365	1.64947	1.62821	1.5902	2.37278	2.93434	1.37311	1.51658	1.43669	0.573145	0.738666	0.456661	0.383526
LOC_Os05g16670	Profile_4	30.5168	19.3024	18.8126	11.7316	15.339	13.5612	11.4521	11.1628	11.1801	5.79235	7.78595	9.31253	6.66841	6.94181	6.56907	3.3551
LOC_Os05g14240	Profile_4	848.072	339.833	148.954	400.451	107.504	89.6369	125.343	116.295	203.061	442.877	104.785	117.612	51.2822	243.659	116.392	27.6407
LOC_Os05g14180	Profile_4	182.726	60.6299	83.9831	81.8811	42.4043	18.3971	56.47	71.2839	75.6984	82.0802	41.3727	34.6733	16.7966	24.1086	18.8226	8.10157
LOC_Os05g12630	Profile_4	104.978	0.17812	0.0344955	0.236958	0.0397248	0.0151914	0.143755	4.33671	3.29634	11.997	2.99235	2.45512	0.886632	0.147224	0.129387	0.346657
LOC_Os05g11320	Profile_4	553.981	0.218089	0.503312	0	3.29933	0.920712	0.0806725	6.11494	4.83645	0.430083	3.7141	11.2382	0.506606	0.110159	1.74263	0.491461
LOC_Os05g11260	Profile_4	55.4042	22.5822	34.1159	34.2792	19.9957	17.187	28.4597	39.2195	34.0133	28.1077	20.5047	15.4537	11.71	15.1069	16.9472	9.9284
LOC_Os05g06320	Profile_4	8.92177	0.468	2.00214	0.947289	0.169395	0.194338	0.153251	0.660188	0.872521	0.803048	0.633831	0.547407	0.542295	0.790555	0.490431	0.639697
LOC_Os05g05950	Profile_4	75.6407	47.2254	54.8898	60.8563	18.0162	62.2382	19.7551	17.8794	30.4861	16.5413	20.2802	39.0718	14.5982	67.8818	27.4768	22.8001
LOC_Os05g05480	Profile_4	29.2364	9.99303	9.39075	11.6427	6.80133	8.97366	5.95528	17.4016	13.2098	11.5377	10.8337	10.8745	6.27439	11.3739	8.24843	3.44518
LOC_Os05g05060	Profile_4	120.571	44.7989	87.0523	70.7577	11.2282	16.3727	5.91762	4.54922	22.8958	16.092	6.66459	8.73196	3.09442	21.865	20.416	6.8438
LOC_Os05g05040	Profile_4	60.9234	1.60264	2.37649	1.89688	0.963644	0.324292	0.209233	1.27607	5.4321	3.20339	2.08371	4.6088	1.09495	1.61901	4.56991	0.283257
LOC_Os05g05030	Profile_4	36.0633	0.952484	1.75488	1.31849	0.410498	0.531321	0.85702	1.16981	9.71971	7.24005	3.74977	5.48474	5.35627	2.34053	6.33546	1.71133
LOC_Os05g05020	Profile_4	45.8685	1.06357	3.29863	2.14575	1.6883	1.05649	0.555418	2.14736	7.61306	7.28876	3.26438	5.95181	6.16612	2.32268	8.04847	3.2074
LOC_Os05g04830	Profile_4	52.1746	44.5961	33.1999	42.4015	27.43	17.8791	30.2276	26.0879	25.1762	19.8426	15.607	9.96737	8.48021	9.57755	1.99962	6.79619
LOC_Os05g04170	Profile_4	21.6121	15.9619	12.7725	16.6682	13.4884	14.058	12.7305	12.8792	14.7686	10.8902	7.25438	5.20863	4.22469	12.1672	4.40385	2.20225
LOC_Os05g03750	Profile_4	85.6424	105.827	54.4991	120.382	73.1341	50.0847	51.991	34.5176	50.541	64.4725	33.5184	41.2464	8.62285	31.7146	32.1884	4.93285
LOC_Os05g03140	Profile_4	142.973	34.1916	113.589	68.4032	22.7745	39.977	39.2781	15.9666	52.4907	56.3145	12.1807	16.4297	11.9886	23.5381	13.8118	14.0253
LOC_Os05g02530	Profile_4	207.014	24.3277	37.71	25.0723	35.7835	24.921	34.1763	65.606	89.6291	73.3608	57.1842	50.9933	46.7319	28.9133	41.3791	26.1346
LOC_Os04g59130	Profile_4	59.8762	53.5214	44.3125	62.6412	46.8545	47.0079	28.1158	15.7912	23.7191	19.8712	18.1156	19.5254	15.8182	23.909	15.6463	9.34497
LOC_Os04g58200	Profile_4	46.6837	2.81117	1.6434	6.45764	1.65195	0.3312	8.79295	17.5342	5.04089	85.0073	24.1056	2.11202	0.286373	1.68412	4.74324	0.412508
LOC_Os04g57880	Profile_4	32.9158	33.8267	35.6636	60.2383	2.03133	1.03312	0.186572	0.300722	0.726565	1.10177	1.14224	1.09961	5.35602	42.7494	0.779168	1.79962
LOC_Os04g57560	Profile_4	268.366	16.4741	17.9383	15.1997	27.7765	32.0613	24.1648	25.1992	34.187	27.4311	27.2083	28.9283	25.399	29.1048	15.5092	24.3397
LOC_Os04g53810	Profile_4	120.503	3.24488	54.6398	7.01152	5.32815	8.38072	4.47604	4.23727	40.7547	24.051	9.87926	18.0509	21.2359	10.7353	11.0117	11.8133
LOC_Os04g53214	Profile_4	42.0742	43.1991	38.2334	40.2447	39.8419	31.6145	36.0866	13.166	21.2386	16.7808	12.1013	17.0764	5.18529	11.449	11.3723	3.94543
LOC_Os04g53170	Profile_4	71.4602	68.2663	41.8911	82.4711	49.1943	55.5765	35.8982	24.934	30.7132	28.1918	29.9273	31.7031	21.1389	32.7165	23.1308	12.4887
LOC_Os04g51610	Profile_4	15.0495	3.12253	11.4323	2.94784	3.0966	3.98702	2.84258	4.54389	7.96294	3.87291	3.64743	4.75164	3.21926	5.34116	2.80798	3.95957
LOC_Os04g49620	Profile_4	28.2105	5.32316	8.24904	3.87119	0.884206	0.520207	0.656358	4.52125	3.38425	5.53478	3.91792	2.5826	6.86351	6.38585	2.24487	1.95763
LOC_Os04g48930	Profile_4	6.49329	0.12114	0.0276499	0.245332	0.0212276	0	0.0192045	0.125491	0.0295216	0.409534	0.112872	0.00857475	0.103372	0.354022	0.0414842	0.0584974
LOC_Os04g47140	Profile_4	31.5462	3.13912	7.63894	11.7492	3.99862	1.74435	5.3325	2.87164	10.298	34.8574	5.1185	6.62835	32.7417	5.96429	13.4676	8.2439
LOC_Os04g46610	Profile_4	15.4296	3.30096	7.64939	4.67072	1.56604	1.43416	1.96673	10.1431	7.77557	7.78258	4.68392	2.42216	2.24937	2.64739	1.32888	1.57102
LOC_Os04g46280	Profile_4	105.746	7.59252	46.1554	16.4115	24.4436	44.8772	23.5309	7.89198	48.2945	41.785	9.30669	23.487	14.2208	16.0139	9.72869	7.28317
LOC_Os04g43420	Profile_4	16.776	10.5954	3.26264	17.1878	2.3934	2.58731	2.24997	6.77676	7.7356	8.78053	4.69234	4.32088	2.6696	3.93128	0.940687	1.09312
LOC_Os04g39489	Profile_4	24.4293	23.3568	29.5564	29.8891	6.66595	7.63023	10.4822	13.272	20.4522	12.8513	6.56077	5.62845	4.20112	6.41316	3.3523	3.89781
LOC_Os04g38042	Profile_4	12.1754	0.18781	3.88663	0.478507	0.246828	0.84952	0.38706	0.661489	3.16569	2.60075	0.874957	1.0901	2.52414	1.43314	1.28631	0.695305
LOC_Os04g38026	Profile_4	8.80688	0.79179	0.977373	1.13702	0.726153	0.485962	0.525557	0.794164	1.22868	1.81852	0.522857	0.579315	0.655657	0.908276	1.72655	0.650349
LOC_Os04g36054	Profile_4	28.4166	15.8025	15.0175	12.7456	7.78232	9.69983	8.29374	15.2219	11.981	5.37065	10.196	5.34931	3.13212	5.39056	1.25174	1.50033
LOC_Os04g35864	Profile_4	37.0667	6.24287	6.44019	7.30578	8.20034	4.42721	11.1282	11.3828	14.7027	14.6528	10.019	10.3271	5.40759	7.97024	10.1731	6.95105
LOC_Os04g34600	Profile_4	58.8469	5.17041	4.72326	7.65157	10.9006	8.2529	6.57446	7.37704	13.5365	19.7717	3.08342	5.47955	2.53794	5.22324	2.037	5.27957
LOC_Os04g34290	Profile_4	17.3715	0.210585	0.0628055	0.215713	0.79559	0.237075	0.0654333	0.171028	0.90048	0.130336	0.0732522	0.492493	0.0670869	0.127642	0.0538453	0.00949102
LOC_Os04g34170	Profile_4	22.8449	0.605773	7.04498	3.96874	2.27466	1.92531	3.04565	0.8128	10.9103	3.39819	0.349406	0.0857577	0.147692	0.0749343	0.11854	0.125367
LOC_Os04g33030	Profile_4	23.7819	16.7276	18.0759	20.103	8.15386	6.12253	8.19788	10.4733	10.8983	11.0739	6.50072	6.01038	2.47563	6.72757	4.92386	1.80414
LOC_Os04g28210	Profile_4	7.77096	0.88052	1.15343	0.565228	0.637307	0.743977	0.528015	1.76612	2.0463	1.05032	1.47438	1.78308	0.756813	0.944767	0.996367	0.573089
LOC_Os04g21350	Profile_4	184.928	4.33246	1.83043	9.7623	3.77048	1.22618	7.9235	13.292	5.42259	29.5639	8.65607	5.25275	14.6262	6.56509	29.5126	6.54513
LOC_Os04g20474	Profile_4	12.5532	9.8653	5.7307	7.5972	10.4357	7.89197	6.78514	6.53875	5.7984	5.31338	5.09414	5.23193	2.59299	3.0706	4.37934	2.40217
LOC_Os04g20164	Profile_4	168.798	40.9946	34.3632	37.126	12.8747	7.91473	19.788	46.3215	67.6461	52.0055	33.3076	43.4072	34.1433	45.2406	40.0907	33.1027
LOC_Os04g18090	Profile_4	1303.35	935.313	803.534	886.1	1054.67	723.319	586.405	485.853	404.39	378.475	268.44	194.829	164.111	137.536	140.91	63.2554
LOC_Os04g11400	Profile_4	196.985	37.6569	51.6611	58.0648	41.8056	12.214	33.7879	87.3348	117.296	77.9854	47.0874	36.9626	24.1721	27.7638	109.979	10.5067
LOC_Os04g10940	Profile_4	20.9765	0.637432	1.35793	1.32794	0.955644	0.398677	0.825267	0.992935	3.70518	2.06286	0.923882	1.29845	0.352551	1.23423	12.8466	0.0798027
LOC_Os04g10924	Profile_4	28.0446	3.81886	5.16934	4.58422	4.24516	2.76168	4.90004	4.92305	7.05743	6.51722	2.89722	1.02494	0.712846	2.17006	3.75073	0
LOC_Os04g05010	Profile_4	28.4154	8.89961	10.2648	16.436	10.0541	6.11315	13.0349	5.08983	9.30211	9.77024	8.64899	7.22194	6.06028	6.13229	27.0746	5.44852
LOC_Os03g63910	Profile_4	35.8075	14.5474	12.4087	15.1642	10.1099	7.19838	7.86668	13.8079	11.9205	13.9808	13.0815	10.0942	11.8627	19.0085	6.03645	10.5277
LOC_Os03g63870	Profile_4	16.7951	5.08122	10.6583	7.14542	3.4461	3.27834	5.26347	5.02179	9.94996	5.61925	5.69313	7.24369	4.11765	6.30694	5.84769	5.43215
LOC_Os03g62670	Profile_4	122.192	12.3582	3.51932	0.250433	0.470218	0.0342512	0.162058	14.0312	16.2135	5.10074	1.30965	2.73153	4.07077	2.84913	0.26255	0.575906
LOC_Os03g60810	Profile_4	12.8329	7.86354	8.88636	3.48931	3.07855	4.28911	2.88312	4.16422	4.76188	3.87421	3.97579	2.69333	4.14339	3.05779	0.8062	2.06762
LOC_Os03g60480	Profile_4	15.4197	3.52488	4.0385	2.50594	2.87036	1.2922	2.30096	5.65621	5.87831	6.10651	2.9301	2.05474	1.7251	3.18686	5.51474	3.0872
LOC_Os03g59430	Profile_4	6.47163	2.4482	1.90907	2.83902	0.467761	0.465086	0.296226	0.169602	0.850016	0.805244	0.124359	0.29476	0.0455569	1.39841	0.353461	0.953873
LOC_Os03g59360	Profile_4	169.749	200.123	173.062	363.024	192.519	148.848	286.461	83.1896	57.3274	70.1358	66.8381	63.8731	61.2523	78.8954	44.6199	97.8428
LOC_Os03g57840	Profile_4	51.5854	84.4392	48.6941	113.494	37.9489	33.0396	29.0221	17.9374	16.7711	22.5646	11.737	14.4401	5.58503	20.9869	11.4539	3.92743
LOC_Os03g57149	Profile_4	116.602	38.8094	18.5942	53.7764	9.01281	6.01427	11.2184	49.8559	40.9396	59.2615	26.2307	15.8821	11.9297	7.84617	8.98396	7.94555
LOC_Os03g56950	Profile_4	82.3343	25.7187	21.5225	36.5685	14.458	15.0726	29.1475	21.0502	40.1287	38.3929	17.0447	26.0392	19.849	8.30476	9.83813	14.1629
LOC_Os03g55970	Profile_4	22.6012	16.6796	20.586	20.7759	11.9432	12.0992	14.0983	15.8345	12.8127	14.106	9.64814	7.39768	4.54115	9.35498	6.74805	4.83001
LOC_Os03g54084	Profile_4	25.7552	27.5397	32.3657	35.9496	18.5886	27.9023	19.1688	7.42321	12.3731	6.9083	6.82696	9.98952	3.54198	9.90746	5.57037	3.16635
LOC_Os03g53710	Profile_4	46.0744	43.8757	29.1843	55.12	32.4176	48.2753	15.0046	28.8378	23.0086	22.8199	15.2411	11.2625	1.7057	17.6763	2.98906	1.60875
LOC_Os03g52239	Profile_4	84.8583	20.1424	39.8624	20.8238	13.8611	21.0061	18.4424	20.294	28.7937	23.3956	17.2446	12.7694	11.0244	21.8271	6.64969	6.91919
LOC_Os03g49510	Profile_4	27.3387	23.7549	15.9757	32.6293	12.6866	17.0623	13.7043	8.88026	12.5381	8.17203	8.51837	10.1629	6.54593	12.8121	6.50242	5.76423
LOC_Os03g47610	Profile_4	228.657	53.14	27.4689	117.302	0.913073	1.24087	0.785091	2.24239	7.86382	16.6468	2.22019	2.72507	2.9275	47.9064	7.54058	1.19224
LOC_Os03g46090	Profile_4	9.86443	1.49427	2.62028	3.21076	0.896445	0.557074	0.926867	0.731834	1.11313	1.13437	0.631288	0.717758	0.415752	1.03822	0.855084	0.477895
LOC_Os03g43990	Profile_4	9.30154	1.44077	2.40056	1.50914	0.730611	0.339808	1.47381	3.35414	5.08037	4.46889	1.46118	0.598226	1.2821	0.86598	0.29585	0.607636
LOC_Os03g43010	Profile_4	26.9929	7.39657	5.36715	10.6579	4.36366	4.49237	7.03885	4.86175	7.40335	13.0087	3.17531	2.35712	2.17066	2.49775	0.883612	1.1402
LOC_Os03g40770	Profile_4	21.7073	31.7522	33.4339	37.1213	27.7762	21.4359	20.7686	0.768591	7.02578	3.59702	0.592545	2.02568	0.226114	1.44551	1.96002	0.563008
LOC_Os03g38940	Profile_4	8.34083	3.66634	1.24039	6.28734	0.86627	1.34625	0.416867	0.813566	1.05948	1.51808	0.702353	1.09444	1.08453	3.14217	1.69291	0.321679
LOC_Os03g38540	Profile_4	46.8437	6.85846	3.7588	15.6765	2.64607	2.82672	3.42169	0.804804	3.3866	9.76381	1.24894	2.2539	5.29892	2.25622	3.05393	1.73049
LOC_Os03g37470	Profile_4	20.8258	0.473254	2.14238	0.32463	0.471661	0.305243	0.492357	2.03046	3.64976	1.57492	2.70083	2.1837	2.19377	1.59115	2.97794	1.19978
LOC_Os03g31180	Profile_4	7.71068	1.42726	2.01617	0.87258	0.936213	1.02395	0.762288	1.85224	2.02245	1.04898	1.55978	1.67154	0.843425	2.49818	0.81722	1.01478
LOC_Os03g29770	Profile_4	192.324	178.493	43.5474	254.562	194.331	211.429	166.355	54.842	116.641	179.963	55.1034	86.9203	33.2236	97.7577	91.2301	12.937
LOC_Os03g26820	Profile_4	112.54	154.413	82.514	208.102	85.1094	40.7769	143.746	52.924	49.6366	105.392	30.0219	21.065	36.3972	25.8651	32.2702	35.6334
LOC_Os03g25500	Profile_4	21.4774	0.136126	0.0724974	0.290502	0.0556584	0.063854	0	0.0877425	0.490232	0.103249	0.0739867	0.517104	0.429144	0.0343792	0.290055	0.0766895
LOC_Os03g24730	Profile_4	16.5811	14.287	12.6474	15.0528	16.7943	23.9261	19.9163	5.7701	6.68123	5.55044	5.75902	7.96119	3.35975	9.02454	2.19099	5.02576
LOC_Os03g22700	Profile_4	11.5635	4.53906	8.67274	5.92329	2.77813	3.03794	2.60683	3.19419	6.10936	3.21139	2.9503	4.72995	1.48143	4.69418	3.2904	0.833063
LOC_Os03g22620	Profile_4	5.99136	0.47184	1.28567	0.66739	0.753748	1.35372	1.29685	0.588817	2.0341	0.654176	0.667971	0.70137	0.087393	0.058197	0.157823	0.204003
LOC_Os03g22050	Profile_4	53.7787	50.544	16.1932	73.2652	42.28	43.1087	24.8153	3.63194	11.5956	10.9817	4.83981	8.78916	2.36594	15.4683	8.24608	0.803988
LOC_Os03g17100	Profile_4	32.1088	9.37306	10.2766	11.0415	6.65307	3.63463	3.66132	13.7748	14.2412	27.459	6.43935	3.41815	10.5755	6.55244	2.23686	3.54851
LOC_Os03g14669	Profile_4	133.713	55.5725	23.4862	67.9524	29.7784	12.9325	51.5966	71.7733	76.2245	99.3942	46.0097	34.0152	15.2997	18.7614	13.7643	10.216
LOC_Os03g12990	Profile_4	19.07	1.97095	6.03568	1.9153	4.71436	0.600949	3.19879	0.476406	2.7178	4.30541	0.482061	0.781264	1.54521	0.671994	0	1.85989
LOC_Os03g12360	Profile_4	15.5535	3.63306	5.0313	4.97129	3.64552	5.77785	4.13201	5.92178	6.14298	5.21467	5.07324	5.99111	3.30187	5.71933	4.64116	3.22135
LOC_Os03g12260	Profile_4	18.7288	0.0102156	0.859614	0.121462	0.087715	0.00958389	0.0566823	0.434588	0.650596	0.818227	0.510817	0.445429	0.752586	0.17028	0.424462	0.748175
LOC_Os03g11980	Profile_4	17.0767	8.1599	8.032	10.5274	7.02304	9.93121	8.21746	3.0508	4.96794	3.68261	2.7938	3.53878	1.24133	2.40358	2.49419	1.26156
LOC_Os03g09940	Profile_4	15.2884	4.55795	4.74812	3.80192	3.47184	3.0895	3.44906	5.42097	6.69215	7.3986	4.17498	2.71314	6.13464	2.57105	3.80839	3.08486
LOC_Os03g09930	Profile_4	7.29093	0.681079	1.25862	0.502836	0.795167	0.56198	0.737596	1.11073	1.39048	1.22487	1.0704	1.6426	1.09467	1.04449	1.53429	1.15573
LOC_Os03g08580	Profile_4	53.3194	47.7867	25.6663	87.3454	7.55825	9.97016	1.31931	1.13545	4.07264	9.09215	4.74384	6.47975	25.7499	48.114	14.7823	17.2672
LOC_Os03g08570	Profile_4	43.1735	18.4321	22.5043	25.5279	12.7882	14.7717	7.52804	18.4166	18.3735	17.4427	15.5536	15.9394	21.1491	21.2219	17.959	12.3906
LOC_Os03g06190	Profile_4	34.1935	11.8073	9.68993	11.2377	6.95679	7.54907	6.85978	6.09441	9.54938	6.59637	6.56232	8.59262	4.73676	10.3707	8.57691	5.03506
LOC_Os03g06139	Profile_4	28.3031	4.65597	7.68923	4.36254	4.53223	5.07603	4.13188	6.38765	7.89398	4.13409	5.97438	5.72156	6.61263	11.3813	2.76465	6.33702
LOC_Os03g05300	Profile_4	214.636	47.7952	37.9403	78.5739	31.7253	33.0622	33.7371	29.2475	54.6996	100.083	18.1678	15.5881	29.7389	25.6698	17.7659	10.0548
LOC_Os03g04650	Profile_4	37.7528	5.36196	10.1703	5.56731	4.35329	3.98926	2.52399	8.59435	15.6447	7.86056	4.55064	7.78522	4.40828	7.34258	1.87883	2.93412
LOC_Os02g57620	Profile_4	88.5543	8.02933	14.4475	8.73728	8.21233	8.10315	10.2771	20.6408	37.0016	29.4481	20.2456	24.6686	17.2761	10.9946	9.68994	12.6676
LOC_Os02g57530	Profile_4	19.1283	10.6457	12.132	12.4051	7.63546	14.6852	7.43828	7.61479	9.94896	5.57146	6.13436	7.50681	5.07342	8.73054	3.82787	3.23198
LOC_Os02g57010	Profile_4	15.1839	2.44293	3.49062	1.52587	0.347162	0.125773	0.247955	6.55299	3.74385	8.13477	2.34789	0.177137	0.252102	0.880315	0.166635	0.335678
LOC_Os02g53860	Profile_4	55.1806	7.97924	14.9238	13.0138	8.807	18.885	14.6047	13.2795	25.1903	18.7979	12.0389	19.6744	10.2009	16.8153	13.4019	14.0754
LOC_Os02g53530	Profile_4	57.4242	23.8061	64.2641	30.1541	17.2792	23.0343	22.0122	25.0746	56.1341	42.2227	19.7495	23.5912	24.8068	24.9558	9.99964	10.9692
LOC_Os02g53400	Profile_4	148.239	262.722	52.358	386.047	58.5033	35.0836	36.0956	8.02694	6.83897	26.0818	6.8016	5.79038	9.2104	59.3604	11.8669	2.93524
LOC_Os02g53350	Profile_4	95.4671	34.5726	13.4632	38.6599	3.25241	2.5117	0.828453	26.1838	17.7414	62.5362	8.70282	3.62248	1.15326	21.5329	10.0791	0.609117
LOC_Os02g50990	Profile_4	22.4044	8.1469	3.55938	8.04348	5.03632	4.76328	3.19087	3.16828	6.02455	6.6253	3.61842	5.15976	2.72073	7.57593	7.22385	2.68526
LOC_Os02g49520	Profile_4	7.14713	1.37672	2.58369	2.11242	0.822708	1.80727	1.46621	2.63779	4.66264	2.62087	2.55454	4.47767	1.67181	1.81108	2.10341	1.00573
LOC_Os02g49440	Profile_4	76.3114	49.3468	25.0202	56.1698	24.8532	15.4462	28.3018	23.5583	26.6614	60.1518	21.6906	13.1927	14.6616	28.6527	13.4628	13.7185
LOC_Os02g49326	Profile_4	26.4982	6.06221	12.2083	6.35614	6.00655	5.99829	5.57647	19.6616	11.4905	10.6656	11.4131	6.1876	8.78137	5.71912	4.27159	4.16821
LOC_Os02g48900	Profile_4	31.1712	7.52062	8.30767	3.41451	16.0003	13.3347	11.9996	15.3516	13.5966	13.6984	10.1212	13.8981	5.19441	6.82955	4.11164	4.21664
LOC_Os02g47980	Profile_4	11.2251	2.69983	3.72153	1.51061	0.993503	0.446978	0.951688	1.91937	2.69112	1.7924	1.62278	1.08592	0.980255	1.9493	1.01519	1.78942
LOC_Os02g45225	Profile_4	103.753	80.6718	2.93006	87.2891	5.29223	3.3957	1.2532	1.34383	2.07463	9.93595	2.23482	1.86516	10.5796	11.0573	9.76392	1.17454
LOC_Os02g40510	Profile_4	83.6758	48.4907	10.6435	63.182	15.3839	25.3481	7.0811	5.75108	13.2788	12.4321	7.69755	12.3115	10.692	42.1943	19.4266	4.29966
LOC_Os02g40240	Profile_4	351.351	192.278	264.355	171.549	102.936	139.072	132.071	100.987	158.562	87.6409	156.077	236.623	132.728	150.318	159.034	139.569
LOC_Os02g38160	Profile_4	31.9132	8.46224	10.9914	10.113	7.59831	7.21788	7.87064	7.76972	10.0392	10.4312	8.55351	8.41601	8.90182	10.3207	7.44274	7.3826
LOC_Os02g34860	Profile_4	15.9917	0.669782	1.164	0.934996	0.403579	0.231503	0.560713	3.51057	7.87106	4.29944	2.10759	0.663735	0.631703	2.49283	0.507018	0.569315
LOC_Os02g34580	Profile_4	17.4624	2.33415	2.13606	1.63369	1.43829	1.47016	0.948544	3.46464	2.31804	2.64315	3.29969	2.74746	4.60386	2.6403	1.27842	1.74098
LOC_Os02g33610	Profile_4	64.0668	46.2939	37.564	77.1915	16.2531	30.1577	14.5658	13.6351	19.662	15.2049	11.51	19.082	5.98532	30.4903	17.8851	4.22551
LOC_Os02g33020	Profile_4	40.2695	15.8389	4.88919	17.8736	9.73836	13.8984	6.79897	7.08554	21.6424	16.4066	11.414	20.8498	5.92293	13.1947	19.8655	4.03986
LOC_Os02g32504	Profile_4	10.186	4.0544	3.82398	3.1799	1.31971	1.74247	0.917445	1.99286	3.40022	2.53575	2.01898	1.40286	1.35296	2.52271	2.5338	0.663549
LOC_Os02g25900	Profile_4	11.667	9.53318	16.3263	9.68048	10.6202	11.2464	10.5332	5.94787	6.66637	2.29059	3.88398	3.746	1.94351	3.5232	1.18337	2.39218
LOC_Os02g25060	Profile_4	32.7887	7.71293	8.31919	6.51985	8.31411	3.99258	8.34306	23.417	18.0527	8.43837	14.7147	8.06793	8.05668	8.05738	2.41228	5.27795
LOC_Os02g20490	Profile_4	26.4783	9.59502	17.5227	13.9437	7.91033	5.11026	8.59814	17.0406	13.0481	15.2724	8.33729	7.0266	5.48515	3.98475	9.83058	2.4691
LOC_Os02g19820	Profile_4	88.6833	16.4356	17.837	29.6445	9.76569	12.6975	14.0161	31.0641	32.9788	48.9066	23.3081	9.56107	32.483	12.4731	14.8364	10.2172
LOC_Os02g17760	Profile_4	5.28227	1.65166	0.624066	1.11254	0.951383	0.701474	0.198149	1.14913	1.91009	1.96547	1.23131	2.54912	0.638832	0.659523	1.04332	0.282922
LOC_Os02g15120	Profile_4	89.7362	149.711	14.8944	180.448	73.9544	38.2475	67.207	34.0056	28.8759	66.087	16.9057	13.8763	4.18402	23.8013	11.8542	2.66231
LOC_Os02g15110	Profile_4	39.0108	33.8738	4.3894	45.6047	21.7357	10.6317	13.3533	5.41867	7.0298	13.1652	3.67325	3.96119	0.779483	5.80741	3.55621	0.0928642
LOC_Os02g13060	Profile_4	196.87	174.6	124.282	146.077	117.071	66.5251	116.4	108.037	106.856	148.083	50.4512	35.241	30.9781	38.9941	50.3326	21.797
LOC_Os02g10600	Profile_4	27.4381	17.7239	10.5526	16.6602	8.10157	6.93243	11.488	9.99203	13.6975	16.7022	7.83519	9.5856	5.18798	6.61902	7.82268	2.83029
LOC_Os02g10120	Profile_4	166.901	0.74924	0.675278	1.47594	1.60242	0.636824	0.831447	0.835853	3.60495	6.23658	1.85862	3.53469	10.5638	0.223187	2.45611	2.64806
LOC_Os02g09930	Profile_4	4.96574	0.790134	2.68326	2.10846	0.136828	0.148255	0.226944	0.638118	1.97689	2.35209	0.444609	0.0368471	0.0740342	0.169032	0.0742768	0.0418955
LOC_Os02g09750	Profile_4	35.3137	12.0831	12.9532	16.2519	7.36987	6.64737	7.789	17.3629	14.5752	18.478	10.672	8.93652	7.26402	8.4818	7.54295	5.38078
LOC_Os02g09390	Profile_4	14.8827	1.20096	0.833641	1.01201	0.8276	0.886166	0.643904	1.25248	1.44253	1.4247	1.42283	1.57791	0.644823	0.981492	0.948839	0.471331
LOC_Os02g07680	Profile_4	33.9815	22.9222	32.1843	28.0677	17.7422	16.9377	17.227	11.0897	11.8095	9.80209	6.91934	6.95861	2.6237	6.77976	4.64543	4.35062
LOC_Os02g05470	Profile_4	43.5237	9.12518	15.7572	6.01066	0.516608	0.535057	0.535531	12.742	11.3656	17.3538	4.35881	0.965145	1.69461	2.73894	0.645011	0.761246
LOC_Os02g03670	Profile_4	35.5076	4.83912	1.89058	12.6234	0.487428	0.265102	0.382177	2.57842	6.31678	9.82968	2.67814	3.54407	1.0901	3.827	1.38297	0.776079
LOC_Os02g03570	Profile_4	15.5631	2.89634	2.42585	3.71313	0.850225	0.255467	0.576896	3.90133	2.05516	5.04707	3.01388	2.47769	3.00666	0.487657	5.73632	1.75724
LOC_Os02g02910	Profile_4	21.6142	3.22903	8.17084	3.83314	1.81623	4.33999	3.31411	3.64773	8.82861	7.59115	4.25573	5.75315	3.19799	6.45223	3.71647	1.64006
LOC_Os02g02000	Profile_4	33.8615	2.61497	8.84257	4.43867	0.588292	0.439232	1.86279	10.0249	11.3891	24.674	3.95973	0.995809	4.51318	2.12835	0.310229	1.44104
LOC_Os02g01210	Profile_4	69.0636	2.47254	6.1292	2.49781	0.978794	1.59212	1.22225	7.88894	10.9026	10.5158	4.52029	1.92676	1.63356	1.37947	0.736387	0.531859
LOC_Os01g74450	Profile_4	420.74	0.952429	1.59196	1.13912	0.57515	0.74232	0.731721	7.16854	56.7908	140.928	10.3214	49.1082	76.2633	27.9101	27.725	73.9975
LOC_Os01g74300	Profile_4	349.553	26.4702	20.8557	27.0885	18.1802	4.53417	20.3256	70.5479	47.0718	172.032	69.8874	32.8872	87.9147	16.6002	111.26	35.913
LOC_Os01g74160	Profile_4	14.9119	0.030228	0.0160987	0	0	0	0	0	0	0	0.0164295	0.0299551	0	0	0.0483071	0.0170296
LOC_Os01g74020	Profile_4	50.2087	73.2458	76.6741	137.948	3.44368	2.02717	1.24269	4.80355	4.78918	10.6231	8.521	3.9387	6.28075	130.805	8.69583	11.6934
LOC_Os01g72990	Profile_4	77.537	37.1973	26.1596	36.9091	32.0621	40.9178	31.3344	28.2709	34.0809	20.131	32.6126	34.4528	25.6683	44.1546	25.2793	20.1553
LOC_Os01g71720	Profile_4	115.285	5.50482	4.11907	2.69614	2.20326	2.86472	1.05527	3.4529	9.22839	7.67425	5.12253	9.57003	1.77768	3.73051	3.56278	0.511917
LOC_Os01g70520	Profile_4	38.6238	1.6989	4.17087	1.89489	0.47015	0.272119	0.850684	3.67578	8.69438	6.25121	3.153	4.67085	1.82539	1.74242	2.9302	0.700326
LOC_Os01g69840	Profile_4	72.126	17.524	18.3635	33.9368	2.26268	1.13153	1.65337	1.23473	2.50126	3.22875	0.732663	1.19522	0.565051	5.64421	1.7574	0.639518
LOC_Os01g67480	Profile_4	167.174	92.7737	76.1242	105.721	49.8688	39.6953	95.7733	25.6945	25.0494	29.1921	32.7375	17.9852	29.5878	59.0778	23.6327	40.6823
LOC_Os01g67360	Profile_4	9.23702	2.05302	2.91571	2.13781	0.872133	0.683712	1.08489	1.21161	1.85977	2.03849	0.695596	1.0833	0.831705	1.42756	2.67018	0.540755
LOC_Os01g66610	Profile_4	15.8684	19.0525	24.4507	17.1915	10.838	10.641	15.1578	6.35232	11.8769	11.8602	4.44086	2.66515	2.69199	5.51503	1.33143	1.76218
LOC_Os01g66500	Profile_4	23.4198	6.6188	6.24218	9.1469	4.7274	7.81877	3.21987	4.94985	9.80403	6.46178	5.78562	11.7635	5.90887	11.1255	5.26406	5.21195
LOC_Os01g65880	Profile_4	53.35	13.2917	4.06164	20.6638	32.2571	11.4988	12.1356	8.50598	6.84562	25.3609	3.4789	1.92987	12.7851	2.3113	2.30695	7.71836
LOC_Os01g65169	Profile_4	55.3977	20.6879	5.28141	28.5989	5.57736	9.26389	1.42828	0.663	2.37555	3.21671	0.97477	3.69042	0.766695	21.6454	9.64354	0.808303
LOC_Os01g65140	Profile_4	71.9187	45.316	10.7382	50.5193	19.2279	11.6856	2.61266	2.76269	9.79458	11.6301	1.88116	7.6573	0.100164	17.7465	9.80808	0.22673
LOC_Os01g65130	Profile_4	8.8748	3.05206	1.85459	3.87004	0.962321	1.91364	0.157271	0.161492	0.437471	0.377761	0.148554	0.305962	0.0151167	3.98062	0.404434	0.00570299
LOC_Os01g65100	Profile_4	135.595	37.5174	27.8723	36.8471	26.385	26.712	24.3139	17.1213	22.4647	27.2859	17.7945	20.5791	23.5614	27.6931	61.9765	15.8051
LOC_Os01g63770	Profile_4	23.4252	10.3229	14.6993	16.5327	10.3682	8.87535	16.7047	12.737	21.5797	20.2044	8.11251	7.92642	7.23087	7.44293	3.58375	3.88731
LOC_Os01g63480	Profile_4	14.3525	0.385518	3.3812	0.652677	0.5735	2.4471	0.500638	0.74548	4.05785	1.28411	0.615233	1.38997	0.228647	0.944642	0.786501	0.609982
LOC_Os01g61920	Profile_4	115.697	68.1718	61.6997	76.3017	61.4936	41.7106	46.3891	56.2032	55.793	71.9792	47.0518	35.3228	35.9182	42.0103	37.4038	21.7078
LOC_Os01g61010	Profile_4	7.83405	2.88329	1.69271	2.0238	1.89996	0.943604	1.65935	2.45709	2.63849	2.30696	1.72748	1.18277	2.24295	1.10753	3.22544	1.07284
LOC_Os01g60730	Profile_4	104.049	27.1161	2.26401	22.6134	4.86937	3.9002	3.00046	1.70752	5.06561	18.2081	2.10665	5.88535	3.48527	18.1884	5.24503	1.32073
LOC_Os01g57560	Profile_4	16.7108	2.04713	1.6152	2.71832	0.204605	0.156489	0.168278	1.08494	2.56093	2.48435	0.799462	0.563515	2.43052	1.09147	0.666418	0.726152
LOC_Os01g55950	Profile_4	89.0865	35.3645	32.8285	31.7571	28.6971	28.8991	14.0682	24.8961	48.2136	27.7524	27.3106	41.4897	17.8165	42.9858	21.6012	15.5825
LOC_Os01g53150	Profile_4	42.1639	16.924	19.8071	21.0563	13.8396	15.6325	15.6218	30.2641	25.1577	24.5678	20.1856	21.1064	15.6396	13.2581	16.0482	9.1814
LOC_Os01g53000	Profile_4	26.6442	15.8201	23.9894	13.2976	20.2121	22.9675	16.6493	10.3489	12.6374	7.49259	10.7246	10.1611	7.30616	11.1313	6.11856	6.81024
LOC_Os01g51980	Profile_4	36.9863	0.869998	0.831638	0.979326	0.164179	0.240674	0.235175	1.72546	5.5813	2.87301	0.775974	0.132638	0.0666248	0.608461	0.285197	0
LOC_Os01g50622	Profile_4	167.948	181.184	128.494	336.729	13.0528	10.6337	2.16704	16.5957	12.2789	10.0203	8.82938	6.1981	4.12765	78.5879	27.7699	1.89735
LOC_Os01g50616	Profile_4	9.35557	6.35895	7.10215	9.14365	3.0197	2.34871	3.09308	2.06553	1.83167	1.47353	1.78707	2.45611	2.11021	6.32277	3.60077	4.27827
LOC_Os01g50080	Profile_4	3.96881	0.0330949	0.334887	0.0403583	0.108254	0.0258737	0.0734523	0.602629	1.41768	0.471917	0.317782	0.355292	0.70288	0.117016	0.290888	0.379111
LOC_Os01g48640	Profile_4	14.3089	1.33395	0.627487	0.291074	0.573104	0.482797	0.262999	2.33723	2.51044	3.48216	2.36277	3.92546	2.67623	0.430952	1.46086	0.976582
LOC_Os01g46760	Profile_4	14.8656	0.411058	0.310725	0.679144	0.0487949	0.0497599	0.0147148	0.448715	1.01036	1.4	0.475663	0.512469	1.83492	1.54717	1.52572	0.986078
LOC_Os01g43270	Profile_4	36.4214	8.29835	2.46883	3.78176	5.17723	2.25502	3.44538	5.53331	5.80887	6.92792	3.70156	2.18346	2.06534	3.29545	1.1661	1.467
LOC_Os01g43120	Profile_4	31.3832	9.9151	22.0457	8.44026	3.70655	5.50065	2.90555	17.4216	13.3457	10.8451	11.9539	9.93618	7.41815	7.1806	4.43118	2.93078
LOC_Os01g40190	Profile_4	6.39415	0.783723	1.3422	0.976809	0.546641	1.20381	0.741815	0.3343	0.760223	1.09797	0.225512	0.258883	0.351869	1.1061	0.257859	0.969631
LOC_Os01g39960	Profile_4	40.5364	21.0538	36.9487	23.821	11.3595	9.6698	13.7954	37.3328	21.7183	18.2104	21.2483	12.9517	12.0218	6.48535	9.28106	6.23713
LOC_Os01g36090	Profile_4	81.9119	45.4075	22.7564	76.8053	19.7147	26.0706	20.4217	21.4354	41.7827	42.4787	22.2769	33.9263	13.5724	24.4538	32.9241	7.90139
LOC_Os01g35050	Profile_4	21.4742	7.99142	13.3616	8.14716	5.6117	4.58089	5.54876	6.0749	15.7753	8.2479	5.91351	8.98729	3.80273	9.06556	5.79968	3.13911
LOC_Os01g32330	Profile_4	195.198	113.702	130.699	66.6322	79.6909	38.5552	63.9541	128.85	138.217	117.345	65.2666	47.2058	58.5032	49.3042	14.8967	36.601
LOC_Os01g27230	Profile_4	33.5878	39.013	17.5456	28.4588	25.8763	11.8497	26.5522	19.5836	18.9681	13.0264	11.8465	10.0105	7.39935	12.7375	3.7825	7.79293
LOC_Os01g26240	Profile_4	6.75121	2.22935	0.950701	0.635331	1.29793	1.43601	0.179272	2.83099	1.48814	0.591824	2.5068	1.39277	1.16198	0.85067	0.251713	0.445955
LOC_Os01g22900	Profile_4	183.516	117.385	450.741	135.771	107.737	167.272	167.908	22.5945	74.3127	64.882	38.4466	59.2047	82.4476	107.08	56.1482	85.1911
LOC_Os01g18630	Profile_4	293.226	69.189	76.1542	69.4589	67.6277	72.6727	33.3457	28.9304	70.6047	44.8919	32.6535	63.886	10.8825	93.1767	66.5319	10.0025
LOC_Os01g17214	Profile_4	15.9185	1.45246	2.689	2.08753	0.141399	0.16222	0.204677	1.47119	2.20244	1.8571	2.55628	2.12476	1.31975	1.7992	1.98957	0.415633
LOC_Os01g14050	Profile_4	21.5286	10.1327	17.3531	11.1623	9.8876	7.69903	9.90624	5.28183	8.66101	6.08453	6.07913	9.03066	4.93096	10.3016	8.52327	4.82393
LOC_Os01g13030	Profile_4	62.9566	25.8383	24.9806	28.3667	26.5487	18.8278	22.6341	35.5808	26.1751	26.7251	20.1543	16.6734	8.36742	9.19176	8.34811	4.39246
LOC_Os01g12920	Profile_4	30.4246	3.55961	4.91382	3.49003	2.44513	4.72872	3.09693	4.07488	4.14535	5.5726	2.56929	2.79376	1.5309	1.76922	4.36883	2.18186
LOC_Os01g12160	Profile_4	40.5498	70.3713	47.4584	49.2843	34.0793	33.5284	30.5802	24.9686	19.6587	12.3665	16.8036	9.37576	4.26325	6.99034	2.10036	2.90291
LOC_Os01g11414	Profile_4	19.0185	10.1455	10.8537	12.6256	5.88912	6.29338	3.92514	13.4434	12.0802	9.04244	8.52145	6.41689	4.44853	6.83836	3.79198	3.12332
LOC_Os01g10580	Profile_4	50.5175	69.2159	11.788	122.551	49.1058	49.3365	74.9937	19.726	21.3716	39.3436	11.8537	14.4261	5.68393	20.5218	19.6319	4.42079
LOC_Os01g10280	Profile_4	19.1354	8.80529	12.7451	10.0972	7.60965	7.92441	6.94918	10.279	11.0949	8.39387	9.74387	11.8575	8.83246	8.4783	8.71482	4.93247
LOC_Os01g09540	Profile_4	239.421	24.6451	10.1756	48.1728	3.57284	1.17517	2.02648	10.8124	12.3062	42.4179	7.62853	0.717872	0.090148	1.21207	0.771783	0.0340095
LOC_Os01g09430	Profile_4	143.706	92.8883	46.0655	103.247	34.2803	32.7897	47.1594	40.8685	37.1859	43.4172	36.6639	30.0486	12.9895	31.0204	34.9756	9.21053
LOC_Os01g08510	Profile_4	7.11054	3.5638	12.8934	2.88417	0.736342	0.163963	0.371028	6.56074	3.232	2.97397	1.87504	0.384036	0.310159	1.56598	0.522168	0.291102
LOC_Os01g06550	Profile_4	17.1921	9.83313	7.21437	10.5157	6.80819	11.5494	6.81291	2.54392	4.97985	4.84787	3.64649	6.67387	4.3593	10.5351	7.6525	3.58495
LOC_Os01g03180	Profile_4	9.28262	1.32986	1.8092	1.05974	0.145358	0.123527	0.292232	0.203688	0.434252	0.695087	0.171755	0.0652403	0.157299	0.0399044	0.0841677	0.10385
LOC_Os01g02870	Profile_4	53.8614	18.9424	23.1029	30.3278	12.418	7.98989	28.1243	12.6834	25.2917	24.2549	7.10758	3.72978	3.19998	3.43449	3.66597	2.02754
LOC_Os01g02780	Profile_4	27.2062	8.75247	4.39262	2.12459	5.51741	2.73436	1.80546	4.12183	1.56332	0.340509	1.80638	1.46569	0.623628	0.250491	0.125134	0.29409
LOC_Os01g02770	Profile_4	13.672	3.86589	3.08005	3.71586	2.68247	2.14888	2.50733	2.19455	2.46347	1.68858	1.78009	2.56769	2.18745	2.46574	1.73913	1.4831
LOC_Os01g02570	Profile_4	8.54686	3.56878	1.65558	1.41222	1.07871	0.470076	0.88512	0.533886	0.32562	0.111687	0.289009	0.689072	0.285044	0.0774766	0.196099	0.115218
LOC_Os01g02370	Profile_4	9.65214	1.27152	1.51488	0.861434	1.20153	0.680391	0.376275	0.582815	0.685534	0.274326	0.747405	0.401347	0.440705	0.29972	0.105363	0.137962
LOC_Os01g01840	Profile_4	115.637	0.916516	11.9374	4.50007	1.43979	1.2973	0.678051	3.15589	17.9937	18.8352	5.24361	5.67253	9.9247	3.11876	2.13277	5.07282
LOC_Os01g01340	Profile_4	5860.29	6976.7	2120.14	6860.38	3487.29	3287.55	3389.14	1408.58	2736.42	3573.98	1396.12	2179.42	258.091	1973.15	2055.17	144.302
LOC_Os12g44040	Profile_6	18.3932	4.7644	5.87543	4.42406	5.57646	4.60626	3.95527	6.20058	8.79621	9.22463	7.24806	7.65273	9.63117	4.51916	8.36952	3.67446
LOC_Os12g33150	Profile_6	1287.46	265.504	153.057	22.6592	823.977	251.927	72.0169	1050.5	889.248	374.01	1219.83	899.529	209.648	78.8383	503.264	104.061
LOC_Os12g27254	Profile_6	53.4056	0.0226007	59.858	3.53468	0.457423	0.890531	0.56431	0.0218516	50.8402	22.638	0.638761	9.70895	11.1375	0.256856	0.397297	2.85211
LOC_Os11g39640	Profile_6	37.5133	18.4855	14.1018	14.6865	12.2522	9.17786	11.2443	23.7508	18.5309	32.0305	15.7333	11.5294	16.4164	15.0424	10.0609	9.64344
LOC_Os11g39310	Profile_6	6.88684	1.8358	5.18034	2.49013	1.68369	1.5739	1.73008	6.084	6.26977	2.7403	4.41484	3.28021	1.12469	2.57642	1.04713	1.1138
LOC_Os11g11210	Profile_6	25.1493	3.42162	6.05367	4.11952	4.24447	2.08562	3.51817	11.775	12.3993	13.0202	8.1323	6.62821	11.624	3.31012	7.87772	4.7919
LOC_Os11g05556	Profile_6	33.6756	7.5893	16.5012	6.6824	6.83007	5.8401	4.88947	31.5298	22.3762	16.2619	19.8611	14.5308	15.3927	10.7346	7.59034	6.92295
LOC_Os11g05552	Profile_6	13.106	3.60256	5.51661	2.39367	4.33196	4.31902	2.73812	21.2647	13.9676	10.6118	12.8023	10.0773	6.65505	4.09728	4.636	3.33083
LOC_Os11g05260	Profile_6	62.2095	16.8721	14.5995	24.1907	4.93829	7.0697	6.0205	35.3539	52.855	39.5036	41.0451	43.8512	26.0462	27.4266	16.1119	16.413
LOC_Os11g02620	Profile_6	38.0734	5.13831	2.06883	3.16747	9.11382	6.60418	2.85104	30.0663	44.7853	15.0873	22.7666	46.9679	9.86252	4.11113	9.68955	4.15691
LOC_Os11g02540	Profile_6	39.3359	0.0364765	41.1843	4.03675	0.939604	2.96011	0.627421	0.476111	23.8114	15.3053	2.3989	11.7117	11.8384	0.690924	1.45732	2.85644
LOC_Os10g42100	Profile_6	38.799	8.65569	20.3689	9.08147	5.69404	8.09389	4.78072	12.846	25.9646	23.3462	15.4705	20.0723	26.4206	12.876	7.21031	8.3176
LOC_Os10g41980	Profile_6	481.609	24.9319	39.5209	17.4762	98.9705	50.556	48.4726	152.32	213.139	201.612	213.045	343.302	122.182	118.992	806.752	87.52
LOC_Os10g41260	Profile_6	60.6739	26.7635	25.148	18.669	23.1754	18.4239	17.2886	50.9764	39.5366	39.0046	46.5677	28.9672	36.4124	25.3776	16.8002	21.0251
LOC_Os10g40740	Profile_6	126.419	40.8014	21.571	22.8287	12.414	12.9027	18.3714	82.2662	60.5646	44.6318	61.364	45.0253	36.9076	36.2571	28.5503	19.1453
LOC_Os10g40030	Profile_6	64.781	10.8096	5.40009	13.1011	5.95507	3.14317	3.66183	35.8645	41.711	34.4412	32.9012	32.2113	11.2523	21.457	18.1233	6.51008
LOC_Os10g39930	Profile_6	11.7562	1.41337	2.29722	1.22565	0.565051	0.324127	0.336926	11.9849	5.96514	7.77572	4.66607	1.63924	4.26292	1.66579	1.20464	1.34479
LOC_Os10g37330	Profile_6	8.32686	1.42803	2.42576	1.25486	0.961693	1.05076	0.870038	7.37273	6.0291	5.76822	4.2917	3.25574	3.75394	2.5458	0.656295	1.28301
LOC_Os10g35370	Profile_6	246.429	36.7823	24.7701	42.7782	13.21	10.3745	11.5138	124.958	92.8427	114.294	70.6591	51.5995	39.2944	23.749	19.5892	18.389
LOC_Os10g33700	Profile_6	13.9793	3.17454	3.65189	2.97176	2.83115	3.66498	2.07227	5.02646	8.40982	5.72442	7.50253	8.72705	5.10869	7.36851	3.73627	2.96252
LOC_Os10g25430	Profile_6	14.2246	0.910305	2.88945	0.582797	0.357313	0.136642	0.525296	9.80468	6.02517	2.99932	5.7393	2.38151	3.1175	2.06912	0.261855	1.00517
LOC_Os10g22460	Profile_6	20.5847	7.90197	11.174	6.89168	6.20902	4.95533	5.68704	12.3619	14.5764	17.8279	9.37578	8.76532	11.6123	7.65452	6.78298	4.92409
LOC_Os10g14870	Profile_6	86.9198	16.6873	15.4322	7.02774	14.249	7.18451	7.14892	80.9713	59.9052	54.396	62.7719	34.9193	47.2633	23.2482	36.4254	22.0673
LOC_Os09g33470	Profile_6	98.081	24.442	31.4622	31.6758	30.1602	21.9854	23.2513	59.9548	54.5974	44.5729	57.0113	49.904	39.0143	22.3465	23.1469	16.1554
LOC_Os09g32100	Profile_6	9.31065	1.19167	0.71399	0.190734	0.602966	0.586941	0.446318	7.3163	6.0647	9.38211	7.39992	5.71267	2.31341	2.27979	2.04723	1.37628
LOC_Os09g29840	Profile_6	82.8006	28.7979	35.5661	19.8593	36.9424	42.1955	23.6236	60.2082	61.3659	32.0177	54.9837	64.5597	34.7565	31.5495	42.5193	21.4694
LOC_Os09g29540	Profile_6	10.4484	2.90293	1.7319	0.870501	2.47116	2.16535	1.02981	6.06588	3.05784	4.35312	6.00942	5.68271	10.0518	3.07682	2.33225	3.7892
LOC_Os09g21740	Profile_6	30.849	11.6701	14.0431	5.29966	6.8645	7.13552	4.94021	19.8917	16.7155	16.5275	17.5152	15.5834	17.9969	10.4192	9.11612	8.84401
LOC_Os08g44810	Profile_6	30.0343	4.60458	14.0409	3.80631	2.12503	1.68639	1.46717	21.4412	22.6796	15.6259	16.4391	12.1401	15.7622	10.0171	3.15366	6.99342
LOC_Os08g44290	Profile_6	45.375	20.4481	37.5895	13.2226	10.0533	11.2409	9.46449	46.3085	29.8787	29.2141	22.4426	12.1932	16.4119	12.12	1.64553	5.64862
LOC_Os08g27150	Profile_6	16.3424	5.35562	2.86535	7.46331	1.53452	2.40099	1.53345	7.51023	13.66	11.7511	9.34147	11.2628	7.57843	7.66948	4.46885	3.49168
LOC_Os08g26820	Profile_6	26.598	14.6125	9.79109	9.22028	7.95098	7.00428	4.72204	16.9405	12.8195	10.5426	20.9696	20.1343	19.4625	14.7008	10.4554	9.51117
LOC_Os08g23730	Profile_6	43.936	13.3454	26.8963	13.5816	13.7661	14.7714	9.5966	22.7812	28.3497	14.5072	27.5592	40.6352	25.7358	18.1669	30.2504	18.5414
LOC_Os08g23430	Profile_6	9.30927	3.14725	6.68662	2.44079	2.6105	2.67797	1.59946	5.73748	5.57055	3.75622	4.35756	4.51367	2.56712	2.96043	2.59127	1.84603
LOC_Os08g14940	Profile_6	15.4497	1.27258	1.33278	0.435653	1.85748	0.680318	0.670604	6.50258	6.20946	2.43304	3.32312	3.00127	3.06466	1.82065	0.772581	0.945239
LOC_Os08g09610	Profile_6	21.3372	5.09215	7.12121	8.11066	5.75752	4.67977	5.38178	12.1745	17.2551	18.5391	8.20888	10.5386	4.4832	3.75316	6.97519	2.88829
LOC_Os08g02210	Profile_6	62.804	1.00126	1.24675	0.541715	4.7743	1.36271	13.3334	117.11	88.8181	80.4279	71.3289	32.8412	90.5965	5.55609	9.69078	24.2159
LOC_Os07g42700	Profile_6	9.94312	2.6975	5.61931	2.54424	2.37822	2.40548	1.46556	4.34003	5.39254	3.81709	3.79516	4.32299	2.32882	4.01309	2.12175	2.03418
LOC_Os07g41410	Profile_6	135.829	20.8751	52.9003	14.8176	26.9425	13.5045	7.54154	205.381	87.82	85.0308	136.183	109.855	86.6112	25.7233	99.5311	30.6612
LOC_Os07g36390	Profile_6	19.0082	1.44423	2.10424	1.72469	0.0826101	0.189549	0.124561	5.3105	8.81653	7.12422	4.0265	4.1156	1.73578	2.8575	1.63833	0.986484
LOC_Os07g32590	Profile_6	18.3456	2.23651	3.71793	1.60804	1.52233	1.94054	0.989893	15.1117	10.4533	9.28388	9.03608	7.91727	7.56769	3.85921	4.06999	3.13177
LOC_Os07g29410	Profile_6	904.463	394.579	112.744	426.75	124.89	219.838	316.557	365.196	588.243	1569.5	615.677	544.849	907.807	682.072	389.622	410.186
LOC_Os07g12730	Profile_6	53.2754	8.29451	11.8828	7.90089	12.2846	6.76218	9.06391	24.0062	26.466	21.0496	24.1947	19.6158	30.434	14.1332	14.0368	16.2837
LOC_Os07g07540	Profile_6	91.6049	5.80621	14.9091	5.51188	7.71024	2.13996	22.1344	179.202	115.157	116.016	107.339	50.8465	97.0142	16.8307	10.7287	35.0763
LOC_Os07g06450	Profile_6	64.4221	15.2764	36.8639	13.2912	4.04477	2.7103	2.65541	63.8765	26.0183	40.8363	22.0778	5.94261	18.4039	11.7181	5.12977	5.81973
LOC_Os07g03130	Profile_6	23.4496	8.07657	10.7356	9.57212	5.71712	5.06721	6.46064	21.1327	18.045	15.0545	16.8823	15.0569	12.3289	8.03162	10.7559	5.27055
LOC_Os06g48560	Profile_6	32.0484	0.64571	0.36199	0.839228	0.12506	0.207241	0.131998	11.0897	10.2421	10.3778	8.29362	6.12938	2.9435	2.47191	0.597417	0.746697
LOC_Os06g46670	Profile_6	6.47046	1.01745	6.86368	1.40877	0.546012	0.848473	0.846813	3.29274	8.61398	5.57566	2.48083	4.2081	4.3893	1.35975	2.32605	1.74349
LOC_Os06g40730	Profile_6	18.578	8.05347	10.7424	6.3017	6.86376	7.71688	7.23697	9.51336	13.2492	9.91019	10.2506	12.0402	10.7499	10.6394	8.16988	7.51415
LOC_Os06g40640	Profile_6	312.603	75.7295	56.4346	93.05	49.1956	59.1501	94.0842	224.028	196.269	444.454	135.532	33.0618	120.124	67.1796	22.8809	39.1608
LOC_Os06g22060	Profile_6	28.1162	9.37539	16.0679	4.84364	7.40959	4.1067	8.08083	16.6892	20.8728	14.3326	12.4222	10.857	6.59862	2.05641	5.15734	4.02781
LOC_Os06g21140	Profile_6	143.072	8.70574	13.5468	26.5335	27.8302	7.39172	66.736	65.9502	98.1771	87.4273	22.5219	41.232	43.1653	6.78027	2.21513	17.7003
LOC_Os06g18930	Profile_6	5.53131	0.310191	0.791426	0.164943	0.690188	0.487272	0.208136	2.37835	2.60884	1.52983	1.63889	1.70852	1.14906	0.415385	0.680164	0.739653
LOC_Os06g18900	Profile_6	8.34996	2.19047	3.28931	1.90014	1.28804	2.33043	1.51612	3.04579	3.22948	2.19926	3.093	3.82109	3.60829	3.00275	1.13678	1.87016
LOC_Os06g17970	Profile_6	18.4252	5.25262	16.8415	3.30946	4.61152	3.99701	4.10185	11.4643	11.123	8.12299	9.42115	7.32584	6.42516	5.94011	2.93796	3.8579
LOC_Os06g10109	Profile_6	92.2063	33.6178	37.365	38.6425	33.5607	22.7543	30.0073	81.568	66.8543	62.1112	82.0745	73.2825	58.4781	31.3543	61.3158	22.7478
LOC_Os06g08250	Profile_6	42.9662	5.15079	2.81121	4.04906	3.81174	1.4377	3.4957	21.1138	15.9758	23.5957	12.8872	10.525	4.85238	2.48345	9.28587	2.06245
LOC_Os06g02490	Profile_6	133.712	24.6732	32.6948	21.0284	31.7996	38.9949	17.9209	78.9761	83.468	49.0069	78.9743	82.9611	47.258	34.8402	77.5478	39.652
LOC_Os05g49610	Profile_6	41.6078	10.1941	8.45803	9.80444	7.96329	10.5503	5.25143	25.761	28.7514	27.6791	23.8307	29.6682	19.8059	15.1547	13.7188	7.73804
LOC_Os05g48360	Profile_6	39.8437	29.9621	16.2038	13.2374	14.8364	13.3026	10.3584	38.4072	25.5054	23.7364	36.1425	29.5151	37.9065	25.8729	11.8424	17.2813
LOC_Os05g47640	Profile_6	22.0862	4.82548	8.47972	6.90873	6.74323	9.74183	7.11732	13.1009	13.1175	10.5446	11.4426	14.2449	9.91201	8.20693	10.2983	6.93974
LOC_Os05g44210	Profile_6	16.269	4.75844	3.81635	4.7448	2.21903	4.04815	3.08552	6.23411	7.58102	9.63592	5.66996	6.98952	7.65247	5.00262	8.09938	3.58494
LOC_Os05g42250	Profile_6	25.5875	13.3595	14.9202	13.7611	5.66618	2.31493	8.08569	25.9539	41.2238	18.9123	29.1799	42.236	13.9534	11.7335	10.489	23.1033
LOC_Os05g35410	Profile_6	15.2139	2.16992	4.01966	0.884449	2.45916	1.91035	3.53349	5.15378	7.296	6.28286	4.7603	4.9707	8.17923	2.46611	3.44261	3.76487
LOC_Os05g33520	Profile_6	35.0363	13.2547	27.7991	11.5369	7.53492	3.59029	6.96261	36.3657	23.8718	31.2441	18.9075	8.62645	16.7275	9.43281	5.53833	6.77332
LOC_Os05g32390	Profile_6	11.0319	3.99701	7.68449	3.42002	2.0989	1.97719	2.19212	8.86606	7.91166	6.5003	6.25521	4.52397	3.49907	3.64408	1.5837	2.15131
LOC_Os05g25400	Profile_6	32.9094	4.59837	3.39859	5.10689	2.41735	1.84886	2.32581	16.5438	12.807	15.6025	12.3264	8.94321	10.2457	6.32811	11.8228	4.86397
LOC_Os05g23880	Profile_6	37.7591	5.18443	5.5741	4.02895	4.41438	3.61488	3.36909	19.412	17.7681	20.3725	12.742	9.59417	11.9605	7.09347	4.4107	4.59152
LOC_Os05g19380	Profile_6	6.44683	1.09789	3.27296	1.1021	0.533754	1.01116	0.460597	2.82204	3.48691	3.11361	1.93571	1.58553	1.03302	1.58251	0.406538	0.784468
LOC_Os05g12400	Profile_6	9.85566	0.448148	0.115222	0.890423	0.0189555	0.0144978	0.102894	4.72141	2.86464	12.054	2.75493	1.92955	2.64614	0.491756	1.08662	0.957662
LOC_Os05g01570	Profile_6	11.2296	1.63557	4.08402	1.63077	1.39778	1.01876	0.595091	5.49587	5.59545	4.97848	3.73072	3.37446	1.89521	3.67701	1.34974	1.41992
LOC_Os04g55710	Profile_6	381.705	1.88768	2.32001	11.8198	1.78114	3.95059	2.72471	139.321	121.856	107.714	74.3448	22.6701	135.203	30.6249	10.4213	26.6388
LOC_Os04g55180	Profile_6	31.0763	1.57189	0.999586	0.922674	7.33837	2.88335	13.4732	57.9561	43.3171	41.4477	37.5532	19.2271	49.2005	6.22146	9.71066	20.2886
LOC_Os04g52260	Profile_6	234.329	21.777	14.5673	78.8932	9.49052	2.82386	47.5257	125.726	157.625	420.323	112.169	16.0151	179.091	30.8565	11.7189	49.484
LOC_Os04g45090	Profile_6	35.5564	7.45766	13.5279	5.76143	6.63025	5.94798	5.4797	31.1209	27.3851	21.3992	24.8283	17.4589	10.9445	11.1468	6.72215	5.70114
LOC_Os04g45000	Profile_6	45.0706	3.15699	1.04973	0.290267	3.11435	1.11262	1.33462	13.4045	7.25662	16.6629	8.6248	6.6377	19.7056	0.936527	7.12729	4.29114
LOC_Os04g41960	Profile_6	151.281	24.819	50.7903	26.8389	21.7737	23.1877	16.1274	53.0363	75.2181	103.961	74.0687	47.1511	86.1209	39.6129	38.5123	55.7968
LOC_Os04g41560	Profile_6	1067.82	181.072	52.3116	167.54	145.52	108.481	215.294	438.894	551.271	450.067	424.642	387.86	286.74	163.986	161.919	127.133
LOC_Os04g39060	Profile_6	10.7485	2.28232	5.15114	2.35821	1.06686	0.995362	0.917261	5.23637	4.89654	3.75041	3.60745	3.37423	2.0695	2.68264	1.14349	0.952184
LOC_Os04g38920	Profile_6	35.7648	23.4889	8.26211	14.7887	11.7323	11.4628	10.0802	21.3006	18.2729	30.2174	16.8161	15.7635	10.2333	12.7261	6.9203	4.82992
LOC_Os04g34610	Profile_6	88.9047	4.78342	7.57865	6.13912	5.18278	8.78965	6.97053	16.1631	35.9827	141.771	21.7667	43.5724	109.965	12.6125	18.3035	25.0935
LOC_Os04g29680	Profile_6	27.1758	16.6071	2.80241	5.37971	8.93143	7.19265	2.79879	20.5285	11.1299	7.62635	16.3766	11.6828	12.379	8.4688	2.3567	2.4452
LOC_Os04g23890	Profile_6	94.5741	13.9048	32.9466	9.45269	13.7454	11.9015	13.8708	40.4579	61.358	45.9425	40.2277	48.5232	47.7255	34.4041	21.0683	28.3914
LOC_Os03g62170	Profile_6	19.8724	1.03727	1.08717	1.24467	1.17055	1.30788	1.61151	6.16975	8.53115	8.36849	6.41347	5.3862	7.58373	3.31964	4.12422	3.68385
LOC_Os03g59640	Profile_6	16.7367	6.01166	11.9238	5.61873	3.79156	3.75752	2.73385	16.0515	9.68255	11.1408	7.83176	5.50445	7.14175	5.43526	3.50365	3.68359
LOC_Os03g58540	Profile_6	8.85372	1.47904	2.3631	1.13963	0.695867	0.285118	0.573337	10.2647	4.76964	4.89607	4.6471	3.26265	4.33666	1.38158	1.27895	1.59801
LOC_Os03g52640	Profile_6	30.4015	4.48171	8.84727	5.02808	2.98691	3.36366	2.30436	17.8382	12.963	8.53904	11.0589	10.1853	7.13878	5.25191	5.77748	2.97935
LOC_Os03g50270	Profile_6	203.859	56.2957	55.1143	39.6481	68.2282	49.0633	57.1127	258.79	189.164	179.626	178.917	141.391	119.046	59.1507	84.1451	46.4804
LOC_Os03g45280	Profile_6	485.28	149.43	142.715	140.242	118.218	42.7794	113.911	266.922	223.373	291.418	233.5	166.086	169.963	107.824	321.876	115.256
LOC_Os03g38350	Profile_6	21.8046	3.79365	12.2324	5.64118	2.18424	3.09905	0.91644	4.79074	23.6556	29.5729	12.7642	19.3085	30.7021	7.66484	6.31005	19.8894
LOC_Os03g36540	Profile_6	62.994	10.1466	19.7384	8.63545	2.93519	2.0361	2.68633	45.2315	29.4918	36.4261	21.0211	9.0716	16.1032	7.68775	3.55728	6.34336
LOC_Os03g25960	Profile_6	57.7881	15.3711	30.5944	17.0039	11.1249	10.991	11.1464	49.7857	34.17	35.9349	26.7949	31.3273	20.3111	17.9375	27.875	9.72866
LOC_Os03g12660	Profile_6	15.5632	2.05399	6.23639	2.06256	1.06493	2.07596	1.22192	4.77027	12.7392	6.80343	5.40925	5.71812	1.86565	2.74346	2.31802	0.930499
LOC_Os03g12000	Profile_6	17.1011	6.47481	14.4747	6.74633	5.01736	6.06533	3.72169	11.5364	10.0642	7.16364	9.74621	9.83585	7.50742	6.33045	4.12034	3.01429
LOC_Os03g08740	Profile_6	12.1937	3.43577	7.89331	3.72534	1.70356	2.6788	2.51308	6.08262	8.88733	4.8299	5.90922	7.33845	5.08684	5.8581	4.55486	3.43916
LOC_Os03g01014	Profile_6	68.569	24.6516	22.4504	23.0067	14.6026	12.5851	18.9899	36.1788	37.9761	27.6354	29.7114	26.2816	19.1528	15.6737	31.3851	14.5593
LOC_Os02g58340	Profile_6	55.5594	20.5885	21.1308	19.4467	13.2511	23.8847	12.9549	28.7464	46.1709	23.7279	34.9323	47.037	22.7503	26.6024	9.60243	15.3746
LOC_Os02g57030	Profile_6	86.3647	15.9033	11.6411	21.6547	8.529	6.52325	15.3136	49.3347	44.3435	54.7188	33.1213	24.3109	23.3049	12.8598	11.4253	9.38133
LOC_Os02g55120	Profile_6	40.3608	19.6645	38.7272	18.9449	10.7985	6.48192	11.5387	56.7352	31.0271	33.2538	30.042	17.2318	22.1953	12.989	6.86008	7.60061
LOC_Os02g51450	Profile_6	10.3856	2.06339	3.03148	2.37524	0.901852	1.49078	1.77656	5.90473	6.72963	6.35732	3.82853	4.00726	2.491	2.17432	2.04671	2.13785
LOC_Os02g51080	Profile_6	514.044	45.1968	42.2773	43.7729	37.0878	14.8234	43.9469	321.179	271.535	366.141	188.421	116.291	175.693	50.5309	45.5475	90.1248
LOC_Os02g47510	Profile_6	617.633	6.62737	4.0166	8.467	11.529	6.87203	4.67635	27.9004	138.133	339.917	50.5011	144.953	221.689	32.4136	93.2111	71.7632
LOC_Os02g47020	Profile_6	428.75	60.1035	105.349	57.3622	72.3639	41.6052	137.843	714.759	622.478	633.826	494.144	225.838	514.125	121.813	57.7933	165.49
LOC_Os02g46980	Profile_6	87.7183	31.7719	10.7988	21.5749	33.5131	20.0618	40.1302	97.6749	62.6537	70.2881	62.3599	40.7407	30.627	15.514	14.4796	16.4827
LOC_Os02g42220	Profile_6	32.7394	11.5199	9.94392	15.8469	8.46695	6.65082	7.83252	27.8378	34.9099	24.791	17.7023	22.5777	9.3018	11.7083	5.47825	6.17472
LOC_Os02g38240	Profile_6	45.7566	16.2569	25.1775	17.5747	10.2024	6.09138	11.0907	38.2223	26.3958	30.6706	21.6922	13.9111	13.1406	5.8784	6.27827	5.37111
LOC_Os02g33500	Profile_6	30.107	8.35555	19.0336	7.81183	7.45096	7.28309	5.33772	25.0736	19.4473	16.7955	14.9842	13.2832	11.5928	9.74057	7.17808	6.85421
LOC_Os02g22100	Profile_6	127.637	46.5461	38.8331	47.0911	43.6285	29.5781	47.3031	75.3697	73.4334	60.106	64.4262	61.2827	39.2879	30.1007	25.2497	20.4173
LOC_Os01g73250	Profile_6	926.254	23.0352	12.1899	2.12789	43.4503	14.7873	1.76775	872.04	528.325	236.809	621.445	461.322	159.443	113.516	759.995	139.575
LOC_Os01g72800	Profile_6	30.2616	7.78244	18.0342	6.66859	5.2532	3.94581	4.13931	34.7284	21.6116	22.843	16.3022	11.5455	12.8518	8.14109	5.5194	5.17136
LOC_Os01g70550	Profile_6	78.026	19.6332	12.5428	16.4971	25.3111	15.9413	11.4921	34.1557	48.3733	25.4725	33.9032	52.5007	12.9721	18.5276	18.4491	13.4044
LOC_Os01g69070	Profile_6	24.0855	4.68957	4.67036	3.49236	16.0104	11.6323	6.57362	30.3071	22.3402	16.862	20.6434	21.1356	9.01936	5.45618	19.5132	5.28395
LOC_Os01g68269	Profile_6	109.906	32.0897	17.4908	20.8584	41.3747	22.0114	8.95198	149.644	75.7876	38.2422	95.4927	42.7749	15.041	10.3179	17.939	5.51521
LOC_Os01g67570	Profile_6	35.5075	17.9544	29.0653	12.8999	10.3962	12.8728	6.34785	33.272	30.0575	14.3405	24.6046	26.354	11.1442	9.87076	11.2263	4.67717
LOC_Os01g67510	Profile_6	12.8261	2.9652	6.01037	2.56018	2.83646	3.15551	1.91539	6.47195	8.07817	2.88013	7.25236	8.17935	4.20768	3.42023	6.75434	2.65536
LOC_Os01g65350	Profile_6	18.9515	8.90491	12.7258	7.1491	6.88899	7.22893	4.49581	11.4285	12.0243	7.44712	12.944	15.9015	8.05068	8.82337	10.3336	4.93175
LOC_Os01g61320	Profile_6	12.4017	1.11637	4.2898	1.24075	0.780018	1.10036	0.297953	8.04741	5.22303	3.76856	5.03846	5.50344	3.92505	3.04071	3.54553	1.27378
LOC_Os01g56420	Profile_6	86.4208	15.7014	6.55102	9.6619	20.4727	9.20935	12.5529	33.5799	35.7405	50.0956	38.8551	33.2225	15.4393	20.9785	19.272	11.1693
LOC_Os01g53020	Profile_6	177.74	13.933	9.99164	18.4053	18.7267	20.5388	14.7538	55.2864	107.735	82.476	77.5878	96.0612	53.6216	38.9306	44.8103	27.6079
LOC_Os01g52170	Profile_6	21.1712	1.95038	6.14625	1.33093	0.64458	0.208575	0.975652	38.0273	26.5021	25.423	22.0472	9.96429	27.1233	4.42554	2.97154	7.83387
LOC_Os01g45470	Profile_6	1384.14	396.146	284.393	284.188	407.405	184.598	228.36	1005.39	813.838	470.604	716.645	480.884	154.333	87.6391	226.994	72.2762
LOC_Os01g43150	Profile_6	109.469	50.0246	95.1652	42.5749	37.1888	43.1556	42.4724	108.51	88.3343	69.8661	84.9291	68.2776	63.6244	59.9071	40.9688	42.4589
LOC_Os01g38229	Profile_6	223.213	73.3767	40.7198	54.2175	52.2789	68.5033	28.9132	90.086	116.315	109.206	106.334	92.3425	79.8416	129.567	74.3451	26.384
LOC_Os01g21820	Profile_6	22.1367	8.76971	18.1475	7.90197	7.49016	6.23289	6.8615	24.4208	18.5365	16.0232	16.633	12.5179	13.8162	10.1211	8.47494	6.52095
LOC_Os01g18800	Profile_6	296.153	50.8766	89.0992	17.2377	98.1278	76.1021	35.5557	126.495	222.339	139.499	118.313	140.142	96.0461	90.3627	53.7504	84.3614
LOC_Os01g10890	Profile_6	48.962	4.91851	7.05287	1.20937	4.62011	0.817616	1.26727	20.0098	19.6403	10.4761	12.087	14.7911	19.367	6.46649	2.92957	18.1495
LOC_Os01g09370	Profile_6	28.541	10.5144	19.2401	11.7059	9.08552	8.08042	9.40059	20.0849	22.7372	15.6917	14.1597	19.5032	7.31741	7.91265	15.9413	4.71645
LOC_Os01g05800	Profile_6	102.754	11.7432	31.2123	14.2896	10.7438	10.557	9.33515	64.8869	54.1606	42.6999	52.7613	45.5099	45.0802	35.0131	22.9551	27.1777
LOC_Os12g44150	Profile_11	21.5576	5.73125	11.617	7.24086	4.07894	4.14756	3.74518	10.8377	14.8641	9.76147	8.1392	8.8057	5.10829	8.80987	5.71891	4.14382
LOC_Os12g08220	Profile_11	17.9578	4.99727	10.7169	4.4789	3.6724	1.64976	2.45784	15.8723	7.56914	11.4166	9.64247	4.90804	6.0387	5.34629	4.98019	3.46116
LOC_Os12g02470	Profile_11	26.6542	0	79.2186	5.33719	0.715802	2.00109	0.692243	0.0583667	36.5237	15.7876	0.371857	8.93352	4.64763	0.27443	0.257261	1.15632
LOC_Os12g02320	Profile_11	2455.89	641.37	1147.41	1186.54	560.027	523.24	991.439	1146.79	1949.4	1366.68	743.612	841.573	830.465	1003.17	223.812	603.101
LOC_Os12g01580	Profile_11	12.45	7.25147	5.38335	10.1402	2.89144	2.18335	2.69346	6.06472	9.05331	8.04563	7.00314	7.35428	5.3398	6.02392	5.21962	2.54345
LOC_Os11g04720	Profile_11	17.4926	3.47836	6.64507	7.96354	0.908381	0.736866	1.86774	4.18756	7.06938	5.78038	3.82988	4.15858	11.3269	4.9308	5.98908	6.47304
LOC_Os10g36500	Profile_11	195.089	166.14	155.153	539.56	24.9339	27.3135	51.4146	197.676	209.143	160.681	91.7867	109.5	14.3056	43.0666	32.3051	8.95036
LOC_Os10g10180	Profile_11	49.5175	50.2537	18.2416	63.3218	10.2793	7.39199	12.1691	44.2423	32.0861	44.3845	30.1982	14.7441	27.0096	10.7703	3.67799	12.6914
LOC_Os09g29430	Profile_11	30.7366	14.3341	11.9858	19.2033	6.3735	6.4497	11.8977	10.5714	17.6308	29.9037	11.8277	13.0885	46.4178	9.33882	12.379	12.3436
LOC_Os09g27420	Profile_11	54.6614	19.1753	26.4338	22.7593	11.0335	17.7503	8.64158	29.594	38.615	35.541	27.4498	28.8676	13.9066	25.5101	25.7764	9.11227
LOC_Os09g26190	Profile_11	15.0763	5.51176	7.58961	7.29362	3.18771	2.62928	3.63786	9.85343	7.37901	8.88163	6.0007	5.05803	3.72859	3.95085	3.77304	2.19132
LOC_Os08g43400	Profile_11	7.40854	2.45123	5.6581	1.19531	1.10813	0.69498	1.28991	5.81723	4.52741	3.48637	3.00501	1.46223	0.887384	2.06255	0.490864	0.712532
LOC_Os08g43320	Profile_11	24.0496	9.7148	12.2004	19.6586	2.89671	1.20725	3.5308	6.76774	8.73246	15.136	5.84123	8.92644	4.43454	10.2641	7.52528	2.10318
LOC_Os08g40160	Profile_11	141.67	45.0317	16.9012	82.4627	10.7928	13.7577	12.1046	64.6157	110.352	122.631	71.0534	98.4106	52.2783	51.7589	89.5544	29.4633
LOC_Os08g36140	Profile_11	57.468	25.2615	22.112	43.4633	13.2759	12.543	9.84063	17.8729	28.1858	32.6158	20.9102	28.1203	14.5551	20.5696	45.9296	9.76102
LOC_Os08g25700	Profile_11	16.9636	4.6444	7.75408	4.36667	2.08743	2.63871	2.09832	12.5459	10.6713	8.34692	8.40154	8.1041	5.58845	5.92751	6.34568	2.74303
LOC_Os08g24390	Profile_11	20.1827	4.83986	9.64859	6.14134	1.93879	1.96349	2.29836	14.7655	12.2852	10.7648	9.40837	6.78377	6.56548	6.26031	5.80091	3.34076
LOC_Os08g09110	Profile_11	11.2806	1.91386	3.38103	2.77506	0.899775	2.24596	1.43564	6.47327	8.911	5.92388	4.0304	2.31291	2.09122	2.58688	0.500874	2.4119
LOC_Os08g07540	Profile_11	49.0666	17.2066	14.3229	21.846	9.33225	10.0632	9.22821	20.8916	25.6175	25.2732	20.8198	21.6757	12.0768	16.4385	21.4185	10.1423
LOC_Os07g38230	Profile_11	118.779	60.3039	29.2617	93.1683	12.277	10.1167	7.06384	27.5532	62.7947	93.0609	39.0584	46.8946	32.1439	36.1396	45.2409	13.094
LOC_Os07g25430	Profile_11	1644.22	683.072	277.899	1334.19	332.043	102.314	571.28	1506.98	1039.53	1974.9	806.657	363.851	435.091	252.952	365.593	176.856
LOC_Os07g09370	Profile_11	6.77323	0.706625	2.68341	1.21763	0.326607	0.278622	0.250021	3.81208	3.19117	4.09196	2.11513	1.19752	0.723867	1.39665	1.03105	0.530791
LOC_Os07g05570	Profile_11	34.6936	7.06702	16.635	12.9896	6.00922	4.03938	12.7386	18.3874	33.4544	25.2651	13.8178	12.9812	9.91335	17.7174	6.52824	7.47417
LOC_Os07g01760	Profile_11	727.341	418.989	570.24	442.226	136.923	134.321	212.202	724.991	660.213	486.68	536.391	396.586	417.686	280.772	147.725	159.04
LOC_Os06g50130	Profile_11	45.6099	16.2481	30.5924	19.1496	3.22226	0.894518	3.99485	44.5886	27.6399	40.0976	19.8197	9.64154	16.4275	8.96386	6.46814	4.53849
LOC_Os06g47220	Profile_11	38.1624	9.36586	14.0535	15.5216	8.60848	4.40532	5.57907	14.3357	27.0203	26.9908	6.54692	11.0769	5.53858	8.54635	5.1387	1.72528
LOC_Os06g40940	Profile_11	404.771	46.484	77.5064	105.9	12.985	14.0169	42.7488	247.235	244.464	190.484	191.846	100.286	101.156	68.1095	23.5448	42.8819
LOC_Os06g37610	Profile_11	13.8004	4.21601	8.06746	5.05733	1.26038	0.854663	1.53994	9.34059	7.37274	11.1938	4.27205	2.22544	1.83497	3.16221	3.69042	2.35131
LOC_Os06g36840	Profile_11	22.6905	5.64669	9.84602	3.42643	3.03029	1.74462	2.09377	13.1239	14.0476	11.428	10.3139	7.54615	7.67556	9.2765	3.92628	4.4812
LOC_Os06g16330	Profile_11	22.9878	22.3182	11.0807	16.2332	6.29188	5.05247	4.91965	24.1394	18.7381	18.5947	14.6138	12.0139	10.3565	9.20363	14.6554	5.68939
LOC_Os06g05950	Profile_11	22.208	9.58926	19.0467	15.2163	2.36213	0.76198	2.68943	21.1647	16.5966	17.8851	12.7735	4.58258	3.83426	5.67736	2.80531	3.14398
LOC_Os06g02780	Profile_11	11.6084	2.35607	3.32665	2.07468	0.0403258	0.328986	0.218895	2.23559	6.71734	6.9121	0.905329	0.162893	0.163644	0.11624	0.157613	0.28399
LOC_Os05g43310	Profile_11	105.324	48.1734	19.203	57.8242	14.06	7.66295	15.5244	78.1222	60.6362	107.881	51.2624	46.4416	47.0377	24.2758	47.4172	26.415
LOC_Os05g41190	Profile_11	66.6109	33.7202	45.2015	45.7685	20.7544	6.94271	17.1453	90.256	38.7568	74.0298	30.9329	10.5684	24.297	11.0585	5.51716	7.00956
LOC_Os05g13940	Profile_11	101.444	21.9388	113.959	29.5066	2.51913	7.03402	5.93274	28.1246	83.7354	75.3038	16.3831	29.5476	34.0002	12.3494	42.0236	39.2034
LOC_Os05g11064	Profile_11	10.1461	3.63212	4.56536	3.97529	1.97463	1.33091	1.35099	9.23167	6.89969	9.8627	4.96538	2.43279	1.63268	2.27167	1.46317	1.16766
LOC_Os05g01270	Profile_11	147.337	84.8255	114.77	93.4527	46.9378	34.0294	47.7576	170.343	111.062	173.075	93.756	82.684	109.945	75.9741	112.492	70.1484
LOC_Os04g54430	Profile_11	208.87	94.1002	66.0895	109.517	67.6319	41.1964	46.5659	102.211	87.9859	108.056	80.086	78.1054	70.288	89.9584	74.0314	27.0801
LOC_Os04g52100	Profile_11	29.4934	9.12955	8.19298	13.0048	2.32789	1.78044	1.35615	14.985	14.5684	17.2079	8.3144	8.32051	3.32066	6.42694	7.58213	1.53895
LOC_Os04g51280	Profile_11	102.377	63.2977	49.6175	81.0017	15.7881	10.9609	9.75395	59.2578	57.9129	79.1948	39.1572	36.7455	20.4247	20.6494	35.4441	5.28029
LOC_Os04g47020	Profile_11	12.1659	3.4251	8.05657	3.49155	0.919037	0.457449	1.1086	9.93471	7.39822	7.90188	5.09355	1.92101	2.34426	2.18058	0.836247	1.3132
LOC_Os04g34460	Profile_11	19.4018	4.72566	12.0063	5.86908	1.59961	0.75102	2.14925	18.8254	12.0408	13.5852	8.56161	2.73815	3.7534	4.73482	0.928529	1.80397
LOC_Os04g33600	Profile_11	26.2167	15.5104	16.3266	17.2614	6.57096	5.35584	11.3109	10.8124	13.6964	8.51779	7.4242	9.20929	7.55194	12.8182	13.1433	6.7702
LOC_Os03g61220	Profile_11	95.6727	22.8415	44.9312	32.7944	3.11113	3.2701	3.28104	44.3439	41.5445	50.0355	28.3428	19.0303	17.9782	25.5859	10.1911	7.78954
LOC_Os03g57240	Profile_11	90.3515	57.6036	46.5722	74.3474	19.6916	10.1336	34.7254	63.9491	73.1749	121.249	36.1529	15.6906	13.3033	18.4652	10.2123	8.35176
LOC_Os03g56869	Profile_11	17.7176	7.29823	12.5983	8.36781	3.02714	4.16463	2.98912	16.2077	13.1259	14.3811	9.07847	7.69462	6.12717	6.70394	5.31459	8.86755
LOC_Os03g56470	Profile_11	30.7898	15.3803	22.916	13.1483	6.45877	7.01088	8.41342	27.9215	23.5104	27.7259	16.5517	8.77726	10.3759	10.2547	5.06039	5.15811
LOC_Os03g50080	Profile_11	123.453	54.2848	55.7513	77.5645	21.7589	8.57561	22.6195	97.8092	38.7143	103.376	28.6481	12.9107	12.6042	37.4678	19.925	5.22863
LOC_Os03g48920	Profile_11	96.6625	38.4542	11.9921	51.1404	16.2351	18.9443	10.2664	45.847	64.2598	76.7587	54.8926	70.8898	30.8757	45.6469	83.5938	22.1232
LOC_Os03g48040	Profile_11	36.4349	10.2381	16.8431	13.3768	2.75606	0.656241	4.1635	43.7143	19.0681	34.0328	16.59	2.52066	10.931	6.10283	1.55823	4.20349
LOC_Os03g45400	Profile_11	38.5838	9.81518	15.889	8.17445	4.88963	3.18701	3.56115	29.4028	15.4249	15.9732	15.1934	10.857	11.0194	6.51535	8.79432	3.22031
LOC_Os03g31150	Profile_11	9.09662	1.82257	4.68011	1.49401	0.278292	0.326365	0.478361	8.5622	5.89999	5.91273	3.64179	1.74616	1.76175	1.52414	0.68888	1.15034
LOC_Os03g21270	Profile_11	19.3107	9.78434	22.1844	9.55406	4.77522	4.31573	5.14093	6.5367	12.9499	9.30118	8.56939	9.1752	12.1888	9.63525	5.14296	7.02553
LOC_Os03g20640	Profile_11	98.2872	60.2563	30.7077	73.7447	24.2	20.9778	14.4889	47.3591	67.4457	78.1787	50.4036	63.8513	26.7232	53.1023	40.591	14.5582
LOC_Os03g17174	Profile_11	18.1332	8.07791	25.0817	7.04736	0.937947	0.239124	1.00086	22.3879	11.8847	13.0451	7.05462	1.01034	1.95192	4.66453	0.939992	1.28131
LOC_Os03g06230	Profile_11	23.5277	3.26816	5.91785	4.12284	0.221175	0.084581	0.18759	15.1236	9.90703	16.8937	5.2064	2.56859	1.81752	4.57663	1.18864	0.825361
LOC_Os03g01570	Profile_11	13.5972	4.42987	12.8742	4.27371	2.78074	2.64765	3.09331	10.6125	8.52366	4.83206	5.95956	5.2839	5.67675	5.25799	6.72813	5.65598
LOC_Os02g51020	Profile_11	72.6509	17.9138	32.9032	25.5219	6.29524	1.7758	6.4965	75.4873	34.842	61.0807	28.7003	5.41457	14.6091	18.7769	3.55509	9.32258
LOC_Os02g50560	Profile_11	11.3441	2.76103	6.99265	3.01685	0.895996	1.13352	0.95335	8.10627	6.75024	4.10198	4.99391	3.79231	3.16493	3.6548	0.903033	1.80654
LOC_Os02g49820	Profile_11	15.9229	6.47168	6.48652	7.16104	4.15136	3.57322	3.67329	7.33423	9.38699	9.16391	7.72691	9.34654	4.54168	5.51427	5.8324	1.72138
LOC_Os02g46750	Profile_11	17.7246	4.86508	9.50921	5.24015	0.999654	0.254856	1.5073	12.7266	9.54909	8.73257	5.67777	3.78106	3.11011	4.71521	2.64423	1.6139
LOC_Os02g43280	Profile_11	10.9495	1.70496	6.11612	3.23523	0.661059	0.588334	2.26174	5.09693	11.0544	6.10919	1.97052	1.08754	1.79492	4.17233	0.0626364	1.21446
LOC_Os02g39740	Profile_11	107.048	50.8032	43.3615	63.3817	24.5422	19.7333	30.0505	93.6135	70.1548	105.58	55.6167	37.5798	42.1704	28.4486	18.0369	15.4198
LOC_Os02g36850	Profile_11	25.9676	9.20808	10.9242	9.88993	0.437574	0.0418338	0.148451	12.4382	12.7286	36.081	3.73236	0.066283	0.0665888	6.85839	0.605717	0.0502429
LOC_Os02g34810	Profile_11	163.106	118.84	111.979	148.112	54.4097	38.2817	64.1382	158.28	123.483	176.278	91.3815	52.4656	81.0662	56.7759	36.7541	48.2712
LOC_Os02g07360	Profile_11	68.5016	25.2183	11.6842	35.9805	2.39365	1.50576	1.51202	18.3761	28.7191	50.4045	14.7986	15.6649	5.66722	19.3694	8.10081	3.12248
LOC_Os02g07350	Profile_11	56.8026	29.5799	29.9293	36.4104	11.1292	11.4506	10.3425	43.1453	42.4492	43.3268	32.3389	27.6308	20.6305	25.0421	30.8237	13.5263
LOC_Os01g72950	Profile_11	66.7241	29.593	47.9315	34.7895	7.62965	1.66085	12.159	84.5642	47.2311	73.1621	33.0008	5.31042	18.1006	16.2769	4.85539	9.67698
LOC_Os01g70400	Profile_11	31.6458	19.3885	30.9564	18.108	5.27595	4.07247	6.22709	29.4687	20.0178	24.4287	15.7242	5.33779	11.0147	15.3818	1.01519	4.26479
LOC_Os01g69120	Profile_11	77.5653	28.7555	27.7878	46.3621	12.6563	13.5483	10.7236	46.1956	33.3025	36.9068	30.7697	22.9284	16.1084	22.1942	20.4708	6.63856
LOC_Os01g69060	Profile_11	28.5431	6.07945	16.4016	7.6606	2.13646	1.63404	2.46222	13.7295	13.0582	12.44	9.84051	6.56326	6.79234	6.52262	4.20178	3.3375
LOC_Os01g66890	Profile_11	14.5678	2.19098	5.14189	3.66642	0.723559	0.508226	0.801551	4.63244	5.32568	5.25938	4.78951	5.16554	4.90174	5.30843	3.32823	3.82508
LOC_Os01g59510	Profile_11	29.9413	6.5704	3.72778	8.19846	2.92432	4.12431	2.38105	10.2343	13.5346	15.7361	8.84229	12.5875	9.81643	8.33786	9.98194	4.30866
LOC_Os01g59090	Profile_11	33.9346	26.5025	27.1252	39.5824	4.09008	3.24168	4.81227	32.7401	24.6781	46.6402	18.6678	8.90281	10.0963	12.7235	4.80411	5.50902
LOC_Os01g59080	Profile_11	299.572	149.43	139.209	140.353	57.109	49.3084	39.3492	251.567	250.162	237.47	195.757	162.365	71.5412	91.3753	83.0208	27.7779
LOC_Os01g48300	Profile_11	133.632	59.625	29.467	84.8269	20.7751	31.4706	13.8195	31.4344	69.9581	62.1428	48.445	65.6932	28.628	67.2833	48.187	23.3022
LOC_Os01g47190	Profile_11	51.8566	30.4738	8.45619	48.3584	20.7176	21.6689	10.1577	13.8512	35.3472	34.5941	24.4962	38.1105	12.2248	25.1848	38.2052	11.6312
LOC_Os01g22980	Profile_11	32.1566	9.51884	7.53045	26.7687	3.5595	2.99986	11.0658	7.6754	16.2486	17.7988	6.83124	13.1694	9.42123	5.5176	4.74082	4.54004
LOC_Os01g21990	Profile_11	20.6636	4.65145	2.37229	7.67923	0.217586	0.24038	0.251529	3.93511	7.67708	7.67798	3.67438	4.53133	2.85496	3.52424	3.49623	1.04376
LOC_Os01g20830	Profile_11	107.551	46.2796	56.8665	53.2169	22.5737	12.8022	21.0105	82.8024	83.3454	63.7099	48.8892	44.2321	32.1093	26.5274	33.0589	15.0081
LOC_Os01g20110	Profile_11	27.9381	5.41808	13.2553	5.8943	2.30859	2.88931	1.30377	20.8547	13.2445	8.67931	8.05951	5.4822	2.74807	4.49399	2.95303	1.04103
LOC_Os01g17240	Profile_11	105.239	28.6298	15.8161	34.9237	8.45217	13.0104	9.86165	26.053	50.4627	43.7043	39.7062	52.4943	40.5027	42.4893	26.4477	26.1471
LOC_Os01g14890	Profile_11	16.5743	4.58445	7.54212	7.48125	1.86805	1.14889	2.10816	14.8762	8.46335	12.418	6.00746	1.88257	3.28235	2.92628	1.15415	1.27369
LOC_Os01g13770	Profile_11	32.4583	9.14584	13.2569	13.6289	1.89278	3.96257	2.09986	13.9066	18.0484	21.6208	8.64403	5.82639	5.14684	6.86121	0.863993	2.62702
LOC_Os01g04860	Profile_11	19.18	9.1461	12.0255	10.3151	5.7309	5.25763	6.34836	10.7805	11.4483	9.27901	7.89038	9.07508	5.39362	6.60305	6.47958	3.53138
LOC_Os12g44230	Profile_21	9.32688	18.7133	22.7387	15.9346	14.1947	21.2599	20.5822	36.6239	45.5082	24.2673	39.6828	47.7484	28.6099	32.6691	62.4529	16.5687
LOC_Os12g44220	Profile_21	1.74668	1.71555	2.20539	1.02799	0.907041	0.832481	1.34577	1.68728	5.49986	11.6167	14.5331	25.3983	40.1357	26.8702	63.2459	45.6751
LOC_Os12g43870	Profile_21	11.5867	12.3748	15.1313	6.98715	23.311	26.0623	17.5861	22.6474	26.5671	38.3872	70.6222	87.7187	95.666	89.6456	86.5707	120.936
LOC_Os12g42910	Profile_21	3.19028	0.716445	1.47251	0.0922904	11.7711	15.8569	0.414324	104.5	53.0986	29.4636	87.6535	84.1173	56.0557	84.9406	50.9097	87.1831
LOC_Os12g41110	Profile_21	0.927748	1.55398	1.537	0.852764	1.49769	0.833077	1.37959	2.21078	2.07024	3.85929	36.6563	20.0194	97.9507	94.2588	27.211	164.538
LOC_Os12g38770	Profile_21	0.0406208	5.38779	21.5384	6.60432	19.9224	58.3169	19.9587	6.32237	20.8227	14.4979	7.65504	13.1042	18.228	27.5078	9.86061	22.4186
LOC_Os12g38290	Profile_21	0	0.60828	0.457349	0.0327255	0.570571	0.302117	0.0794142	0.276761	0.569694	0.325673	23.5706	28.6147	25.4695	141.081	30.3634	175.94
LOC_Os12g38270	Profile_21	49.0033	38.6349	122.78	64.0953	38.2879	30.8279	83.9215	142.801	654.012	1644.18	822.373	754.878	1921.3	2308.84	2307.85	3774.87
LOC_Os12g37690	Profile_21	0.719196	0.585807	4.63765	0.289611	0.640883	1.61904	1.21232	2.1584	22.4532	73.5802	40.2556	48.9675	186.623	79.8921	124.814	180.498
LOC_Os12g37519	Profile_21	2.41879	10.0203	24.2596	5.37922	37.3486	47.0261	47.4604	4.07185	8.69816	3.45866	24.7053	39.6954	37.1558	235.06	104.048	135.839
LOC_Os12g37360	Profile_21	18.4837	36.1851	28.6457	23.6628	36.2306	36.3522	40.9554	36.0312	33.2266	23.5666	49.2606	50.1859	62.1197	40.4491	60.7392	79.3993
LOC_Os12g36880	Profile_21	61.0637	71.7784	92.2457	19.189	65.4689	74.9028	18.0081	1341	452.088	419.089	1649.94	1990.16	1561.6	2203.88	5320.89	2101.41
LOC_Os12g36860	Profile_21	1.0774	3.09955	9.24421	2.58835	5.88482	12.4154	3.97802	37.9163	15.3261	13.7869	43.5961	84.9357	39.6585	46.6417	157.603	62.7419
LOC_Os12g36850	Profile_21	13.5012	43.361	97.7373	19.9545	68.0521	119.98	24.1562	387.656	161.946	153.803	572.396	818.992	597.821	680.979	1567.8	1081.17
LOC_Os12g36830	Profile_21	40.6046	40.7397	362.703	31.6252	101.242	247.958	62.4822	1275.44	770.693	688.164	2259.13	3153.7	3167.04	3019.74	4855.77	4581.7
LOC_Os12g36680	Profile_21	4.07441	0.47416	1.70456	0.216834	0.339277	1.09356	0.295979	5.20525	5.30256	2.27474	16.2897	37.1401	20.7701	15.0288	46.1912	20.2573
LOC_Os12g33610	Profile_21	40.3085	26.7206	60.6285	43.6331	14.3992	18.9098	32.1355	92.125	190.232	249.156	144.509	210.839	330.383	142.015	389.29	248.944
LOC_Os12g33300	Profile_21	0.881095	0.42614	4.30427	1.3574	3.20838	3.65324	3.21243	2.13111	6.06624	4.73461	11.0216	12.7707	21.3144	10.9331	15.8746	21.4578
LOC_Os12g32760	Profile_21	1.72303	7.9367	9.26625	2.02684	9.77329	14.418	17.1461	96.917	39.0466	136.802	69.9722	24.2182	142.152	45.9826	56.3513	79.7869
LOC_Os12g30824	Profile_21	1.04793	2.75228	15.49	3.09146	6.77889	32.4233	30.3482	15.8816	16.0571	8.41889	89.0404	173.984	94.1489	268.545	328.934	196.711
LOC_Os12g28590	Profile_21	0.950471	1.95884	2.1576	1.26223	2.81232	4.08264	4.23637	9.03913	9.32853	20.8579	60.0325	27.121	35.7114	27.2037	35.9818	19.6132
LOC_Os12g26290	Profile_21	6.84617	13.2391	255.415	32.5961	61.1799	159.407	127.547	12.4592	56.527	30.5672	84.8612	144.332	177.97	359.882	296.889	227.187
LOC_Os12g25690	Profile_21	10.9023	9.69919	12.702	4.86818	11.2642	15.4347	5.72775	19.4936	23.4918	24.4189	29.8183	33.8219	44.8114	30.9592	15.483	25.9522
LOC_Os12g24490	Profile_21	0.608323	7.18694	6.87066	3.98066	11.2523	13.0663	8.84241	4.31598	5.43202	10.9498	15.5521	13.3815	41.4186	14.9154	17.2637	21.0243
LOC_Os12g16720	Profile_21	3.22973	2.02465	2.5818	0.817204	0.991063	1.86378	1.18141	10.1186	6.9617	9.21398	45.1436	71.8715	81.4484	116.959	176.772	271.931
LOC_Os12g15680	Profile_21	1.80317	2.86462	26.0883	1.00121	4.76875	32.6817	6.81199	3.31371	9.50584	6.97458	97.7333	259.594	312.747	931.544	352.549	1357.96
LOC_Os12g13810	Profile_21	0.32479	0.223439	0.190397	0.0408715	0	1.5512	0.148773	0.216033	0.406572	0.203369	35.5585	50.3512	35.2795	151.956	35.9218	117.622
LOC_Os12g13800	Profile_21	1.90181	0.889676	0.891899	0.0957294	0.224679	2.62673	0.406532	0.480693	1.93431	2.04823	141.056	147.676	123.609	404.802	346.999	361.379
LOC_Os12g12880	Profile_21	1.09596	1.53378	4.60744	2.53765	3.36111	4.55933	5.45045	2.38271	10.6226	12.47	21.5434	32.2943	46.7177	124.148	52.7955	151.73
LOC_Os12g12560	Profile_21	42.0909	15.4486	20.1175	2.27519	44.799	35.8989	55.528	169.863	169.51	234.856	269.088	256.77	413.536	189.175	325.886	371.664
LOC_Os12g11980	Profile_21	14.8603	14.6615	4.14321	6.11177	22.1437	5.0528	40.1773	46.8659	32.4403	20.6069	92.2642	96.1688	99.1941	73.3007	78.5793	107.884
LOC_Os12g11840	Profile_21	2.43989	146.534	57.7484	176.545	161.007	213.296	312.092	250.573	144.218	221.065	894.056	774.794	357.351	685.855	1040.64	538.82
LOC_Os12g11550	Profile_21	9.11037	6.0954	3.14155	5.48495	5.18551	2.67477	23.7838	57.6029	26.4983	30.4241	178.152	169.52	105.705	68.2312	194.349	135.365
LOC_Os12g10880	Profile_21	0.159971	7.79167	13.1289	2.2949	42.3876	42.1659	14.411	88.2303	31.5397	45.4758	294.243	133.4	69.9002	138.215	231.308	124.844
LOC_Os12g09790	Profile_21	0.21742	0.0460226	0.0588254	0	0.022581	0.0949886	0	2.09137	1.70627	1.39909	11.0362	18.2428	13.3421	14.5476	26.3008	15.8471
LOC_Os12g08930	Profile_21	0.203876	1.90749	2.39031	0.547322	0.825801	0.736866	1.03764	1.8081	3.3603	6.97866	62.7743	46.4412	268.465	117.376	60.2494	484.972
LOC_Os12g08810	Profile_21	54.0171	40.2884	114.119	12.1977	64.9576	60.6775	109.793	429.812	366.209	439.8	455.728	423.047	810.546	346.655	289.063	596.495
LOC_Os12g08760	Profile_21	23.8292	3.88362	48.8225	7.44941	14.7835	88.318	49.9221	295.404	630.444	1664.2	486.193	301.147	1735.87	637.185	425.033	1097.69
LOC_Os12g08130	Profile_21	15.8664	34.5448	38.8521	38.3773	48.1867	57.4073	37.8604	32.4665	41.9687	68.4755	65.6703	49.8438	75.5749	60.1099	92.4421	62.1734
LOC_Os12g07580	Profile_21	6.541	3.26613	3.02184	1.52631	5.11755	4.54032	2.19586	54.4905	21.2563	40.5554	105.631	88.7832	137.183	43.604	123.746	132.242
LOC_Os12g06180	Profile_21	2.60925	5.97949	3.68604	3.87557	4.33146	3.40118	4.624	6.3048	2.94498	6.68517	28.8402	27.388	66.3954	69.8117	68.0943	140.742
LOC_Os12g05870	Profile_21	0.434936	2.03465	0.828642	0.711519	5.54204	2.55447	2.88878	2.48794	2.17781	2.39658	24.7519	20.6373	64.2826	113.216	48.5821	83.6101
LOC_Os12g05840	Profile_21	0.591692	1.45454	1.22557	0.615522	4.28734	3.11616	1.83095	2.2879	1.40729	1.44245	17.6756	14.5646	45.7326	74.0841	40.7304	64.0146
LOC_Os12g05440	Profile_21	5.78636	0.391324	14.9624	1.65377	3.14488	19.2678	2.935	10.1503	83.9892	205.476	185.922	267.656	1108.09	122.768	350.812	614.722
LOC_Os12g05110	Profile_21	11.7229	13.2308	17.9074	10.0485	8.34977	11.1056	11.9639	12.4216	10.368	12.2552	37.3231	35.5722	62.0429	76.3848	59.9506	126.089
LOC_Os12g04360	Profile_21	4.03772	27.0798	5.1468	11.1074	16.7668	3.12717	15.3696	28.6055	11.6369	17.9447	62.581	40.0481	42.6252	53.956	57.5635	61.9265
LOC_Os12g03050	Profile_21	0.52868	0.240361	3.13963	0.49752	0.403455	2.70597	0.954625	2.49518	21.192	37.5711	41.3786	51.8128	92.0007	64.3912	75.9948	115.087
LOC_Os12g02060	Profile_21	1.07058	0.377091	5.32199	0.603554	0.838371	2.41008	0.392312	1.86853	3.48441	2.93883	35.816	92.5575	51.0559	49.2133	76.8347	54.0136
LOC_Os12g01530	Profile_21	58.3174	41.0324	54.9496	59.1829	88.3341	154.369	81.8845	118.466	193.566	147.89	195.071	339.992	304.554	403.35	284.235	585.283
LOC_Os12g01510	Profile_21	6.61422	5.19035	12.5686	4.84586	13.6414	11.8298	12.6323	13.0193	14.6736	12.2351	23.2894	36.57	22.7957	39.7111	38.6878	38.8171
LOC_Os11g47809	Profile_21	1035.41	679.561	712.448	510.942	1272.19	554.727	1335.84	1464.77	1068.3	1098.34	2310.88	2934.43	2480.84	3438.89	4929.61	4426.98
LOC_Os11g47600	Profile_21	0.377164	1.58076	10.3577	1.85467	3.1925	13.3022	5.04999	0.802779	5.70191	4.5634	13.1219	17.5479	24.6232	41.7618	40.4703	58.0213
LOC_Os11g47500	Profile_21	1.72192	17.2612	32.5177	27.9215	23.5809	57.1334	36.8829	2.55244	8.64765	5.23693	12.46	47.1348	26.9557	160.768	106.265	234.532
LOC_Os11g46280	Profile_21	0.748128	7.91125	4.22902	4.24994	2.63347	6.04248	1.76238	21.0704	10.2347	21.7091	30.4031	31.1553	37.9746	18.6284	43.9916	14.7793
LOC_Os11g44430	Profile_21	2.9632	1.40432	1.2063	0.538616	1.6809	2.47558	0.7792	5.81432	5.46096	6.79292	15.5978	20.6389	30.1936	21.9836	35.5275	25.4956
LOC_Os11g44380	Profile_21	13.3572	15.0582	6.37783	5.34081	10.3262	7.46675	5.80587	14.0002	12.4056	19.277	47.3341	42.6518	82.6724	55.2036	40.0994	82.5626
LOC_Os11g42510	Profile_21	5.15974	9.49411	9.95691	9.43017	32.2612	25.9893	48.1212	14.2817	14.5812	22.6627	17.4613	30.4354	59.5136	75.9226	77.771	144.244
LOC_Os11g42370	Profile_21	0.165778	0.0260678	0.499793	0.0715251	0.559571	2.4945	1.18605	0.667901	0.474334	0.427076	9.1244	10.5267	12.4698	52.9318	31.369	42.6626
LOC_Os11g42200	Profile_21	1.81353	1.29382	1.93921	0.346548	0.328743	3.1039	0.410224	5.58455	8.92306	5.08056	57.6938	129.735	78.8016	230.885	256.595	268.237
LOC_Os11g39020	Profile_21	71.7595	19.15	32.1516	6.4834	51.8007	39.2158	82.6385	154.684	174.825	167.478	221.572	226.243	375.963	180.441	212.342	353.644
LOC_Os11g38160	Profile_21	0.521286	0.201888	1.51661	0.106901	0.404046	1.31586	0.495245	3.05123	1.66761	1.63445	11.1578	18.564	15.8252	20.1912	16.9299	31.6193
LOC_Os11g37960	Profile_21	27.4351	83.1432	130.424	30.4889	111.194	109.329	54.9304	88.919	86.1447	125.242	81.5791	102.186	117.856	149.166	191.919	112.935
LOC_Os11g37950	Profile_21	16.0541	25.2633	45.0931	12.7508	59.009	47.2771	63.2885	48.0147	50.1907	33.0364	90.9047	155.293	86.8119	441.153	508.529	336.03
LOC_Os11g37730	Profile_21	29.215	52.1363	57.6797	44.4749	55.3797	62.2421	60.6401	41.8853	40.2483	34.2836	59.4635	59.1367	60.9251	69.7543	82.6465	83.5097
LOC_Os11g37700	Profile_21	1.30643	1.09135	11.0775	0.442317	5.66443	20.3086	3.73301	5.13104	10.8442	3.75905	30.4585	71.9216	53.1014	115.153	64.0382	145.882
LOC_Os11g37210	Profile_21	2.37732	1.99583	3.92104	1.17636	1.57769	3.45356	3.59292	14.0223	12.5594	19.0537	70.5099	78.7168	113.366	149.738	195.446	270.33
LOC_Os11g34870	Profile_21	59.7316	28.5902	36.8991	5.42107	157.018	126.752	90.2621	158.68	139.943	100.281	189.72	191.637	171.223	138.651	239.553	206.753
LOC_Os11g33050	Profile_21	7.30169	5.89878	9.69955	5.37818	5.33625	12.8493	7.97794	14.2938	13.2072	15.6874	68.3098	82.6594	118.092	94.5535	125.376	265.338
LOC_Os11g31540	Profile_21	1.01286	6.37953	8.99427	0.849718	7.74932	11.4277	1.85579	27.0477	21.7655	6.31389	73.7016	162.918	108.236	183.706	363.525	272.031
LOC_Os11g31530	Profile_21	3.3594	4.62218	2.26109	0.344459	1.7639	4.65757	0.68391	12.8773	6.93094	4.61213	38.1488	60.1905	41.6188	67.7583	148.773	60.6831
LOC_Os11g29870	Profile_21	15.6609	17.6853	33.011	11.1406	26.7431	35.6281	24.1772	27.2513	36.2626	26.9871	106.213	106.85	134.39	204.556	157.724	309.935
LOC_Os11g28530	Profile_21	1.63332	2.28017	22.925	2.39291	6.90263	34.9808	6.14745	35.9235	43.8589	34.729	80.7379	126.906	73.1131	99.7689	147.508	83.7614
LOC_Os11g19864	Profile_21	0.609668	0.267059	0.707501	0.739022	1.37752	2.31272	0.881484	0.801105	0.80212	1.29015	5.24778	10.4977	13.8866	46.0923	13.4164	52.2113
LOC_Os11g19240	Profile_21	0.413369	0	0	0.0130046	0	0.0133396	0	8.53722	14.2785	8.33445	4.93058	0.648161	10.56	4.78325	0.363567	4.61405
LOC_Os11g16260	Profile_21	0.0899599	0.168334	0.0421887	0.00905641	0.0121461	0.0278691	0.021977	0.296788	0.495491	0.306429	15.543	25.3559	16.9063	34.7662	72.5229	36.796
LOC_Os11g10470	Profile_21	11.2433	36.1593	20.2104	30.9257	17.3747	8.52898	27.7601	14.3473	18.3434	90.8604	211.898	122.64	604.7	263.523	186.855	845.446
LOC_Os11g09350	Profile_21	6.43026	5.95854	6.70806	2.44047	3.89716	3.67015	2.62234	13.4679	12.0612	12.6065	27.5187	31.2156	67.1767	39.5775	40.7453	121.905
LOC_Os11g08210	Profile_21	26.3419	30.4209	33.7568	23.6458	24.1965	14.8515	20.9731	30.6015	34.2674	23.6914	66.8898	71.5155	75.4049	107.854	88.6108	263.874
LOC_Os11g07916	Profile_21	35.4081	90.9667	61.4648	68.4072	86.0996	66.8179	96.5726	83.8753	68.938	65.5719	99.5662	94.5786	116.818	96.7081	126.575	132.522
LOC_Os11g06150	Profile_21	1.87879	0.206802	2.27618	0.551663	0.486198	1.0024	1.01359	1.73288	3.21423	3.32534	42.5061	68.4312	57.1318	17.8361	52.2171	59.2824
LOC_Os11g05700	Profile_21	3.76883	17.3714	28.2007	11.5247	8.13258	5.87257	12.964	8.98872	14.76	7.19424	25.0919	36.8444	37.4495	47.8874	32.4373	55.4143
LOC_Os11g05530	Profile_21	10.4648	11.3465	14.2462	6.12504	16.664	9.81916	17.7512	20.2759	16.2333	21.4211	36.8983	32.3481	37.2977	38.9976	40.2713	65.1738
LOC_Os11g04560	Profile_21	3.17158	12.2185	4.77802	6.69475	9.04778	2.79971	10.2683	10.634	6.40351	9.94232	24.8501	22.5425	30.3261	32.9915	30.5942	35.359
LOC_Os11g03420	Profile_21	7.15979	31.4958	21.8727	19.5933	58.8184	33.5314	36.7685	24.9786	17.3572	22.5041	37.6155	47.381	43.8701	56.4308	46.0316	43.7422
LOC_Os11g03370	Profile_21	1.44026	9.36557	13.2621	10.3615	13.672	15.5479	9.94659	6.2372	14.5759	12.0762	13.1501	14.9971	15.7947	21.0846	7.46403	15.6228
LOC_Os11g02520	Profile_21	28.7628	0.0215959	69.1701	2.21219	12.4504	27.8785	10.9522	11.6929	69.9965	82.9492	101.203	101.826	234.648	116.435	154.546	170.454
LOC_Os11g02440	Profile_21	20.9175	3.13967	16.282	3.1326	1.55604	5.95055	4.01206	110.815	83.4587	104.002	214.084	177.44	211.757	169.305	280.219	230.445
LOC_Os11g02100	Profile_21	0.918822	0.156935	4.86623	0.621978	0.192501	0.294462	0.174155	1.31503	1.88392	1.39665	15.543	34.6115	21.9425	19.8967	23.1569	21.0816
LOC_Os11g01530	Profile_21	76.8623	65.6271	68.1093	63.4108	155.36	220.505	144.356	180.998	228.717	221.205	307.973	394.503	381.075	600.651	367.868	768.899
LOC_Os10g42690	Profile_21	3.18203	3.45485	4.42229	3.17616	2.44039	4.37564	4.93783	3.66861	3.6039	3.77345	21.834	16.6815	33.9498	39.9051	18.0009	51.6929
LOC_Os10g41930	Profile_21	5.60404	2.19353	1.9258	1.09429	1.81006	1.09754	1.56379	17.0822	10.2354	9.42592	26.5468	25.8212	42.153	56.4259	39.8559	103.58
LOC_Os10g41749	Profile_21	3.22071	4.72987	5.75776	2.56086	4.12709	6.34346	6.68173	10.8152	10.095	8.95126	11.8275	12.0114	16.0431	9.25017	7.58834	11.8685
LOC_Os10g40360	Profile_21	15.3669	21.7501	27.0143	12.2123	36.2233	49.062	28.6415	53.612	32.9619	25.1034	77.0404	73.1508	78.5698	98.9965	78.3104	81.0319
LOC_Os10g39710	Profile_21	11.5373	12.825	10.1249	7.52085	9.02246	11.3596	3.32084	29.3829	24.9953	27.569	47.2225	67.8448	38.1533	50.681	86.061	20.4574
LOC_Os10g39680	Profile_21	13.2626	24.5361	87.7789	24.2198	19.395	21.0675	38.6837	52.1194	38.2419	39.9842	55.1436	47.9993	40.4172	171.251	183.805	64.1237
LOC_Os10g39140	Profile_21	97.6989	87.9884	138.007	92.0827	68.6422	110.484	75.9075	131.062	116.314	145.768	261.818	268.072	468.315	215.044	210.197	485.158
LOC_Os10g39100	Profile_21	5.55241	8.66573	20.6144	4.29656	8.87665	13.6924	6.61348	23.254	24.2576	16.6188	72.4345	92.3684	100.968	120.809	118.928	177.621
LOC_Os10g38870	Profile_21	51.1292	141.614	177.556	130.989	75.3641	58.2506	118.204	200.501	327.192	680.525	280.491	320.227	776.398	318.123	638.734	659.362
LOC_Os10g38470	Profile_21	63.3994	200.352	75.4447	114.704	178.576	170.606	138.911	123.722	87.4957	65.0854	189.527	179.119	241.351	279.065	201.244	302.309
LOC_Os10g38360	Profile_21	18.7187	35.1897	4.91901	13.5695	10.6886	7.84172	16.8354	20.9514	7.3433	12.5529	145.832	90.9281	270.548	446.73	314.409	604.471
LOC_Os10g38340	Profile_21	0.964351	1.71605	1.11179	0.258888	0.217006	0.116181	0.451545	0.632881	1.00598	2.57636	54.7508	25.7188	185.864	98.1981	46.7906	487.515
LOC_Os10g37570	Profile_21	0.590096	1.42278	1.26839	0.650637	0.66394	0.957571	1.14984	3.28952	4.43209	9.83906	17.0967	17.5782	33.6866	26.9028	28.7676	38.2829
LOC_Os10g36848	Profile_21	6.73902	6.68178	17.7206	4.21582	17.6274	42.8081	11.6167	26.1408	26.0566	26.2567	66.5279	117.689	80.1133	92.9307	137.685	104.31
LOC_Os10g36210	Profile_21	0.662486	0.794317	1.4078	0.232237	0.311466	0.586386	0.303457	1.55486	2.07325	2.68448	12.3573	13.5299	63.8909	29.667	14.8373	89.9175
LOC_Os10g36100	Profile_21	0.221535	0.0812824	23.4194	2.56477	2.79169	49.3377	7.53176	0.707294	115.225	52.12	238.166	667.104	410.67	1511.97	1174.01	1426.52
LOC_Os10g34940	Profile_21	27.0007	42.3268	25.429	27.0707	44.1499	42.5662	35.2789	112.29	56.1015	60.3651	191.987	124.325	157.579	118.219	123.702	94.8341
LOC_Os10g34930	Profile_21	27.0952	70.1864	32.926	37.6202	39.8911	32.1896	42.2256	53.3984	22.1909	32.3846	75.7039	72.0232	105.002	141.761	239.974	246.516
LOC_Os10g34440	Profile_21	5.01721	14.5072	7.9864	5.88625	16.362	12.6536	9.64053	15.6282	8.45456	10.7876	27.3144	29.2998	40.3674	32.7013	36.6597	47.2908
LOC_Os10g33930	Profile_21	16.7271	18.7901	20.0911	15.6861	19.0155	23.9324	20.362	17.2703	20.3039	20.3491	37.7961	39.1245	63.3382	49.3982	46.6116	70.4675
LOC_Os10g33040	Profile_21	0.93118	0.337588	11.5153	0.524517	1.01777	12.0809	1.53914	1.03818	5.97165	3.75012	13.401	14.4094	23.8417	21.4854	5.38846	39.0641
LOC_Os10g31330	Profile_21	306.882	171.098	3203.52	389.187	439.541	1682.96	408.222	457.818	1507.18	1222.25	826.176	1681.61	1132.51	2312.47	3847.32	1427.8
LOC_Os10g31320	Profile_21	35.3936	6.91808	233.751	24.8874	45.7573	315.148	42.149	43.8049	185.491	243.547	140.967	216.907	271.223	215.172	705.658	191.021
LOC_Os10g30450	Profile_21	22.6606	71.3852	40.6869	44.8318	93.5035	106.3	118.671	28.5008	35.0203	21.6705	76.1224	121.133	82.424	233.927	218.586	174.666
LOC_Os10g30390	Profile_21	0.268591	0.221732	0.170574	0.123931	0.287092	1.00543	0.410101	1.95326	1.70913	1.98453	14.2878	30.7867	22.0131	36.5863	53.6837	30.3273
LOC_Os10g28080	Profile_21	83.2534	144.169	58.331	144.499	191.821	120.701	1152.66	190.443	115.131	77.2258	288.098	352.754	482.814	777.416	712.843	501.751
LOC_Os10g28050	Profile_21	37.4588	45.891	80.7503	33.8873	54.0307	72.9502	56.6623	82.7428	98.8764	85.7337	122.588	132.511	151.722	113.108	132.526	192.549
LOC_Os10g26050	Profile_21	16.9012	36.4861	34.3847	34.1473	28.0612	30.5348	26.2915	36.7536	34.9363	26.7968	45.333	37.0921	81.1215	47.8118	38.4516	159.424
LOC_Os10g25550	Profile_21	9.49831	22.9536	16.8671	11.2787	10.5391	11.4388	8.2387	23.295	18.5465	32.4198	48.7693	35.0495	52.983	56.4395	72.3863	66.4821
LOC_Os10g25230	Profile_21	3.38024	0.889728	8.87389	3.79132	3.29889	4.24943	3.3884	3.16724	14.9478	57.2758	37.4117	34.7468	153.942	21.6942	123.282	82.2275
LOC_Os10g25130	Profile_21	14.6153	24.226	42.2015	22.3569	25.1848	38.6312	26.7365	17.6659	21.0711	15.1523	43.9046	55.6844	64.8946	122.089	88.3425	120.796
LOC_Os10g23820	Profile_21	0.286361	1.12947	9.41467	3.33929	2.81921	19.6648	3.17722	10.095	18.7	20.441	32.1221	28.8539	36.7012	63.0079	86.2203	45.2227
LOC_Os10g23310	Profile_21	0.364428	0.225636	11.5496	2.01782	1.78364	8.57319	2.64304	2.71485	17.9197	21.3585	210.296	140.582	338.806	332.036	232.298	658.694
LOC_Os10g21670	Profile_21	0.17448	2.06457	3.55434	15.655	6.59617	16.8691	33.0877	150.221	61.4563	51.0425	152.375	185.014	108.768	125.504	204.101	43.2249
LOC_Os10g20610	Profile_21	0.049144	0.30653	0.528165	0.0329828	0.0995289	0.304492	0.050024	0.261503	0.779233	0.640054	7.53641	22.3266	9.864	25.9707	52.5306	18.7319
LOC_Os10g20350	Profile_21	2.40522	1.80205	1.68249	0.305215	0.832327	0.480052	0.629559	1.59175	3.98494	5.23444	46.8321	42.3958	169.369	72.8355	59.6412	294.742
LOC_Os10g08550	Profile_21	116.562	193.082	183.15	153.043	163.724	177.754	202.1	177.366	151.57	153.151	256.52	258.686	278.102	264.44	334.071	231.785
LOC_Os10g01134	Profile_21	36.2159	82.6445	61.2781	69.9119	66.1731	117.577	58.2953	71.9658	115.088	159.833	125.074	153.793	247.638	261.567	362.361	263.544
LOC_Os09g39960	Profile_21	20.8779	31.4953	35.0152	20.2796	39.4512	51.2143	32.6715	32.2251	32.9432	15.5236	40.6009	46.3032	44.5768	52.7004	40.9897	64.9114
LOC_Os09g39940	Profile_21	139.63	63.8809	96.6993	60.6152	83.2135	134.338	144.121	120.319	184.682	211.041	492.218	595.717	641.484	799.691	1194.02	1135.48
LOC_Os09g38920	Profile_21	13.8457	11.5539	20.1156	3.09469	28.6314	25.1759	19.0035	36.7843	40.53	40.3118	59.3287	66.026	69.439	67.6558	63.2618	132.151
LOC_Os09g38840	Profile_21	0.321	0.794993	1.06063	0.492079	0.768307	1.49167	0.507945	1.88667	1.47032	1.17674	7.1579	7.44844	20.21	30.3237	8.55964	35.3235
LOC_Os09g38410	Profile_21	15.5981	12.7038	24.0443	5.77178	26.7191	27.2063	20.6254	29.8704	29.2698	27.7146	46.0853	51.0259	77.9664	76.0529	48.9245	98.7309
LOC_Os09g38350	Profile_21	0.131428	0.0103332	0.176103	0.0850569	0.190124	0.853091	0.286674	0.309712	0.340794	0.66776	6.91925	9.35928	9.38189	17.7407	13.541	26.0451
LOC_Os09g37080	Profile_21	1.51719	1.65362	5.89446	1.96164	4.15717	3.79394	2.34379	4.62231	6.81484	19.2533	35.6484	20.6865	82.492	55.6234	38.6192	114.339
LOC_Os09g36800	Profile_21	18.6911	5.85243	15.0531	3.9348	9.83207	15.3667	15.4162	35.0777	29.1649	31.1949	53.9642	49.3978	68.9113	58.2725	49.6442	68.2709
LOC_Os09g36250	Profile_21	2.13819	3.33417	3.06396	2.17646	1.33118	1.30027	1.71216	11.4282	13.5316	22.3021	22.002	20.9388	19.1479	15.5732	22.1073	14.5851
LOC_Os09g36200	Profile_21	49.9933	17.5542	114.708	6.41714	312.452	446.648	67.7635	67.4088	106.82	60.5947	184.48	279.731	222.639	595.597	218.82	516.984
LOC_Os09g35790	Profile_21	23.2867	81.0719	34.9689	27.5513	75.0302	57.3082	94.2049	97.7618	78.2182	55.5613	107.092	88.5347	86.9602	90.8786	52.9919	181.921
LOC_Os09g35010	Profile_21	3.51448	2.16549	1.81391	3.05737	0.876818	0.631171	0.863245	4.79724	7.34034	108.634	83.3257	26.1471	96.6989	26.1877	82.0812	83.8823
LOC_Os09g34230	Profile_21	8.34351	0.572498	1.16878	0.469066	0.27797	0.346875	0.211771	2.72149	4.34053	7.32764	7.41605	14.9397	19.3545	23.3689	27.9618	106.529
LOC_Os09g33680	Profile_21	26.6594	4.95497	11.2887	2.34984	9.15061	8.04031	11.8017	30.9535	49.4322	56.8584	63.7171	83.7196	147.293	103.143	111.196	196.987
LOC_Os09g32570	Profile_21	0.549116	2.7358	2.08388	1.70205	2.30223	1.79067	4.13033	2.04535	1.17579	2.30187	9.75165	10.5292	20.2212	14.9677	14.1583	27.3666
LOC_Os09g32510	Profile_21	12.5349	23.3272	40.9379	36.5908	17.6191	18.684	37.3561	25.6821	32.2414	28.8172	36.4009	38.2365	47.9253	69.8954	30.4589	62.3548
LOC_Os09g31130	Profile_21	5.98904	19.166	17.054	27.0171	23.3558	31.1506	34.7792	11.9602	19.0721	14.0668	31.7108	38.2653	46.8285	88.552	46.0936	165.14
LOC_Os09g31031	Profile_21	3.94877	23.2536	39.2942	35.0322	6.96426	1.80948	11.3952	4.83276	23.7576	84.2396	68.5682	77.3686	337.027	139.26	107.099	250.255
LOC_Os09g30414	Profile_21	5.26232	6.3851	8.76749	5.62296	4.60164	9.92286	4.83969	6.18984	7.60822	6.03512	24.9373	19.6705	20.461	19.3767	6.94249	12.4041
LOC_Os09g29310	Profile_21	3.46603	2.73806	3.45551	2.36181	3.88384	2.64179	6.10576	6.32341	6.12445	11.7756	40.4983	37.228	84.6308	67.4271	60.7201	171.464
LOC_Os09g29200	Profile_21	79.1015	49.1573	42.4185	27.2833	35.4584	26.0214	26.0951	136.78	100.388	96.3431	224.408	235.789	363.614	292.385	74.315	452.336
LOC_Os09g28354	Profile_21	12.3685	12.0932	18.1398	6.55647	7.43221	9.02953	9.11736	19.8409	17.8081	16.7261	43.2048	58.66	65.3102	88.1498	75.2321	112.225
LOC_Os09g28160	Profile_21	10.7781	6.22068	9.86718	5.35477	5.00822	7.08271	5.49266	10.5393	11.9588	11.3239	56.7346	59.4313	118.472	120.733	80.7608	245.233
LOC_Os09g28000	Profile_21	30.1969	52.4314	26.7122	32.5488	34.8884	37.4255	37.94	46.9863	38.3592	33.9858	79.2749	64.8391	83.1294	101.948	48.1166	122.907
LOC_Os09g27930	Profile_21	0	0.259695	0.829845	0.0475035	0.254838	0.0243636	0.0864566	0.502174	3.86895	13.213	38.6183	33.3783	300.653	36.0467	33.6993	263.788
LOC_Os09g27670	Profile_21	4.99448	8.52715	5.72746	5.54184	6.27577	11.9527	11.578	12.8226	20.0569	29.6936	28.6585	27.7364	77.521	23.3194	20.7774	59.9987
LOC_Os09g27260	Profile_21	1.42626	1.46623	1.65642	0.812739	4.99588	4.40458	3.20491	5.18367	2.98126	4.11145	71.6265	62.4494	198.003	148.032	79.8571	617.891
LOC_Os09g26660	Profile_21	4.8337	0.8428	1.28245	0.429985	0.534481	0.973562	0.661689	9.23513	5.50964	6.94564	23.3276	14.5107	30.0972	13.2664	19.9648	25.5687
LOC_Os09g26144	Profile_21	2.74973	3.83807	2.04407	1.86117	3.5467	7.95061	1.69367	10.9458	4.24038	5.41584	16.5695	11.8251	16.8161	16.2085	6.91572	15.2955
LOC_Os09g24580	Profile_21	43.4567	234.07	101.764	131.324	116.149	57.9876	179.234	224.751	150.056	492.596	676.419	276.117	641.099	530.237	311.608	634.166
LOC_Os09g23530	Profile_21	0.583864	9.07769	1.64005	10.8128	16.1276	15.2616	78.465	27.0683	12.6381	12.9906	31.8738	25.5941	25.1923	62.5092	47.4365	21.2108
LOC_Os09g23140	Profile_21	1.52475	3.36897	4.94236	1.37698	3.85999	2.37337	2.94433	4.71295	8.99604	6.23382	14.9439	23.2231	37.6184	22.5709	19.0311	53.8944
LOC_Os09g22000	Profile_21	1.31827	1.75071	4.46874	2.22149	5.41702	11.8227	9.57396	13.2212	41.1475	74.0887	121.386	75.0384	147.032	207.643	121.893	141.316
LOC_Os09g20930	Profile_21	15.1804	9.16543	16.9594	3.91194	25.5552	21.2541	18.3862	34.5718	49.1106	106.962	49.8796	39.8474	117.637	55.3053	20.6751	122.297
LOC_Os09g20460	Profile_21	10.5315	6.44758	4.94137	4.40732	4.67085	5.45874	5.37249	20.1569	17.5394	26.1831	33.0046	28.819	36.1647	47.1318	42.5795	43.2343
LOC_Os09g20260	Profile_21	0.191232	0	17.1331	0.593591	1.63523	16.8677	1.03168	0.254394	7.14161	2.42675	14.7393	35.0781	52.7552	133.805	29.2374	108.604
LOC_Os09g20090	Profile_21	2.77816	0.554368	1.34288	0.212624	1.21742	2.03841	0.506046	3.98537	3.53871	8.10574	18.4187	16.2239	67.1357	35.2685	25.2919	50.1015
LOC_Os09g19970	Profile_21	3.29168	5.46745	3.73758	6.00064	5.12497	7.74762	4.90821	2.39853	2.95118	5.74881	55.4236	46.3853	210.249	159.442	57.8499	478.803
LOC_Os09g19350	Profile_21	0.123167	0.251777	1.85664	0.106281	0.439498	1.61712	0.17194	2.7901	2.90741	2.51197	5.88435	11.861	8.90791	8.01203	9.54837	6.0884
LOC_Os09g17540	Profile_21	0.195892	0.0808579	0.129189	0.0739528	0.0165304	0	0.014955	0.0912075	0.521086	2.36732	16.5097	9.7222	131.372	13.9884	12.0173	176.519
LOC_Os09g17530	Profile_21	0.0700528	0.173493	0.431194	0.0528925	0.0236457	0.054255	0.149745	0.111829	0.679613	3.01784	36.4405	25.0823	233.461	39.99	34.0412	413.903
LOC_Os09g17190	Profile_21	0.57884	14.8502	6.0165	6.82464	6.47768	8.09247	9.02843	2.71286	1.97869	4.09283	22.6158	20.9086	98.0968	31.3036	21.4215	206.656
LOC_Os09g17152	Profile_21	0.742837	1.36701	4.38185	1.92799	2.77379	5.20184	2.76463	1.97638	7.23565	21.1635	17.2069	14.952	70.9333	21.0051	21.4173	48.713
LOC_Os09g17146	Profile_21	0.885145	0.591535	2.96506	1.12447	0.953228	1.87162	0.746538	0.740142	2.88877	7.49542	29.6419	29.1373	149.754	47.3143	39.4071	256.462
LOC_Os09g15560	Profile_21	0.10842	0.134257	0.127115	0.0409305	0.146385	0.0699749	0.0331084	0.923071	1.71346	7.80709	22.4426	14.1028	265.179	15.5069	27.1531	388.47
LOC_Os09g15550	Profile_21	0	0	0	0	0	0	0	0.0785367	0.354118	1.02274	12.3324	7.84834	80.6515	15.7964	13.0244	210.232
LOC_Os09g13920	Profile_21	27.1291	56.4175	71.1929	65.6722	117.336	90.9948	126.824	72.8717	54.1807	93.1119	89.9121	61.2974	96.6901	140.092	95.4424	187.127
LOC_Os09g11460	Profile_21	76.5754	125.253	4.75334	101.751	108.756	149.319	126.143	144.408	156.388	259.804	159.183	189.339	120.427	197.132	172.741	92.4143
LOC_Os09g08390	Profile_21	39.2721	24.3215	51.8515	22.323	36.3111	37.5541	38.4388	43.4649	47.614	39.8688	70.8441	80.5018	96.7307	92.7783	80.4577	106.359
LOC_Os09g08130	Profile_21	17.6435	26.4198	23.7201	15.4507	13.7519	20.1593	12.3733	14.3343	26.4058	29.0792	67.0782	114.545	142.229	227.188	154.982	242.41
LOC_Os09g04790	Profile_21	187.988	197.967	202.082	104.751	574.868	542.672	331.393	430.306	380.251	271.253	616.878	631.056	526.946	601.592	642.099	658.706
LOC_Os09g04050	Profile_21	5.85573	11.481	11.0223	11.0878	10.5313	29.3252	20.4383	26.0229	46.186	105.484	95.2307	75.6746	167.037	165.143	109.04	168.256
LOC_Os08g45210	Profile_21	40.581	45.4757	45.2328	27.4763	46.5522	47.1227	46.2904	63.2555	54.4516	37.2152	98.9072	97.7138	99.0964	95.774	128.162	88.0459
LOC_Os08g44370	Profile_21	29.1124	28.872	49.1029	24.1797	35.0079	65.0172	41.4417	55.3189	64.0198	37.4148	88.4205	90.4525	96.5989	118.861	90.7279	108.166
LOC_Os08g42570	Profile_21	0.253936	0.889354	3.41028	0.348602	1.94804	7.77146	2.01617	2.41994	3.33771	2.56718	9.2947	14.7181	11.4342	24.8163	35.4708	26.3546
LOC_Os08g40500	Profile_21	26.0509	46.7396	39.1419	20.6781	175.135	88.961	80.3598	69.4811	41.0641	51.897	86.126	77.1816	51.6039	84.4295	101.554	100.108
LOC_Os08g40270	Profile_21	0.929383	1.65538	3.42741	1.74367	2.33853	7.84359	3.39537	1.02505	3.02484	2.75945	8.51203	15.7131	17.7947	33.1312	16.2888	38.9699
LOC_Os08g40110	Profile_21	25.5245	25.3519	53.8185	19.2287	47.6903	47.4242	38.9723	41.7292	39.8856	28.8543	54.5127	60.6515	64.5806	57.9831	70.7495	75.3566
LOC_Os08g39850	Profile_21	14.2438	14.8269	36.2276	7.76532	20.614	90.2427	23.6892	46.9775	60.9063	27.5449	130.962	171.609	240.719	375.003	169.305	445.571
LOC_Os08g39840	Profile_21	48.3715	139.795	87.9026	127.067	81.5512	263.588	137.255	85.3287	113.577	61.3103	154.979	201.145	183.46	283.028	146.731	230.721
LOC_Os08g39730	Profile_21	1.92876	3.95978	8.74045	1.34175	10.1386	24.8183	14.9696	1.453	5.58843	2.70309	46.0392	75.9986	88.8406	427.002	158.317	456.111
LOC_Os08g39660	Profile_21	0.562249	3.84941	37.6798	0.984885	14.2261	59.9535	6.33212	18.7048	35.9231	11.3672	55.4877	87.1975	61.193	63.2266	49.8467	78.3365
LOC_Os08g39140	Profile_21	76.5955	64.4021	87.5789	36.8247	98.2362	125.553	102.838	167.896	167.892	112.548	162.338	220.969	177.286	132.944	149.149	223.329
LOC_Os08g38900	Profile_21	177.467	269.353	287.477	201.159	439.652	359.396	386.311	747.278	599.188	908.175	1100.83	876.812	1234	628.97	1002.72	758.951
LOC_Os08g37874	Profile_21	9.0306	7.59931	10.316	5.66174	9.9747	12.1876	10.3413	7.0471	12.932	9.53198	40.1338	47.0092	61.2967	124.77	71.9622	205.762
LOC_Os08g36920	Profile_21	0.735554	0.0552025	1.29358	0.639519	0.564273	0.794096	0.551334	2.41957	5.04329	28.2205	18.4022	13.9131	46.8046	4.40556	33.6701	20.6087
LOC_Os08g35600	Profile_21	1.43462	0.704195	0.477321	0.546474	0.209402	0.420413	0.449932	1.85688	1.61384	2.09764	14.5906	10.0129	19.9483	17.3483	9.65088	52.3075
LOC_Os08g34790	Profile_21	4.07198	5.15362	5.14839	3.06378	3.84083	8.01427	3.25814	12.2154	13.4359	11.8263	34.1393	32.9098	40.9909	47.8978	18.8304	38.9145
LOC_Os08g34720	Profile_21	80.0611	16.3715	15.1106	19.81	10.6788	12.3004	27.9064	54.0868	43.4998	38.7124	112.527	143.276	130.98	224.214	244.282	153.846
LOC_Os08g34280	Profile_21	11.9691	2.65149	10.1938	2.17245	2.79502	4.89732	2.16084	63.1288	59.6647	80.0423	147.281	141.518	184.502	177.666	191.518	265.379
LOC_Os08g33150	Profile_21	4.09287	1.70883	1.40649	0.142081	0.762214	1.16593	0.379264	39.6374	20.7235	37.1868	106.877	75.0176	82.5088	60.3809	100.843	94.1527
LOC_Os08g32960	Profile_21	0.86212	0.0486641	0.479471	0.0890165	0.179078	0.570685	0.175511	2.43489	14.4447	36.8961	11.5982	12.671	29.5044	21.3114	26.3056	36.3125
LOC_Os08g31860	Profile_21	3.88342	0.567031	0.898219	0.0930834	0.481524	0.654728	0.629246	0.688809	0.67793	1.7468	21.7788	16.915	62.935	48.4257	40.1501	145.292
LOC_Os08g31850	Profile_21	1.35357	0.79816	0.935179	0.255499	0.636378	0.312001	0.531441	0.797428	0.816943	2.40946	31.5816	28.5139	122.7	56.4018	70.1329	259.694
LOC_Os08g31140	Profile_21	5.03858	23.3428	12.9275	8.7204	69.9862	27.5479	25.4824	18.2352	15.2282	18.9469	33.5298	42.6879	18.9843	29.846	73.7275	45.0697
LOC_Os08g30780	Profile_21	1.06205	0.633219	0.681888	0.0572779	10.8485	7.44863	1.37451	12.0562	11.7833	35.6193	14.2886	12.157	30.4946	15.9536	8.28457	11.4548
LOC_Os08g30770	Profile_21	1.63385	1.16297	1.6474	0.509897	1.67654	1.96278	0.711811	2.23146	3.60647	2.47168	8.46486	9.897	19.1572	24.1723	11.2183	58.1292
LOC_Os08g30100	Profile_21	0.605053	0.76589	1.4365	0.228419	0.776076	1.8588	0.646681	5.24792	5.11248	6.57697	35.6729	41.3312	85.6958	64.3867	99.8593	178.633
LOC_Os08g29570	Profile_21	25.5829	58.8262	23.2203	51.5165	32.7035	62.1301	47.1028	39.0212	36.232	38.9463	73.3852	103.35	90.4943	98.164	76.395	101.576
LOC_Os08g28710	Profile_21	4.92339	2.14343	14.1078	3.08854	2.48037	7.22782	2.90595	3.09881	22.5597	42.2759	40.9397	42.3013	131.828	68.5452	61.1725	118.75
LOC_Os08g27720	Profile_21	43.0998	14.9422	88.9602	11.8186	26.0716	30.0011	9.47757	36.2321	110.472	174.286	77.2414	103.047	160.112	95.7008	200.289	153.583
LOC_Os08g24750	Profile_21	0.273288	0.661786	0.523338	0.0275123	0.159893	0.253989	0.111272	0.281147	0.410521	0.355931	7.01945	10.6321	16.2813	37.7882	20.6712	63.7995
LOC_Os08g24300	Profile_21	8.02171	4.80435	7.05368	4.27531	14.3347	23.9981	13.2567	83.863	44.1533	52.7103	192.386	239.722	180.847	237.688	872.155	141.038
LOC_Os08g24200	Profile_21	25.2448	5.45359	109.539	21.0203	15.4496	59.569	18.4441	242.299	317.195	231.287	502.771	613.909	448.951	501.741	1509.83	590.779
LOC_Os08g23150	Profile_21	12.5583	11.9544	21.1852	12.6969	12.0983	16.127	19.8167	18.4414	28.1687	26.5941	68.3597	77.6926	86.9547	162.763	176.251	194.155
LOC_Os08g14570	Profile_21	17.6325	3.64199	16.7688	2.27759	5.00191	11.6229	7.47867	44.8511	61.199	42.9729	92.8667	115.731	148.447	126.402	104.553	170.641
LOC_Os08g09010	Profile_21	8.45477	28.8411	33.1538	30.0397	61.9616	61.2731	71.5707	43.0234	30.0824	27.1663	48.4396	77.0185	75.4333	134.923	118.309	75.2665
LOC_Os08g08840	Profile_21	19.2725	18.7379	21.9062	13.7205	23.7505	24.8772	20.3779	27.7022	26.45	19.0807	47.132	53.2078	60.949	79.0386	83.6277	93.1139
LOC_Os08g08120	Profile_21	14.3527	12.8488	10.9332	5.7823	47.0672	58.9016	67.696	54.5339	62.1361	103.698	70.8514	52.9715	103.786	61.3311	74.5509	71.7452
LOC_Os08g07720	Profile_21	0.900124	0.321334	0.442099	0.0244911	0.525542	0.62805	0.609177	6.136	3.91326	16.2444	15.1364	11.0125	36.3756	27.9374	20.6906	51.624
LOC_Os08g07100	Profile_21	22.6962	0.120453	558.201	14.4649	27.5556	117.028	16.0671	6.54511	319.207	148.215	135.965	346.818	495.772	214.651	271.746	426.067
LOC_Os08g06170	Profile_21	3.74468	0.134142	0.18185	0.10038	0.239334	0.274576	0.311254	3.10092	1.98321	5.96039	19.8179	19.8914	24.0016	11.2538	24.3214	25.9556
LOC_Os08g06100	Profile_21	63.6589	7.88835	34.7537	9.06814	13.6466	31.7969	16.0739	268.138	207.124	272.87	564.821	448.92	520.424	315.612	454.609	472.391
LOC_Os08g04840	Profile_21	13.2141	22.034	43.7511	10.0762	39.5882	21.4003	40.9034	55.5373	44.6995	129.603	71.3429	55.2819	211.573	58.2083	91.1449	181.493
LOC_Os08g04630	Profile_21	3.81394	2.74128	14.4576	3.47423	3.25684	6.01058	4.18934	2.1279	9.39716	5.56754	19.9481	24.5807	50.4643	43.5332	18.5246	101.001
LOC_Os08g04560	Profile_21	1.2198	0.797808	1.23323	0.284752	0.393832	0.419876	0.863751	3.62165	4.41486	3.36508	30.1209	29.8406	31.8864	49.7583	86.6669	50.614
LOC_Os08g04540	Profile_21	0.960371	2.0279	1.4247	0.828705	1.29666	1.93286	7.55321	8.29118	5.48346	6.3325	67.9963	66.0493	97.1309	192.009	131.251	216.193
LOC_Os08g04350	Profile_21	0.723729	0.553208	4.26618	1.43694	3.33861	6.22799	3.65888	5.8408	10.1921	18.0663	66.6303	46.2473	195.514	106.396	38.7579	168.796
LOC_Os08g04340	Profile_21	1.4347	3.92478	18.1814	3.73829	10.711	21.4389	8.86545	16.032	27.0186	32.8056	107.215	92.861	314.41	239.442	91.9297	454.992
LOC_Os08g04180	Profile_21	107.392	71.8932	59.468	77.4404	55.1353	65.1495	73.3553	73.0463	95.2532	134.673	252.268	255.233	361.236	658.662	510.763	785.392
LOC_Os08g02230	Profile_21	34.3892	34.6059	185.412	63.508	27.9461	58.1393	59.9076	35.2404	127.618	115.915	111.826	182.994	183.749	406.924	319.177	356.092
LOC_Os08g02030	Profile_21	1.30064	12.081	8.3469	8.28125	13.6636	16.6593	37.9063	4.71109	4.92727	3.13189	38.1962	46.4442	49.9466	199.889	72.3895	222.055
LOC_Os08g01830	Profile_21	1.03215	0.594169	0.855433	0.441908	0.488551	0.771822	0.289829	2.885	3.05189	4.04115	7.65122	6.37333	18.6752	12.0312	7.7528	30.4649
LOC_Os08g01240	Profile_21	30.6927	23.4986	34.519	14.1677	20.3824	25.215	15.3851	73.579	76.2729	63.2072	116.484	119.061	94.2482	103.639	138.054	111.716
LOC_Os07g49400	Profile_21	288.778	227.524	192.319	104.041	220.44	138.871	164.597	549.241	505.119	342.793	750.204	676.908	696.596	763.294	585.964	1056.41
LOC_Os07g49114	Profile_21	15.8694	7.93342	6.82043	12.5525	5.65977	11.5066	18.2086	54.4899	65.0305	90.4855	107.197	86.2465	133.377	106.519	196.382	190.954
LOC_Os07g48550	Profile_21	82.8399	29.9772	15.7078	15.5957	56.0758	103.402	51.9554	27.1983	48.157	68.8602	74.5349	91.2934	134.512	262.317	94.1886	269.836
LOC_Os07g48260	Profile_21	5.85267	8.28923	5.33054	4.22758	8.66103	8.40834	5.63435	20.9027	13.1523	22.0047	34.9448	21.7037	30.9257	20.751	19.3251	12.1695
LOC_Os07g48100	Profile_21	22.8739	38.0557	24.4542	21.825	27.5551	32.7979	30.1755	38.2639	38.3372	40.1459	72.8727	73.2896	96.0753	76.9974	64.9592	91.0431
LOC_Os07g47590	Profile_21	5.26629	11.1963	18.5795	7.92828	35.3408	33.2254	30.8417	18.5027	15.5778	20.3693	32.1822	30.4792	40.6727	136.21	54.207	132.865
LOC_Os07g46860	Profile_21	0.130254	0.119478	0.356334	0.0874196	0.175865	0.291432	0.185622	1.57104	0.434806	1.23971	24.7025	17.3099	52.7403	44.9361	51.7436	108.639
LOC_Os07g46846	Profile_21	2.44394	0.548463	1.64132	0.0836043	0.560633	4.94946	0.246355	43.1298	22.633	17.0441	98.7419	182.944	118.317	85.6431	314.995	114.738
LOC_Os07g46520	Profile_21	11.0227	10.5625	12.7121	1.01292	15.876	9.35111	19.0405	83.4895	91.9443	211.038	101.45	86.7679	276.085	71.1115	115.623	180.941
LOC_Os07g46060	Profile_21	2.49743	4.10633	8.20102	3.05147	5.19783	17.1004	3.74677	11.2931	12.0122	7.04415	38.6175	50.781	35.8214	36.2889	28.5186	38.306
LOC_Os07g44410	Profile_21	7.38691	25.9945	43.9119	14.7617	19.9816	17.4532	25.0628	16.8458	19.5485	31.478	102.499	68.6836	250.813	381.979	145.448	986.946
LOC_Os07g44330	Profile_21	46.0763	128.44	104.029	57.8862	276.06	287.562	444.476	314.816	353.566	609.08	500.549	303.416	1160.37	456.6	335.624	795.087
LOC_Os07g44140	Profile_21	0.853694	0.289131	0.461953	0.0578461	0.221659	0.127149	0.140374	0.882321	1.41802	2.17108	17.4336	12.4189	69.2441	31.6821	20.3161	145.53
LOC_Os07g43925	Profile_21	0.674258	1.93975	2.33563	0.50909	4.138	3.75038	6.06468	16.8465	11.9316	29.8297	15.8785	9.56107	41.1914	11.3229	19.1385	26.8545
LOC_Os07g43800	Profile_21	10.6612	67.6076	13.8755	37.4849	40.847	13.392	79.0344	93.7954	42.801	85.0891	173.472	87.7604	77.507	99.7273	110.982	62.2635
LOC_Os07g42960	Profile_21	65.3524	23.8448	52.5737	20.2411	20.6156	45.8554	34.1953	127.888	180.482	327.086	379.711	409.493	967.254	434.32	592.682	526.991
LOC_Os07g42740	Profile_21	10.6876	14.4507	14.3087	11.3677	9.26275	11.1589	12.4759	16.3046	16.9533	18.8507	39.427	36.2788	54.546	81.4242	39.4132	122.749
LOC_Os07g41460	Profile_21	2.60473	6.15577	8.68258	4.71744	2.20663	2.38652	2.62018	2.59539	3.91592	7.04835	43.77	42.5343	239.677	76.3705	55.5211	564.998
LOC_Os07g40630	Profile_21	6.97612	6.37104	13.8397	6.98949	5.10085	15.664	7.81888	5.72999	9.33947	6.6748	25.1435	31.9564	33.0932	92.6821	33.5622	81.6869
LOC_Os07g39860	Profile_21	0.50241	1.38253	5.0723	0.842974	8.10236	6.91752	5.35272	1.09907	2.62048	8.38899	31.56	31.9373	80.7468	147.347	65.8893	239.064
LOC_Os07g39720	Profile_21	10.497	14.3622	12.8954	12.1885	20.4686	18.6133	11.7237	23.2772	18.2706	22.9392	72.6571	66.7837	166.171	148.857	92.5811	381.173
LOC_Os07g39520	Profile_21	11.9559	73.5973	64.5408	42.3727	62.1919	57.0451	59.6565	38.8693	41.1013	33.9893	68.2508	63.8881	70.635	112.661	75.6662	180.519
LOC_Os07g39270	Profile_21	22.9746	12.953	19.7024	12.6486	18.8874	31.0693	16.0322	95.1749	49.7676	59.1725	152.038	238.183	219.674	177.27	303.515	205.3
LOC_Os07g38630	Profile_21	64.2535	100.899	63.3788	106.421	81.4282	65.9541	133.706	145.36	117.879	464.483	573.956	364.701	779.039	458.847	734.661	800.587
LOC_Os07g37730	Profile_21	11.5943	0.483723	8.33154	1.44961	0.997329	1.2166	0.628168	2.47776	13.7998	13.8921	39.5151	37.3082	104.121	102.947	57.4348	291.802
LOC_Os07g36570	Profile_21	9.91704	2.19337	4.8763	1.94774	1.10277	2.94304	1.93166	3.34745	4.56828	2.89588	13.966	15.8911	29.6499	44.3962	15.3658	60.1319
LOC_Os07g36560	Profile_21	0.853098	1.15474	1.48678	0.847223	2.25695	2.54762	2.3939	1.92621	1.19779	2.71417	15.9871	16.9384	29.422	11.3834	22.3473	24.0489
LOC_Os07g36190	Profile_21	33.8861	38.2162	33.312	35.6599	64.1938	34.5201	124.334	165.238	138.484	287.255	147.519	95.0611	522.115	43.0033	114.702	165.228
LOC_Os07g35560	Profile_21	25.307	116.418	94.9879	115.556	109.35	193.469	110.89	138.54	106.445	186.672	241.462	169.732	322.55	239.899	192.439	188.157
LOC_Os07g34280	Profile_21	9.39567	0.127364	109.073	6.9543	5.90542	39.9569	5.86555	3.65733	81.0413	32.227	39.9703	97.7783	47.9672	45.7985	34.3982	66.372
LOC_Os07g33780	Profile_21	37.8178	21.756	25.9071	18.4419	28.2027	40.9099	35.9764	53.9596	55.4765	37.1822	195.63	341.975	407.967	427.308	377.612	878.463
LOC_Os07g33440	Profile_21	1.44205	0.661369	0.387453	0.715786	0.838293	1.42708	3.20485	3.03737	2.72027	2.74897	17.2184	19.6838	23.4727	32.5211	26.0709	38.3899
LOC_Os07g33270	Profile_21	11.9068	19.324	10.1527	13.7916	17.6747	11.4398	28.8608	17.3155	9.84489	37.8538	70.1408	47.3941	138.464	139.217	91.3055	236.799
LOC_Os07g32020	Profile_21	2.79554	2.85361	1.61132	2.24044	1.89776	1.03216	5.6276	18.2827	15.1806	26.0826	11.24	6.98446	10.5507	12.3213	19.9721	9.40378
LOC_Os07g31884	Profile_21	60.2466	65.9954	64.8118	28.8507	62.7571	56.1536	53.5508	183.097	159.701	198.172	200.963	210.213	282.327	188.18	178.775	274.587
LOC_Os07g26870	Profile_21	0.116864	0.205814	2.31555	0.129414	0.568028	4.82718	0.385419	5.73346	8.20687	7.97314	12.9482	29.0128	17.3266	15.3989	35.0905	9.97171
LOC_Os07g24230	Profile_21	0.864804	0.158651	0.315443	0.22249	0.337315	0.565592	0.762917	5.03126	6.88027	17.6169	10.7844	8.73086	32.4838	10.3696	8.90763	21.32
LOC_Os07g23570	Profile_21	1.04567	0.452171	0.339332	0.0469951	0.100844	0.154258	0.0570209	2.06669	1.07522	1.93619	27.8829	24.1663	71.6772	81.9578	72.9508	340.878
LOC_Os07g23430	Profile_21	0.118463	0.28252	2.44215	0.417405	0.666436	5.46411	2.0017	17.2824	16.2503	7.66488	28.1714	78.5208	27.066	31.1204	91.3058	24.3032
LOC_Os07g23410	Profile_21	0.122914	0.121764	1.5996	0.284601	0.597434	3.73165	1.26116	7.75696	8.33939	2.30274	14.4715	46.4961	9.09159	14.3919	69.2306	14.0093
LOC_Os07g17330	Profile_21	27.6779	14.6082	48.7495	16.6929	12.6836	18.6529	20.3311	32.106	84.0922	139.719	154.194	240.045	457.675	219.942	628.323	501.492
LOC_Os07g12340	Profile_21	21.0566	26.3693	19.1939	31.3368	17.0502	16.1974	18.3044	30.8011	32.1704	153.622	127.614	51.6859	136.409	63.0228	101.343	111.972
LOC_Os07g11870	Profile_21	1.08839	1.60733	0.648667	0.237402	0.367378	1.30188	0.0997094	5.50194	4.55285	4.72509	75.9447	142.177	138.787	203.792	287.483	256.731
LOC_Os07g11790	Profile_21	1.02343	1.9765	0.59995	0.112397	0.21355	1.17213	0.0795521	0.445567	0.943374	1.18378	41.835	98.0344	74.1097	175.699	243.885	207.366
LOC_Os07g11739	Profile_21	23.0757	19.4405	29.1587	8.04298	21.0536	31.0847	10.279	43.9259	56.4397	31.0717	226.646	494.961	331.615	780.418	877.009	760.407
LOC_Os07g09680	Profile_21	36.7678	36.5157	50.1525	27.6935	82.1136	69.8702	63.7793	47.6662	46.5671	36.5221	77.0328	83.0083	73.817	97.3119	94.8111	99.3001
LOC_Os07g09670	Profile_21	2.3288	1.72176	3.16623	1.01687	1.63843	3.44065	1.32805	4.26252	4.92596	3.12018	13.9574	15.8304	21.6837	17.8304	9.71057	33.2495
LOC_Os07g09420	Profile_21	8.93674	22.4279	15.618	20.7878	8.14815	12.3771	15.6935	5.98619	13.556	25.4273	72.6995	55.7127	174.569	108.621	77.2875	347.607
LOC_Os07g09190	Profile_21	20.7623	0.467423	12.8299	0.637971	0.820336	9.26287	0.917717	18.4874	38.3638	28.0135	81.5627	179.338	186.945	167.202	243.356	149.379
LOC_Os07g08970	Profile_21	22.6406	26.4784	33.656	7.6866	74.5906	94.3413	36.0184	46.4485	35.6022	31.4173	93.9592	78.1314	122.749	107.635	56.757	141.613
LOC_Os07g08840	Profile_21	537.945	592.421	913.688	351.217	886.633	567.339	461.156	1909.98	1489.22	1099.33	1498.44	1173.17	1411.04	831.321	1530.24	1293.53
LOC_Os07g08430	Profile_21	22.0619	47.209	52.2459	42.7097	36.2036	39.9033	49.1946	41.2649	41.0601	36.3193	161.434	199.975	199.384	384.853	373.485	406.591
LOC_Os07g07930	Profile_21	13.3261	10.3865	10.8148	2.96616	7.17616	11.0368	7.05678	52.0144	33.1944	54.6955	297.929	322.329	523.614	659.492	487.725	1277.91
LOC_Os07g06830	Profile_21	39.1056	55.387	30.3917	31.6658	46.6774	30.447	39.8058	111.224	58.3103	63.6066	260.012	194.334	343.484	373.102	218.637	1145.47
LOC_Os07g05830	Profile_21	1.14109	0.26167	3.14952	0.574376	0.224679	3.01951	1.10344	2.88416	18.4801	74.4746	44.8284	66.2789	217.911	19.9844	118.844	114.543
LOC_Os07g05420	Profile_21	0.912177	0.313765	0.334208	0.355843	0.138554	0.23549	0.153204	1.95367	2.0268	10.2924	11.4601	9.60159	34.5603	17.9532	5.33516	36.8664
LOC_Os07g05400	Profile_21	29.4342	23.8449	51.6201	23.3336	51.3143	64.7839	39.218	51.2732	72.4428	45.5162	101.53	163.54	118.666	114.335	224.219	133.374
LOC_Os07g04560	Profile_21	1.1632	0.980272	1.17199	0.25616	0.319011	1.29502	0.488413	4.97101	4.07252	2.93159	28.336	39.5111	35.6504	76.1209	44.3753	100.398
LOC_Os07g03730	Profile_21	140.032	576.031	369.231	91.9972	281.577	203.563	121.379	3276.72	1799.83	2521.04	3822.51	4404.1	4317.15	4001.48	11937.5	3991.38
LOC_Os07g03710	Profile_21	8.67545	16.1364	11.2073	3.96252	12.7979	28.9706	7.2854	59.0294	30.4932	50.137	139.63	219.029	145.549	166.24	580.393	213.945
LOC_Os07g03600	Profile_21	1.28673	0.762639	1.07343	0.249111	1.00229	0.689927	0.695189	7.1366	8.92098	24.9642	39.171	81.6484	126.468	76.0664	160.964	208.043
LOC_Os07g03580	Profile_21	0.103628	0.513292	2.79442	1.0954	6.15625	14.4733	4.36701	6.47919	8.98319	12.1469	30.5331	81.357	60.0714	221.545	186.615	140.057
LOC_Os07g03319	Profile_21	0.999652	1.30303	3.8245	0.87395	4.43979	8.17684	4.43439	14.7261	17.4862	12.8877	29.8711	87.232	47.2477	96.5317	211.428	81.9896
LOC_Os07g03170	Profile_21	10.7571	35.9983	26.0524	28.106	60.0343	34.8078	41.7019	33.932	20.3699	33.0618	73.6271	49.6941	138.182	113.052	59.4529	211.313
LOC_Os06g51060	Profile_21	22.934	33.1763	110.506	28.2125	45.1211	43.9946	35.414	35.168	41.3662	36.571	50.5621	110.474	67.1331	183.95	201.515	148.787
LOC_Os06g51050	Profile_21	3.73044	16.8024	18.9293	16.4491	22.4234	17.0423	52.256	11.9578	9.50762	10.4944	29.6557	40.2676	39.4069	97.6134	73.4419	87.9052
LOC_Os06g49700	Profile_21	24.11	33.3365	32.905	24.4616	30.5581	27.4361	29.7286	43.1724	41.2629	42.8665	79.6761	74.1381	128.808	100.552	88.0821	204.42
LOC_Os06g49110	Profile_21	23.6752	25.7321	33.6405	11.7673	61.7768	54.795	63.3006	95.7338	68.2655	59.2146	77.0013	73.3164	92.5145	83.4314	68.4449	116.733
LOC_Os06g47200	Profile_21	16.0203	30.3571	24.5963	29.5511	20.085	10.6521	31.0747	23.6678	20.3655	27.0655	68.2605	68.7948	98.4253	158.417	113.538	180.012
LOC_Os06g45970	Profile_21	5.50568	2.4138	2.62578	0.56366	9.38647	7.99816	3.87549	82.6263	28.2105	86.758	256.695	138.33	304.42	102.649	135.258	209.767
LOC_Os06g45500	Profile_21	8.32677	14.4667	12.2597	16.4906	12.7237	14.9924	18.2438	10.2911	11.6158	10.3419	19.5164	26.676	30.5638	55.5187	28.7389	78.2164
LOC_Os06g45040	Profile_21	0.636589	0.325327	0.0799668	0.0457761	0.399054	1.10345	0.472105	4.06487	14.5146	83.6385	29.189	23.2617	139.442	29.2752	58.029	97.9562
LOC_Os06g44250	Profile_21	0.963214	1.54735	1.60239	1.20555	1.3708	1.63985	2.08282	1.78697	2.86773	5.84213	19.281	11.2306	35.017	21.3199	14.2874	64.3633
LOC_Os06g44010	Profile_21	11.5389	29.705	5.67373	19.1315	19.5856	20.6944	40.9176	26.9535	18.4093	35.3532	83.1913	65.8218	71.6865	91.361	89.1017	139.736
LOC_Os06g43080	Profile_21	1.09414	2.02156	21.7618	3.26512	6.59494	13.3162	9.59398	2.70311	6.16338	6.26378	28.2403	32.394	51.3843	109.563	71.8989	237.617
LOC_Os06g40080	Profile_21	117.213	121.331	119.228	52.2853	453.04	419.326	320.642	309.423	239.746	267.42	307.403	336.191	324.412	564.241	337.996	520.16
LOC_Os06g40060	Profile_21	19.2682	42.3941	48.305	38.5377	42.3323	60.8694	46.4208	23.6702	36.0864	24.3006	45.3316	62.029	45.2883	80.9501	75.9231	86.3752
LOC_Os06g39780	Profile_21	12.5762	6.00883	19.3651	3.84807	3.73617	5.02572	6.35248	28.6702	71.4225	57.4203	65.4212	109.097	95.5477	120.219	124.948	97.8573
LOC_Os06g39750	Profile_21	3.27273	6.85609	5.82779	6.25288	4.64442	10.4931	6.99581	16.5908	14.6472	22.599	31.6218	35.4392	38.09	35.203	30.6879	32.1223
LOC_Os06g39240	Profile_21	0.852574	5.38224	6.9971	2.5749	21.6004	1.24293	43.7698	8.45958	18.8652	85.2895	300.995	202.05	1301.87	479.439	357.77	2064.86
LOC_Os06g38764	Profile_21	15.2486	12.9231	42.6742	8.79828	30.718	36.6232	18.7003	42.8361	62.6206	71.9759	122.767	153.036	205.515	141.51	182.981	195.505
LOC_Os06g38660	Profile_21	45.5414	39.1224	114.447	38.8674	51.2404	91.5696	45.3763	85.0884	119.408	103.901	237.962	381.722	390.401	654.491	1207.55	649.675
LOC_Os06g38580	Profile_21	3.17276	0.719005	2.51637	0.187887	1.00794	1.63818	0.22797	47.5697	19.3911	18.4174	99.5962	60.7673	57.4687	19.6115	56.3027	60.2973
LOC_Os06g38320	Profile_21	16.7169	22.4516	27.9695	9.37435	37.1786	21.441	39.3901	40.9374	38.7024	24.9996	55.2842	55.5256	66.581	84.4807	68.9514	104.434
LOC_Os06g37300	Profile_21	12.5574	1.67309	7.6176	1.33018	2.01202	12.9982	1.28632	51.0665	34.1125	40.8473	230.394	362.72	330.34	408.031	526.659	511.306
LOC_Os06g37224	Profile_21	0.228866	0.458031	4.46404	0.209458	1.3484	6.17704	0.520993	14.6251	19.3123	8.16063	34.3672	85.321	43.6952	25.3681	81.8347	33.1842
LOC_Os06g35700	Profile_21	0.381861	4.28326	50.3776	5.0433	8.32286	40.2403	11.8942	4.03486	10.7439	8.64419	44.2108	74.9052	105.678	174.502	96.0705	282.521
LOC_Os06g35650	Profile_21	0.041246	0.1135	0.181343	0	0.0278445	0.138426	0.113358	0.614535	0.322698	0.723141	6.61311	6.63607	14.9831	18.2138	9.93984	28.0838
LOC_Os06g33880	Profile_21	1.43608	3.68192	10.8004	5.34214	6.24247	10.218	8.04345	4.60361	3.5296	5.7725	21.2063	21.6819	30.8978	95.8415	59.1792	67.4851
LOC_Os06g32990	Profile_21	11.4088	54.9706	26.2585	30.0536	13.625	9.73361	9.63888	38.5786	31.7764	34.6844	43.0977	30.6372	63.2091	62.5475	17.4167	40.8483
LOC_Os06g30970	Profile_21	58.8768	83.3061	86.5223	52.4873	141.474	137.29	169.101	77.8382	85.959	49.6006	145.129	158.936	227.415	194.285	209.892	439.359
LOC_Os06g27560	Profile_21	61.0285	41.9436	47.8568	28.7713	38.2244	62.2181	45.4714	70.3379	71.5859	46.4311	110.463	141.266	115.014	152.21	125.347	163.756
LOC_Os06g21820	Profile_21	24.8575	18.1158	71.6617	8.05583	35.5923	68.0261	19.3756	26.6202	104.202	70.7731	103.895	250.728	140.362	224.178	224.767	238.643
LOC_Os06g20790	Profile_21	2.31949	0.343686	2.47103	0.202073	0.511912	3.02857	0.095349	7.50036	5.90478	3.31809	23.8837	54.5177	34.0078	45.5698	80.3855	48.7378
LOC_Os06g19070	Profile_21	18.5569	18.6889	17.1782	25.1366	16.6943	32.0239	40.6737	58.3324	90.8425	95.2074	93.0569	110.74	74.6633	103.134	186.701	53.858
LOC_Os06g17020	Profile_21	0.341807	7.87736	2.3669	3.96793	7.1676	7.53363	8.85909	8.74164	3.34276	7.79048	15.5156	8.84319	15.0759	17.4063	12.1754	10.7967
LOC_Os06g15370	Profile_21	20.7177	27.6481	60.5382	22.3871	58.4784	161.27	30.4869	50.2381	157.298	36.3794	62.5565	181.514	58.6075	70.1292	40.7346	55.8113
LOC_Os06g14190	Profile_21	12.269	6.96699	10.325	7.76209	7.35757	12.1417	8.36229	11.352	18.05	24.2878	40.3766	43.4826	148.75	84.8802	45.7963	311.883
LOC_Os06g13940	Profile_21	1.34806	3.73516	2.86127	2.76103	5.93103	3.19217	4.74119	3.41348	2.58944	8.05675	57.1217	40.4877	181.418	157.201	82.6683	397.797
LOC_Os06g13560	Profile_21	21.3913	3.64493	83.2451	2.65233	81.5379	112.133	18.4823	48.283	58.1239	39.4352	162.854	347.44	343.083	467.502	468.332	807.682
LOC_Os06g13190	Profile_21	44.8828	54.7413	55.9667	29.8197	71.6727	33.2392	64.4354	115.948	75.6761	191.033	361.215	190.928	456.35	369.116	309.572	1077.65
LOC_Os06g12150	Profile_21	2.10642	4.2594	4.62017	2.94259	3.57899	2.79843	4.71229	6.61182	5.71804	7.81293	17.6568	18.2779	20.9298	30.8903	46.67	32.4794
LOC_Os06g11450	Profile_21	10.9896	7.8672	14.6646	5.0118	6.97262	6.3888	6.01792	19.0381	20.842	15.3145	31.0069	33.3591	35.8898	49.8046	32.0853	64.4074
LOC_Os06g11320	Profile_21	7.00386	9.05896	11.3061	5.57587	8.33396	9.13189	6.37192	17.6611	18.9267	15.4599	21.622	24.4605	23.0817	14.4379	19.1199	9.31788
LOC_Os06g11210	Profile_21	4.61551	2.54018	1.82778	3.2748	1.87283	1.78733	9.61122	7.10668	5.14767	5.82925	24.0142	22.2803	20.5268	77.3527	48.4326	52.5385
LOC_Os06g09310	Profile_21	6.19784	18.6157	9.81132	13.06	24.8164	21.5845	21.8076	15.889	10.7582	48.7192	86.6331	29.2589	68.6729	55.1621	25.6888	75.3736
LOC_Os06g06350	Profile_21	15.5547	19.0161	25.0861	17.9309	19.4239	21.6532	17.2023	20.1133	15.5079	9.32865	40.4565	42.5531	63.0393	153.554	69.2978	156.145
LOC_Os06g05470	Profile_21	1.30806	4.44796	8.51702	2.37503	51.0907	27.7631	16.7481	6.71181	8.68421	23.9162	52.068	28.9437	124.73	54.0378	69.6032	106.376
LOC_Os06g05420	Profile_21	2.85815	7.07853	35.724	10.6359	21.8791	31.6493	41.7074	2.38994	11.8835	9.02495	31.3281	42.5332	74.7205	116.074	93.3251	297.507
LOC_Os06g05410	Profile_21	1.81516	4.71744	2.42373	0.913675	8.03306	2.3951	4.55756	1.71711	5.5543	13.0327	117.221	75.8426	588.268	170.049	154.68	1158.81
LOC_Os06g04280	Profile_21	23.301	21.6289	37.1118	14.4065	21.8128	32.7683	26.4837	41.1972	48.2123	47.8781	111.873	119.855	126.334	149.222	122.393	153.294
LOC_Os06g04230	Profile_21	14.3668	56.5062	142.962	37.1809	74.8961	52.45	71.3476	34.1699	75.0709	310.148	407.18	94.9757	296.061	218.814	232.615	230.96
LOC_Os06g04220	Profile_21	2.06614	6.92929	18.7358	3.67252	12.6405	11.1347	8.83316	4.94741	8.48658	18.1768	49.5592	25.0372	52.7463	61.2239	52.8695	80.5979
LOC_Os06g04070	Profile_21	45.5805	6.14091	24.7512	5.33005	12.2555	38.957	27.2383	77.0432	67.2261	90.8043	121.605	125.075	136.424	172.449	145.41	210.822
LOC_Os06g03810	Profile_21	4.47406	50.3831	7.40427	38.9606	24.2558	11.2305	57.9081	36.1503	14.8632	47.0128	112.09	60.8525	148.722	96.6393	117.173	172.228
LOC_Os06g03660	Profile_21	37.4206	57.2246	63.8105	43.9599	105.477	107.161	69.6838	60.6141	65.578	36.3479	97.7208	136.463	102.291	157.585	200.571	169.641
LOC_Os06g02470	Profile_21	272.212	278.894	268.589	279.689	322.293	309.656	382.242	346.766	377.077	345.471	622.256	641.497	671.598	957.804	1147.17	951.177
LOC_Os06g01760	Profile_21	3.89816	11.3523	24.3785	10.3476	14.0076	18.0242	14.5729	36.6951	79.5087	162.607	70.0051	71.5886	109.904	104.293	298.804	103.109
LOC_Os05g51130	Profile_21	1.46996	1.31598	3.34344	1.90405	0.740949	1.45723	1.18505	2.10669	39.0712	95.665	65.2994	93.5956	560.814	68.5362	207.012	493.325
LOC_Os05g50930	Profile_21	18.3675	6.5678	4.21771	0.983742	25.85	31.8799	43.6988	95.7669	120.808	247.424	162.179	127.538	508.3	104.284	185.306	374.516
LOC_Os05g50380	Profile_21	1.92687	0.859841	6.69597	1.0136	1.96878	12.2255	5.15259	38.9991	88.5725	268.644	110.925	65.4775	347.616	100.326	200.756	161.212
LOC_Os05g50100	Profile_21	29.9862	7.41186	27.5244	5.69346	13.9807	21.0707	13.7913	66.4875	67.2808	109.507	426.678	332.009	723.237	592.957	486.067	1326.31
LOC_Os05g49940	Profile_21	37.2247	26.7071	81.4226	5.66479	590.16	516.657	95.9031	47.8562	47.3203	46.5206	288.273	463.325	460.957	1018.81	919.552	1575.79
LOC_Os05g49900	Profile_21	1.19793	0.821855	2.67431	0.751671	0.542828	1.83862	1.62361	0.742222	2.5164	3.00037	8.91422	17.4611	10.7354	28.808	26.3401	38.0788
LOC_Os05g49620	Profile_21	1.32568	2.38599	1.65929	2.05599	2.27365	1.92396	2.10072	6.31063	3.36383	5.7074	19.5918	20.6548	24.2248	17.3607	21.7437	35.7936
LOC_Os05g48230	Profile_21	5.65242	5.99566	6.55828	3.25868	18.9076	15.4003	6.82074	9.13771	8.67935	6.24092	18.6749	24.9822	23.4257	35.053	30.551	44.924
LOC_Os05g47960	Profile_21	2.38471	0.176675	9.22112	1.03878	4.05565	6.15642	3.277	8.56535	27.8425	148.952	120.142	55.4503	234.509	81.3488	108.863	140.911
LOC_Os05g47770	Profile_21	2.85012	2.33973	3.40691	2.38838	3.14945	4.60385	5.53326	6.01554	7.38469	7.48144	20.0707	26.8594	27.6289	23.5567	25.7536	27.992
LOC_Os05g46760	Profile_21	3.30455	1.00391	2.75855	1.17102	0.856645	1.39228	1.08177	5.23301	15.1401	76.1982	55.8773	42.447	286.087	67.5528	85.5419	350.413
LOC_Os05g46750	Profile_21	0.529503	0.0560416	1.24161	0.307535	0.247471	1.01998	0.286077	5.41841	9.89149	72.4109	20.6394	14.1727	217.176	11.7701	54.1835	111.324
LOC_Os05g45840	Profile_21	10.9563	7.29311	13.5709	5.60522	11.8028	15.7119	9.72513	18.2343	20.2247	9.93461	38.9528	49.6912	59.3032	78.108	52.2348	147.937
LOC_Os05g45410	Profile_21	5.76983	3.41337	3.77899	1.40011	2.48678	4.26003	2.12351	6.32045	5.81107	4.00116	28.1545	28.885	42.8889	47.3194	37.556	159.889
LOC_Os05g45350	Profile_21	30.4876	20.6172	73.2067	5.1415	209.352	248.92	66.0096	101.49	120.903	101.697	219.231	291.577	304.897	455.936	332.605	543.927
LOC_Os05g45300	Profile_21	25.6164	56.6846	40.4461	42.5526	54.3405	57.3885	57.237	37.1367	36.2356	35.491	53.6482	62.101	64.4211	76.9966	75.052	128.683
LOC_Os05g45100	Profile_21	0.731966	0.226599	0.563181	0.0115138	0.0772091	0.188966	0.0139701	0.060858	0.35792	1.08852	25.4122	30.8387	126.531	74.8743	52.9912	619.151
LOC_Os05g45070	Profile_21	3.20659	2.16876	4.07658	0.73897	4.06862	4.54804	1.55729	8.83976	10.1801	19.101	43.4523	37.1471	74.2983	56.2873	51.8522	117.51
LOC_Os05g44770	Profile_21	8.21357	11.3087	18.0573	8.07253	4.83059	20.246	5.58888	12.3611	17.659	5.56952	48.2444	68.3935	49.4469	112.176	29.1246	175.125
LOC_Os05g39930	Profile_21	2.87796	0.948778	2.49726	0.75301	1.73127	2.26573	1.54016	4.98088	7.03583	19.5835	28.1279	17.8874	59.2023	54.0389	19.9366	101.708
LOC_Os05g39720	Profile_21	4.22499	3.50605	9.8393	2.31775	3.465	7.3795	2.7719	4.14509	5.61939	7.77943	48.9828	35.5721	123.169	123.599	30.9616	260.104
LOC_Os05g35290	Profile_21	7.10275	1.79028	14.8793	3.26728	4.84531	19.4615	8.73972	34.5791	39.2073	46.8961	120.551	82.2362	112.293	102.068	69.4522	99.8973
LOC_Os05g34770	Profile_21	85.5354	120.603	137.222	102.868	104.38	122.708	118.553	111.839	134.515	110.504	265.601	284.129	357.248	320.501	485.663	550.421
LOC_Os05g33210	Profile_21	58.7954	101.355	83.2393	86.7001	120.569	82.9851	122.076	119.164	94.6286	120.509	151.021	150.489	151.588	129.921	294.198	150.661
LOC_Os05g32860	Profile_21	1.63346	1.67398	2.80664	1.02068	1.44495	1.13422	1.72004	3.26696	5.99327	23.7854	66.9235	58.2139	323.058	103.626	126.476	641.08
LOC_Os05g30350	Profile_21	22.6157	44.1233	59.033	8.0063	115.545	127.111	67.4165	125.143	129.54	87.8961	219.143	267.678	256.798	261.516	199.461	335.236
LOC_Os05g29990	Profile_21	37.5133	36.9988	48.3859	37.2554	17.6771	37.9361	23.7668	47.1097	65.0284	55.4522	78.7815	93.4666	117.578	117.312	28.7619	95.8975
LOC_Os05g27010	Profile_21	21.3003	52.9047	46.9899	23.993	47.9614	58.8152	51.3201	41.6765	48.8003	34.1147	51.7001	78.7854	53.2628	68.6759	85.9082	64.7811
LOC_Os05g25920	Profile_21	10.0685	28.9279	18.8176	17.4113	31.2811	17.3567	37.1601	20.019	17.652	51.4118	94.6283	38.7635	50.1238	40.9911	83.4603	43.806
LOC_Os05g25650	Profile_21	6.31537	2.64154	5.99751	3.36963	4.09286	3.91294	5.3999	23.5908	36.6818	68.7117	76.849	64.2024	167.683	88.3776	72.5418	184.612
LOC_Os05g25640	Profile_21	28.1299	22.0041	35.4437	20.084	15.6988	33.0822	37.3877	118.325	204.728	435.286	312.745	292.505	563.49	326.919	325.667	532.052
LOC_Os05g24780	Profile_21	7.67815	2.51129	7.27885	2.36309	5.50921	3.30746	1.82216	16.1792	16.4494	22.4397	31.3147	31.2035	59.9544	51.6295	63.7879	57.8161
LOC_Os05g24660	Profile_21	0.255938	0.24147	0.364371	0.0920206	0.296194	0.52859	0.245634	2.93779	1.51038	3.91944	75.2025	33.381	292.42	140.173	77.9823	828.63
LOC_Os05g19910	Profile_21	5.43263	4.12399	4.2966	2.2513	6.00708	10.8331	5.67769	34.0166	33.8269	28.9612	96.7191	117.277	81.9327	73.5257	151.458	82.5223
LOC_Os05g18604	Profile_21	24.6666	48.4444	95.0687	31.3492	70.2765	111.611	44.3843	52.2621	66.5358	45.335	67.8523	101.942	97.1981	117.183	115.61	140.46
LOC_Os05g15920	Profile_21	0.0320901	0	0.0188117	0.0323056	0.0216635	0.0662756	0.15679	0.751328	4.43882	10.4646	21.0412	35.5982	38.5229	185.783	161.921	153.644
LOC_Os05g13970	Profile_21	0.361933	1.71071	18.3965	1.32886	4.28304	15.4117	2.82162	0.906307	5.11699	3.05013	13.5649	29.6788	38.6695	125.14	32.8252	117.487
LOC_Os05g11780	Profile_21	46.7834	60.3534	90.5314	36.9064	83.5212	80.5006	87.5222	69.3026	69.7851	85.69	102.508	118.798	174.156	124.779	151.91	186.116
LOC_Os05g09440	Profile_21	5.06304	10.5298	26.1638	5.39143	5.7079	7.16957	7.75606	14.3331	27.9872	18.3477	64.3089	54.5066	145.048	158.376	92.9703	484.036
LOC_Os05g05680	Profile_21	69.7021	253.047	150.957	208.968	89.7162	90.8193	203.062	286.8	277.159	259.698	334.629	334.316	351.8	308.074	438.899	242.93
LOC_Os05g05670	Profile_21	8.73597	38.9818	33.1202	51.4746	30.9523	30.9109	47.5482	89.9783	73.8158	51.9836	66.0811	71.452	58.9238	62.213	84.468	41.6211
LOC_Os05g05080	Profile_21	0.728413	0.481065	0.469708	0.109996	0.688435	0.376098	0.177949	2.63568	4.83268	15.3615	48.2843	46.2024	268.236	63.5421	99.9422	358.604
LOC_Os05g04930	Profile_21	0.505797	0.742318	2.32263	0.254597	0.550122	1.90063	0.154456	4.20162	2.12811	1.29498	10.49	13.9154	12.6556	31.121	21.9711	31.1386
LOC_Os05g04584	Profile_21	26.6179	29.5122	17.0699	13.0959	43.2285	60.6296	18.2341	209.755	129.653	201.402	264.487	138.827	239.741	142.149	211.126	140.188
LOC_Os05g04490	Profile_21	2.67573	6.34244	5.10946	4.04056	12.3225	16.8111	4.77312	25.6143	26.0663	51.2913	45.757	38.578	83.9133	116.546	28.1006	61.8361
LOC_Os05g04000	Profile_21	6.02235	12.7771	7.08775	8.49255	2.70005	1.02067	0.842316	8.46403	23.3932	56.5352	30.2536	49.3181	87.2778	49.573	149.159	59.7527
LOC_Os05g03620	Profile_21	3.88731	2.16209	3.37392	3.13904	2.11424	3.19153	3.47314	4.01275	4.21273	6.70873	18.268	12.5033	38.5862	38.7655	12.9269	73.5439
LOC_Os05g01820	Profile_21	106.034	65.7021	99.6455	42.6871	88.9246	96.9604	90.3951	226.757	227.768	174.951	322.76	334.122	329.349	209.415	358.484	311.473
LOC_Os05g01030	Profile_21	14.2592	7.07275	26.1673	5.08826	4.66767	23.9753	4.79398	10.6349	18.902	5.6953	34.9652	54.7474	54.5106	107.903	22.0513	135.235
LOC_Os04g58860	Profile_21	4.68606	5.97675	11.8021	6.15277	9.4737	12.3409	6.96567	17.613	14.8512	18.605	37.8543	32.8864	38.2683	33.8491	44.1152	33.8405
LOC_Os04g58330	Profile_21	12.5519	24.8438	22.5749	13.682	27.2844	18.8547	34.2448	46.8896	35.6825	49.3308	58.9162	40.484	65.2792	49.2538	42.2059	49.1018
LOC_Os04g58090	Profile_21	3.16735	2.45134	1.62466	0.265719	0.913199	1.10729	0.685113	3.23034	2.5813	5.2391	55.6822	46.137	148.468	141.429	93.2356	415.287
LOC_Os04g57550	Profile_21	23.2694	14.032	24.2627	11.5246	16.7301	38.7908	16.9315	30.7154	40.9482	29.7494	73.775	90.2455	124.263	134.709	57.2569	145.393
LOC_Os04g57440	Profile_21	7.04957	10.8572	14.4516	10.6454	18.7512	22.4713	18.5282	8.59554	9.76699	9.54368	10.5479	15.2716	11.2483	41.3301	18.5017	38.1222
LOC_Os04g56910	Profile_21	2.41237	0.699855	28.8644	1.6567	4.65841	26.4949	2.06724	37.9426	73.8915	42.8004	71.2212	133.577	99.1211	43.3718	103.11	70.9007
LOC_Os04g56040	Profile_21	2.0935	5.57403	10.4482	2.59173	8.67071	8.15078	3.52477	5.63014	5.0288	10.1184	48.5749	45.1463	185.697	111.975	75.6915	237.467
LOC_Os04g56000	Profile_21	9.10692	12.4804	8.44987	4.94834	38.5569	19.8984	2.65208	30.937	10.9848	35.9513	99.2599	56.9704	191.13	52.0579	81.2643	135.536
LOC_Os04g55980	Profile_21	17.9551	67.3192	143.035	67.7838	255.951	321.741	101.141	218.808	135.961	145.031	489.422	567.878	584.464	656.05	619.69	825.023
LOC_Os04g55850	Profile_21	35.1058	100.495	51.7348	66.0815	107.038	75.2262	76.3824	186.609	109.082	106.077	129.478	94.8343	138.951	142.854	70.5439	162.63
LOC_Os04g55720	Profile_21	56.042	59.8008	67.8428	53.4203	49.2275	73.63	55.8714	58.5964	61.8022	46.3367	133.104	128.464	132.553	180.24	152.957	159.777
LOC_Os04g54800	Profile_21	8.83821	12.4461	16.1848	11.5245	18.2784	18.5143	14.2573	33.7567	26.9742	28.1237	49.5517	44.7749	30.7614	38.0475	54.0189	25.0372
LOC_Os04g54230	Profile_21	0.130029	9.15998	15.3212	1.21084	20.5406	8.9628	13.6195	32.727	30.8042	100.21	58.6153	43.4008	175.793	40.1229	150.559	107.725
LOC_Os04g54200	Profile_21	3.13499	3.22773	3.48804	2.87694	3.15297	9.657	2.67013	11.0645	13.9489	11.2598	25.2113	56.3766	41.3061	73.8996	121.302	71.2819
LOC_Os04g53994	Profile_21	0.997314	3.90489	5.5708	1.97217	4.88602	8.85694	4.1419	3.22203	2.63064	1.69143	7.56043	11.267	7.291	18.1793	11.8792	15.9825
LOC_Os04g53606	Profile_21	0.652071	1.05551	1.19173	0.154459	0.466096	0.435705	0.281117	1.10216	4.12933	15.0254	105.834	119.639	493.773	257.542	191.519	1260.48
LOC_Os04g52810	Profile_21	4.16612	2.18272	4.83117	1.3553	8.35146	15.1233	4.03331	26.5539	25.4267	7.11738	45.5383	76.539	29.3354	71.1879	53.0748	66.2225
LOC_Os04g52504	Profile_21	6.4855	5.23847	20.8695	8.64279	9.60696	12.3345	10.9141	8.2676	10.9513	14.9816	42.6243	36.669	75.466	82.4929	88.2295	121.376
LOC_Os04g51160	Profile_21	1.81916	1.69899	0.920999	2.21985	1.04201	0.66888	4.14115	1.55467	2.79477	9.91343	59.1984	47.6383	179.109	119.233	83.151	458.601
LOC_Os04g51150	Profile_21	12.4715	32.5928	32.4	21.7293	12.8707	8.41578	28.371	9.42221	19.8625	33.9085	124.151	95.8316	349.211	248.715	162.666	771.445
LOC_Os04g50940	Profile_21	0.674649	0.41771	1.68907	1.01877	0.265676	1.29901	0.62664	0.560924	1.17002	1.31659	15.5055	23.9318	28.4857	100.372	30.4348	69.9618
LOC_Os04g49950	Profile_21	0.759993	0.146394	0.204939	0.0459059	0.17444	0.439492	0.375971	1.45586	1.85991	4.37043	10.0301	13.5	19.6501	16.1242	18.6158	42.1892
LOC_Os04g49360	Profile_21	1.38764	2.31698	22.046	2.14279	15.0836	30.5047	8.02962	2.29024	10.0542	6.05564	12.1429	17.5347	10.7859	24.4004	12.639	26.1502
LOC_Os04g49210	Profile_21	5.13799	0.534977	5.18664	0.649059	0.241059	1.85394	0.242316	5.29912	10.3926	10.6627	50.6888	74.2963	92.2255	70.2797	115.853	166.958
LOC_Os04g48850	Profile_21	1.2533	11.1969	9.23919	10.932	5.6676	9.29892	15.5396	9.25442	10.2407	10.26	41.1157	49.9732	102.91	200.64	51.1743	344.721
LOC_Os04g46970	Profile_21	0.227208	6.50897	0.778128	6.51291	0.613538	0.568044	3.67365	2.44984	0.838287	3.11492	16.8767	9.18942	10.077	29.9188	16.9649	33.9927
LOC_Os04g45810	Profile_21	10.6745	13.4785	11.0312	1.07462	14.4124	6.18865	8.69873	18.9715	27.9655	85.3096	52.4026	45.8256	150.193	94.3893	92.7312	223.433
LOC_Os04g44950	Profile_21	49.9797	10.6362	10.2279	4.74215	31.8383	27.7163	12.2204	16.8415	32.9034	19.3331	47.3884	146.739	73.2013	102.899	156.307	105.193
LOC_Os04g44700	Profile_21	13.9191	16.6486	14.6555	12.4218	13.1935	19.9019	15.2609	26.7983	26.6204	18.9787	32.9231	40.5599	39.7646	33.6734	26.4699	31.382
LOC_Os04g43680	Profile_21	8.85688	17.0689	25.2691	9.76845	20.7331	29.5764	22.7818	19.2858	40.602	70.5318	100.838	83.3046	178.607	123.325	151.941	148.385
LOC_Os04g43440	Profile_21	2.37316	3.70257	3.2546	2.52061	1.76375	3.3612	2.53976	2.94266	3.78834	3.23913	14.0804	17.7283	29.3932	54.9077	28.398	44.2973
LOC_Os04g42250	Profile_21	37.4016	65.5932	79.1061	32.4732	95.0676	147.833	95.3261	153.988	130.384	129.088	300.426	266.256	208.28	184.079	360.918	202.485
LOC_Os04g41860	Profile_21	3.62916	4.46929	1.68513	1.42886	2.01335	1.03895	2.1287	15.3726	7.51165	17.7654	39.2316	37.646	45.99	31.5248	63.3328	47.795
LOC_Os04g41160	Profile_21	9.7597	12.8366	10.2897	10.3989	11.2044	7.70586	13.8858	23.9126	24.9981	48.5665	66.5362	49.2688	199.757	80.9028	71.2251	345.267
LOC_Os04g39900	Profile_21	9.52239	12.4222	23.2296	10.3944	12.1343	16.4927	9.28507	19.3189	23.325	16.1795	26.6045	38.2023	30.981	31.2164	29.1682	23.7475
LOC_Os04g39350	Profile_21	36.1868	354.19	68.6787	275.2	174.586	177.417	246.609	329.349	122.911	400.332	655.884	268.287	393.428	220.057	335.864	296.819
LOC_Os04g38950	Profile_21	25.5925	18.3662	25.8798	13.289	14.6173	19.0387	18.3864	31.3039	32.4161	30.2955	62.2108	79.7437	93.0638	92.8442	122.231	126.837
LOC_Os04g38680	Profile_21	0.629963	7.39265	9.554	7.97857	7.43549	5.84429	4.85276	4.22801	7.52973	18.0991	9.49496	8.46746	24.1167	23.1672	15.7641	44.4835
LOC_Os04g37710	Profile_21	53.1075	41.7716	39.997	23.2556	66.1089	39.0572	79.2561	120.581	134.279	208.161	214.227	186.057	907.989	96.4623	241.602	396.86
LOC_Os04g37550	Profile_21	16.0484	2.05017	4.34388	0.92234	1.00591	1.82982	1.36507	14.0791	28.1679	72.3612	58.7267	41.4898	109.73	67.8599	44.8949	116.412
LOC_Os04g37490	Profile_21	6.9824	2.71258	5.47364	2.20527	2.68034	2.29035	5.05045	6.16327	7.62656	13.826	51.2577	46.6682	115.956	88.5344	69.2146	250.114
LOC_Os04g35520	Profile_21	24.8214	13.526	12.3573	21.6646	6.9007	6.60366	12.3815	16.3179	15.1224	23.4953	48.9817	60.0176	57.5344	47.621	120.296	70.0604
LOC_Os04g33390	Profile_21	24.8283	6.89433	40.8194	9.11183	7.05492	17.5044	9.91156	52.9782	78.1662	146.068	142.717	104.082	229.48	183.306	167.49	277.316
LOC_Os04g33240	Profile_21	18.7921	20.5482	50.4668	16.8302	47.5853	74.6935	43.0718	38.3191	95.516	128.111	126.956	216.66	160.855	370.719	326.756	334.777
LOC_Os04g33190	Profile_21	75.1701	66.8795	54.4569	47.3248	52.526	74.922	72.8305	120.63	137.658	168.298	219.296	212.922	392.338	229.065	149.092	426.301
LOC_Os04g32920	Profile_21	59.0997	29.6108	21.6719	14.3476	22.7611	31.4388	19.4322	82.4711	86.2354	44.2947	129.823	223.252	139.47	210.433	189.273	185.762
LOC_Os04g30490	Profile_21	14.0006	5.18756	3.06638	3.07614	3.11167	2.29077	5.75674	5.7505	6.321	13.9659	43.0159	51.106	212.925	97.2241	85.9386	320.922
LOC_Os04g28780	Profile_21	3.27621	4.25403	2.82681	3.98356	7.18088	7.84282	6.02009	12.2183	12.8006	11.9497	18.6584	18.5024	19.1783	16.8194	9.91683	8.90922
LOC_Os04g25650	Profile_21	2.70096	76.3216	142.101	91.0211	100.469	160.207	101.925	62.2506	120.727	123.189	102.208	162.44	96.8791	360.427	475.782	207.18
LOC_Os04g25060	Profile_21	2.09026	63.8392	127.24	83.5409	83.8006	183.761	80.4438	106.718	166.904	123.135	189.512	311.344	237.529	382.858	811.165	321.147
LOC_Os04g22080	Profile_21	3.69078	6.52221	9.82068	2.36577	5.27514	17.9994	4.43779	21.6338	27.2875	22.099	71.7267	152.557	128.141	179.246	227.355	228.53
LOC_Os04g19960	Profile_21	0.195585	0.0861136	0.412759	0.0590697	0.501738	2.8478	0.406139	2.26882	15.4	55.8645	62.7411	49.239	140.961	133.785	121.034	193.911
LOC_Os04g13210	Profile_21	1.85636	0.703027	2.26266	0.675371	0.576968	1.79835	0.808227	1.41324	1.88665	1.11404	9.31903	11.6782	19.4359	32.2967	21.0555	46.0634
LOC_Os04g13140	Profile_21	0.188509	0.0444632	0.599895	0	0.127259	0.208568	0.378286	4.14131	9.43901	32.8477	11.906	10.472	21.2325	5.74944	47.1102	10.7545
LOC_Os04g12980	Profile_21	15.0264	29.8927	22.9449	26.6484	14.8095	17.143	29.623	19.8602	23.506	16.4305	35.453	44.2613	41.5591	54.8502	81.7687	50.0242
LOC_Os04g12970	Profile_21	0.163013	0.571935	1.44535	0.584633	0.178826	0.136772	0.572464	0.585506	3.00987	6.62443	30.6956	35.7066	255.621	73.0551	49.7505	473.248
LOC_Os04g12720	Profile_21	0.0649768	0.131122	0.190452	0.054511	0.0146216	0.0223661	0.0396842	0.242026	4.01267	8.13712	27.0426	43.6238	242.752	47.0721	89.4374	617.45
LOC_Os04g10160	Profile_21	0.744	0.840484	3.317	0.423775	2.66992	13.8596	1.87736	25.7331	14.2519	15.8294	72.1772	164.305	126.262	89.6751	134.506	114.564
LOC_Os04g10060	Profile_21	0.284602	0.0895046	0.858026	0.129613	1.10704	5.03819	2.23482	5.58891	2.81619	2.49148	19.0535	45.9522	28.9223	46.6337	63.8181	41.138
LOC_Os04g10010	Profile_21	0.593564	0.84935	3.13161	0.522858	2.82497	9.25546	2.91825	23.1672	12.037	15.268	83.0235	106.877	136.201	91.2316	145.862	132.765
LOC_Os04g10000	Profile_21	0.950563	0.560517	2.32845	0.170883	2.31473	7.58986	1.45138	25.6337	14.7889	16.7847	67.4295	89.9285	98.3045	62.7683	141.142	82.545
LOC_Os04g09920	Profile_21	0.680934	0.454251	1.72976	0.0934783	1.19797	4.18704	0.226842	8.69606	10.332	4.73401	23.6277	72.6431	39.5134	22.9217	51.0151	45.0791
LOC_Os04g09900	Profile_21	2.32383	1.5808	12.6835	0.85731	4.94019	28.9828	1.46334	72.795	49.073	27.5254	180.759	374.959	258.302	216.275	302.466	275.4
LOC_Os04g08550	Profile_21	29.0467	13.4627	18.5548	5.96639	9.02188	8.15114	6.93694	27.142	34.6486	27.0256	67.2188	66.4929	178.061	82.6447	146.524	317.274
LOC_Os04g06590	Profile_21	0.302819	0.773298	2.79058	0.323145	1.05485	1.25708	0.776769	0.348052	0.356325	0.436867	6.21031	8.79283	21.4829	13.4353	13.2209	84.1941
LOC_Os04g03164	Profile_21	31.8006	67.3519	92.838	78.438	86.9863	93.3057	187.01	30.0603	33.9281	33.3856	167.2	180.742	229.36	413.64	438.13	512.562
LOC_Os04g03100	Profile_21	0.503733	2.68264	9.12813	0.61898	6.6512	12.033	1.47492	3.65802	5.32277	3.17642	13.9956	15.7324	13.8243	38.921	22.2304	17.0886
LOC_Os04g02050	Profile_21	41.4695	8.56675	16.6209	7.32546	8.66409	10.9794	11.5346	50.2105	68.3309	165.984	104.38	91.945	393.914	109.547	260.76	306.574
LOC_Os04g01470	Profile_21	0.788646	0.0289358	0.631833	0.0264648	0.0709869	1.49306	0.0802768	4.96587	4.83741	5.22786	28.9222	55.7578	47.4882	43.5185	108.877	62.4191
LOC_Os03g64210	Profile_21	26.1383	19.4553	31.4611	12.4793	34.0656	46.1265	32.7221	35.6086	46.7887	22.9436	53.3918	76.7638	51.2352	44.7704	82.1917	57.2932
LOC_Os03g62480	Profile_21	0.878237	3.07269	4.65805	1.42093	2.30095	1.06886	4.20163	0.968028	1.20408	2.08443	39.3309	22.9227	93.8208	61.9772	31.0259	111.813
LOC_Os03g62230	Profile_21	0.509614	0.56094	0.580891	0.68405	0.305806	0.891707	1.34872	0.451957	0.42529	0.822564	13.6519	15.5491	18.9094	69.6299	33.7906	87.4669
LOC_Os03g62200	Profile_21	4.07618	2.43695	13.1363	1.08317	2.7797	7.53181	1.40271	10.4046	14.6342	18.1591	43.3998	48.0958	83.2126	51.2675	48.335	112.527
LOC_Os03g61960	Profile_21	45.6321	48.8532	70.732	35.9839	49.3562	69.2642	70.5638	103.839	137.125	90.9951	289.712	493.817	343.437	336.392	710.226	378.37
LOC_Os03g61500	Profile_21	0.880593	0.436177	117.233	10.6381	23.8384	254.298	13.9832	5.38864	66.0844	44.3317	218.789	371.15	177.409	538.602	807.727	478.738
LOC_Os03g60650	Profile_21	19.7031	12.7799	17.6352	15.5555	10.1064	16.8359	14.2688	16.9059	20.8334	18.4357	46.8766	45.7109	80.9185	82.7778	46.7712	166.564
LOC_Os03g60570	Profile_21	1.88591	0.9928	2.37934	0.412735	1.85437	1.84165	1.12677	3.35963	7.51858	34.9539	39.8571	23.8357	144.595	26.6692	61.1195	103.499
LOC_Os03g60560	Profile_21	1.98719	2.47749	3.56609	2.2455	5.06491	3.07811	8.89194	5.41656	7.285	31.4679	55.6092	50.4295	175.829	75.7267	110.574	403.912
LOC_Os03g60090	Profile_21	59.2295	37.372	88.4732	30.0651	42.9569	73.2261	52.4196	100.594	122.341	111.275	283.178	255.439	268.597	256.466	278.641	270.329
LOC_Os03g59390	Profile_21	29.4377	34.9143	39.7126	18.4753	34.2614	40.2087	22.8319	43.066	38.0555	26.7278	65.1785	71.4488	75.2632	65.3234	63.8382	73.4003
LOC_Os03g59320	Profile_21	44.748	142.013	69.376	60.4094	137.657	132.263	200.708	171.272	115.162	64.7108	217.426	173.677	195.864	236.922	217.811	493.368
LOC_Os03g59080	Profile_21	8.26727	9.56327	13.7949	4.82834	7.91975	9.39948	8.1259	17.9124	21.6741	18.0239	25.861	24.9306	27.3596	21.72	21.2189	17.8876
LOC_Os03g57640	Profile_21	13.149	2.5237	31.1726	5.20037	3.86023	12.0807	5.85428	1.7492	13.0365	24.0634	122.608	148.187	569.753	360.124	255.228	1354.83
LOC_Os03g56160	Profile_21	34.7733	46.1993	12.1393	37.9074	18.8337	24.4107	21.2173	35.7874	40.9826	42.1994	87.118	116.67	89.694	95.8217	93.1828	70.7451
LOC_Os03g55540	Profile_21	62.2107	158.37	154.244	102.348	147.06	174.095	150.268	170.783	190.193	597.403	649.946	233.857	463.891	394.435	280.1	343.18
LOC_Os03g55320	Profile_21	30.763	78.2467	57.2866	65.7263	52.7795	66.2432	69.9966	34.0289	35.8537	50.4906	73.8669	76.5715	97.7877	124.06	120.413	148.4
LOC_Os03g55240	Profile_21	28.7872	29.8288	25.4558	17.0278	11.9807	8.67612	11.0909	15.1456	31.9026	10.3888	53.783	74.8917	127.554	257.177	138.729	620.089
LOC_Os03g55070	Profile_21	46.8009	32.9569	35.6167	19.3393	33.2761	57.3235	32.3817	55.4864	56.0762	72.5458	116.694	103.844	134.286	114.437	58.0655	108.272
LOC_Os03g55050	Profile_21	1.64179	1.05701	1.90672	1.13046	0.721468	1.31953	0.690546	1.28571	6.50486	9.66722	24.7406	25.7558	76.5631	43.2204	48.7959	179.905
LOC_Os03g55010	Profile_21	28.1467	67.4807	47.0031	35.4553	62.0722	97.0761	53.6411	119.393	97.5564	69.5774	127.067	121.357	79.5071	97.9768	97.4909	61.9068
LOC_Os03g53020	Profile_21	51.7776	15.2515	37.4153	16.0341	20.4802	29.0837	20.4524	23.6246	91.8002	268.324	266.415	275.581	1266.52	188.44	499.498	683.53
LOC_Os03g52910	Profile_21	4.47274	3.28743	2.04684	1.27821	1.01298	4.54428	1.30416	23.2167	23.8227	89.2155	76.7365	38.3219	297.397	40.4299	158.192	90.9205
LOC_Os03g52390	Profile_21	40.9439	52.5378	1154.02	61.5656	193.534	443.524	162.199	78.9329	566.636	390.807	107.35	368.065	366.045	452.047	518.126	637.845
LOC_Os03g51390	Profile_21	8.62226	44.7619	25.7252	38.6074	48.8899	48.2565	47.1581	39.5976	28.1916	64.5448	81.879	51.5695	92.3155	93.7747	69.4679	145.061
LOC_Os03g50880	Profile_21	7.09795	4.14628	6.04065	2.14682	5.06491	6.47778	4.16391	12.9873	12.3535	12.2417	34.1575	36.1986	31.1462	36.166	91.1777	49.5945
LOC_Os03g50870	Profile_21	95.7799	60.8326	53.7097	29.0478	108.478	120.616	84.2008	118.414	135.386	98.6001	179.813	217.029	229.265	120.999	170.337	202.139
LOC_Os03g50160	Profile_21	3.0899	2.09912	5.06611	2.55171	4.00891	4.61168	6.45754	8.73472	10.7577	17.5579	33.6784	35.0468	38.9384	11.3544	23.6519	25.0289
LOC_Os03g50130	Profile_21	37.0506	50.6276	50.0389	31.8074	92.3449	63.243	71.8883	84.2975	71.6693	49.9428	113.113	85.7064	169.352	84.1128	85.6549	566.141
LOC_Os03g49380	Profile_21	8.74784	9.88913	18.0639	8.61619	7.89531	29.9	10.9453	14.1072	20.5791	22.7944	54.8242	78.6739	113.08	234.94	76.9808	245.478
LOC_Os03g47280	Profile_21	14.9944	13.6538	88.3151	28.5161	53.2994	53.293	37.3303	25.0388	76.9228	114.25	101.057	108.244	120.365	66.1624	106.846	175.212
LOC_Os03g47034	Profile_21	1.82992	3.84859	5.70843	2.26986	12.7505	5.16283	10.9765	12.0673	12.1897	22.5234	39.1769	26.9465	61.3031	46.8731	68.4016	94.0226
LOC_Os03g46070	Profile_21	26.6859	22.285	374.01	48.1993	41.6279	333.43	34.7598	113.964	231.974	185.373	163.022	392.877	307.248	606.4	556.645	484.069
LOC_Os03g45960	Profile_21	2.55909	8.00312	23.8617	6.21338	41.4014	74.647	38.8899	14.8829	35.4643	22.9689	105.351	292.999	315.597	548.669	387.769	646.141
LOC_Os03g45860	Profile_21	0.350591	3.53743	2.8088	1.70591	5.83806	3.01699	4.42518	24.0656	14.629	86.7562	156.679	43.5956	85.2244	41.1286	70.7155	38.4809
LOC_Os03g45730	Profile_21	5.26298	4.0352	5.55647	3.86635	5.35125	4.24637	5.24402	5.85562	9.77707	21.2139	17.476	18.668	43.3464	15.9499	32.6867	46.525
LOC_Os03g44150	Profile_21	11.6407	18.2981	31.4556	13.0232	41.9699	54.5977	28.0727	24.5646	26.1868	13.0701	44.2771	68.3681	53.2846	100.089	121.526	114.174
LOC_Os03g43770	Profile_21	3.32695	1.54266	1.90424	1.09445	1.59163	2.11004	1.50393	10.2456	11.9693	23.2136	16.5655	16.8018	21.1279	17.7835	39.9519	21.3618
LOC_Os03g42810	Profile_21	3.77748	2.63869	5.43384	1.84292	4.7079	2.58054	4.50766	5.47354	9.62097	10.5528	22.3383	24.8016	36.4108	46.4066	29.5436	68.3639
LOC_Os03g39690	Profile_21	0.156668	0.210768	1.1225	0.0175245	0.270285	0.620169	0.13821	2.31571	3.37757	3.22635	7.41492	11.9148	17.1679	16.4482	20.3015	28.8217
LOC_Os03g37830	Profile_21	23.1014	0.787337	2.10435	0.273371	0.625961	2.1544	0.986985	10.0723	26.5057	40.3098	50.3216	51.5674	151.591	73.2525	53.9061	115.097
LOC_Os03g37290	Profile_21	0.157619	0.173493	0.519742	0.0396694	0.319217	1.23091	0.15643	3.40728	3.60085	1.5791	28.2537	42.4553	27.7972	66.0207	151.834	54.6131
LOC_Os03g37090	Profile_21	49.7572	92.5234	89.6943	71.9026	85.2359	91.2856	90.4772	74.5781	76.7433	69.0755	119.85	129.528	123.18	138.248	149.083	131.605
LOC_Os03g32230	Profile_21	2.34883	4.14039	11.634	4.28372	7.14695	11.53	9.10619	5.74208	14.2539	45.5801	129.055	75.9706	159.786	144.388	127.274	196.253
LOC_Os03g29410	Profile_21	25.7143	12.2622	15.7529	14.2901	15.0007	23.0078	10.6568	29.14	32.5764	32.2523	60.1496	50.9143	77.6864	95.3204	42.5986	71.5331
LOC_Os03g29240	Profile_21	6.43443	6.38212	9.88697	7.35277	6.25552	6.05225	5.95489	15.9272	20.0468	39.495	29.8949	37.2726	89.1284	21.2852	54.0385	91.3939
LOC_Os03g27230	Profile_21	19.7755	3.57911	12.6107	6.70748	6.53151	9.43292	9.25314	24.5062	32.8957	44.24	59.8541	63.0886	49.9134	97.195	94.4615	70.0622
LOC_Os03g25750	Profile_21	3.89211	3.87392	3.81078	2.21965	5.0174	4.04056	4.8806	5.53015	4.49636	4.51116	15.259	17.264	28.2897	29.0233	22.0322	53.1237
LOC_Os03g24820	Profile_21	5.17222	3.84934	24.4889	1.10204	29.0345	76.0499	6.23703	26.928	39.5372	10.3488	45.4567	69.6804	24.8851	61.3324	27.1135	49.2767
LOC_Os03g22820	Profile_21	1.26591	6.92061	4.94733	7.1155	4.32996	3.61672	10.0509	5.18682	5.4407	7.27134	19.3123	30.4934	17.8949	56.1653	75.2658	67.3801
LOC_Os03g21950	Profile_21	14.9978	19.9338	27.0572	13.0225	23.4135	30.3265	23.0255	21.9167	24.9697	18.0588	43.9095	50.4173	56.2377	63.1955	57.7102	81.5408
LOC_Os03g21380	Profile_21	13.4369	44.8123	26.9778	23.9265	54.1321	41.0704	46.2281	51.0017	44.4906	79.4037	93.2412	57.4262	102.919	83.5862	64.0514	123.905
LOC_Os03g21060	Profile_21	28.8157	9.51761	10.5308	4.71554	29.1109	65.1686	17.8845	10.0023	16.2678	8.81543	24.7647	62.6748	28.3477	109.532	65.3977	116.98
LOC_Os03g20970	Profile_21	0.978704	0.299923	2.92734	0.363881	0.53307	4.42738	0.720002	1.55643	2.21361	0.417833	6.76007	7.66695	13.6801	26.0446	3.60945	40.9042
LOC_Os03g20949	Profile_21	9.95783	5.30668	18.6607	4.47004	7.77296	18.2677	7.24485	8.26369	14.9719	6.46003	23.4648	31.517	33.3022	44.2819	23.4507	81.4895
LOC_Os03g20600	Profile_21	9.98415	43.3187	17.7575	35.0573	31.5085	17.6924	98.6594	35.9254	29.2432	41.2487	78.2883	64.365	99.2103	125.221	132.827	158.299
LOC_Os03g20550	Profile_21	8.22872	16.6498	8.41801	12.629	12.39	10.0386	14.5349	21.5283	22.5959	13.8005	39.9382	42.5026	33.9689	56.2795	48.3908	54.8794
LOC_Os03g18770	Profile_21	106.557	87.7361	35.8097	80.1232	67.0475	80.102	86.1994	197.004	207.253	283.788	219.755	226.896	269.231	327.146	170.283	355.986
LOC_Os03g18740	Profile_21	27.0555	84.7586	49.9808	124.05	47.0151	15.8514	105.48	110.31	76.5805	136.062	164.126	68.0296	131.157	145.459	105.171	138.897
LOC_Os03g17790	Profile_21	4.33679	1.67075	0.847433	0.618506	1.26867	4.70231	2.3838	29.846	42.2541	267.749	158.007	95.8317	439.589	241.781	137.569	466.415
LOC_Os03g17670	Profile_21	5.52143	9.92067	17.9925	12.5884	5.48151	3.60549	3.76891	8.90054	28.46	120.72	69.5625	71.3863	384.826	62.841	169.539	291.133
LOC_Os03g17660	Profile_21	29.0668	15.6828	18.3786	6.29421	108.096	55.2359	35.5047	41.5063	34.9183	38.3054	60.3326	66.7388	69.6983	72.3718	76.8268	106.974
LOC_Os03g16960	Profile_21	0.325945	3.42465	21.4177	6.62234	8.58155	30.7671	13.7719	2.09705	8.73528	7.9262	22.9213	58.4691	17.6152	36.3262	75.7084	17.0702
LOC_Os03g16700	Profile_21	20.9186	16.2936	39.818	10.5753	27.1128	43.4178	18.2083	32.129	37.1008	40.9064	55.5356	59.381	80.0593	121.827	61.7962	129.147
LOC_Os03g16670	Profile_21	33.999	29.0719	27.6603	14.7551	74.907	71.1605	46.5042	99.981	76.219	121.468	102.565	119.948	150.22	183.712	194.824	248.843
LOC_Os03g15780	Profile_21	24.4409	21.5992	14.0674	15.0052	14.8564	22.6293	21.3982	26.6051	21.4273	15.1765	79.6028	84.2347	100.109	178.313	104.925	168.351
LOC_Os03g14990	Profile_21	40.2946	47.2119	57.3892	44.8231	50.075	69.5482	60.7169	59.0158	65.9499	64.054	139.565	164.565	200.953	235.922	165.515	267.718
LOC_Os03g13820	Profile_21	4.47124	8.5506	9.28245	4.97868	4.52464	12.5738	4.3858	6.74833	9.28892	7.83236	12.067	15.2817	14.6593	19.1718	6.58604	16.7369
LOC_Os03g13740	Profile_21	0.608323	0.272796	0.81888	0.340227	0.988647	1.3727	0.701778	3.14108	1.90375	3.52126	34.6277	19.9924	97.0285	61.95	30.3384	165.799
LOC_Os03g13300	Profile_21	0.942632	0.547607	1.91359	0.562349	3.27605	5.56105	1.95101	1.82058	4.07532	11.0614	22.9752	19.0218	67.6963	32.8573	32.134	75.5354
LOC_Os03g12820	Profile_21	5.35594	5.02419	9.31752	3.55823	5.19666	7.46772	11.9455	5.4692	14.9835	26.7641	99.0979	92.5874	274.137	220.008	127.894	618.446
LOC_Os03g12500	Profile_21	31.2054	27.1192	32.2033	16.1744	29.6956	43.4702	25.2565	50.7525	46.6688	61.0207	129.717	169.938	245.466	319.426	340.854	436.35
LOC_Os03g12290	Profile_21	12.7626	19.2551	14.4119	20.9528	20.1078	15.8838	15.0487	71.8277	44.2579	40.382	44.0357	31.192	14.713	33.8075	28.9385	40.1318
LOC_Os03g12110	Profile_21	1.84084	0.629777	3.17905	0.601038	1.14196	1.57984	1.71681	11.1853	7.19333	8.8723	21.2372	20.5	24.8199	14.3148	20.6977	21.3959
LOC_Os03g11900	Profile_21	55.5161	22.732	54.8442	16.2819	25.6605	36.0931	25.4318	56.9091	90.0889	103.613	243.971	314.721	526.546	421.475	321.415	740.787
LOC_Os03g11590	Profile_21	33.4378	18.7679	20.1796	18.1193	21.9207	24.2529	28.5606	31.5913	41.0388	33.5281	67.8042	73.0499	80.1482	89.16	69.8554	84.0341
LOC_Os03g10080	Profile_21	9.20665	3.41529	4.29381	2.27872	8.61894	6.01425	11.1371	45.5932	57.4652	161.402	65.639	37.3262	252.748	41.2963	62.1401	100.589
LOC_Os03g09910	Profile_21	1.41774	0.795867	1.2134	0.585176	0.459403	0.688092	0.450254	6.20116	3.83339	2.92594	22.0355	22.8872	17.0427	33.8862	39.5027	45.9975
LOC_Os03g09900	Profile_21	78.3771	130.829	133.268	106.627	128.633	211.488	122.098	151.954	174.061	167.849	344.265	290.289	355.353	476.526	243.013	529.198
LOC_Os03g08940	Profile_21	9.32762	4.31514	6.22084	4.25284	7.71145	3.66441	12.1366	6.04237	18.276	89.7921	50.3039	50.9456	204.908	48.6469	154.446	144.814
LOC_Os03g08310	Profile_21	8.06427	0.396271	31.9311	3.31624	3.57266	5.96686	2.77043	2.7969	35.2193	56.8068	40.0392	47.9283	129.654	65.2122	64.6576	109.436
LOC_Os03g08170	Profile_21	6.13072	6.85105	7.05637	2.99187	9.29956	6.78448	4.41782	43.2945	27.2583	23.2106	58.8406	41.5507	47.078	41.199	36.4131	36.7424
LOC_Os03g08100	Profile_21	2.76737	2.77533	2.50552	0.541715	2.71928	1.84165	3.79346	23.8882	33.5834	119.248	41.9788	25.9264	168.035	27.0539	58.307	101.993
LOC_Os03g07960	Profile_21	3.94499	4.26336	5.92871	0.722089	10.8949	4.98114	20.1074	47.4799	27.1833	31.1512	26.1116	14.8262	38.3761	7.35767	17.7586	20.1045
LOC_Os03g07530	Profile_21	30.0825	34.2996	60.9316	25.383	48.8793	71.8681	33.8999	37.4755	44.3054	31.2789	70.3215	101.3	92.7463	181.901	83.8942	179.402
LOC_Os03g06520	Profile_21	43.685	21.1775	40.3364	13.807	14.5929	17.8804	10.4323	66.7924	98.0054	89.7565	74.1437	87.9573	93.2475	162.079	96.8429	249.016
LOC_Os03g06200	Profile_21	34.3185	11.6614	17.7256	16.9736	7.86175	17.1129	17.5861	24.7543	31.4136	28.951	75.0718	89.1555	105.073	128.905	146.441	215.715
LOC_Os03g06090	Profile_21	10.4188	20.6906	26.4401	12.9673	32.2296	40.255	28.5598	18.7455	21.4534	13.2997	32.0772	36.5716	35.9802	48.1186	56.2018	50.2699
LOC_Os03g05900	Profile_21	2.73223	9.80151	10.066	3.18224	16.6811	27.7613	9.89034	22.7842	18.6363	20.6894	43.883	38.7324	42.3641	41.3142	34.7302	42.6293
LOC_Os03g05880	Profile_21	3.04072	1.96453	57.6994	1.71358	12.9189	50.4278	10.8802	34.5939	89.1395	224.95	141.359	96.9971	359.392	165.714	250.985	260.868
LOC_Os03g05840	Profile_21	0.728957	0.0308606	0.460198	0.0564503	0.189272	2.63465	1.0274	2.50637	19.9699	106.54	38.9811	63.9163	477.805	10.2881	113.925	147.294
LOC_Os03g04370	Profile_21	18.3675	56.1118	39.1152	37.7653	41.7523	41.7653	53.047	34.3182	31.6957	49.7204	89.1497	58.5765	118.262	103.808	89.398	207.657
LOC_Os03g04000	Profile_21	14.5923	15.3105	20.17	14.9223	14.8514	21.7836	21.2641	21.7414	26.1928	27.4347	33.6231	34.4588	54.5637	28.0256	58.5721	49.3508
LOC_Os03g03200	Profile_21	20.8441	14.2256	21.0731	16.5184	19.1903	28.5147	23.9234	20.1574	36.1224	64.4318	110.45	84.399	303.58	107.04	127.034	380.614
LOC_Os03g02514	Profile_21	41.9893	10.5575	26.817	9.6693	10.5399	17.168	11.667	73.0123	83.1789	149.61	202.797	139.612	284.993	179.089	132.162	238.44
LOC_Os03g02330	Profile_21	10.0876	11.147	7.93474	9.05454	9.36371	8.91139	9.54224	21.4396	14.3541	11.0439	30.1514	36.0295	33.5186	40.9959	64.7918	53.6723
LOC_Os02g57790	Profile_21	7.89151	5.5391	12.4704	3.79955	12.791	12.834	10.9898	49.4167	65.5232	139.388	43.1975	37.6751	78.0583	42.6672	55.2578	62.9789
LOC_Os02g57260	Profile_21	151.683	195.998	275.46	181.306	347.203	458.666	244.731	217.812	232.114	147.213	313.299	405.363	314.987	689.264	464.151	655.925
LOC_Os02g56900	Profile_21	66.0835	42.0319	43.4405	18.7498	52.9465	47.3874	64.5923	115.627	121.889	168.25	268.854	224.765	411.899	310.386	211.791	727.942
LOC_Os02g56860	Profile_21	0.629542	0.723518	1.18312	6.58935	4.12493	3.69981	22.1986	8.51267	7.41703	8.03223	8.46307	8.51295	10.9464	5.43551	0.830543	7.56662
LOC_Os02g56370	Profile_21	1.37042	4.79883	2.93094	2.99423	3.40575	5.4196	3.35709	7.26015	4.93909	4.54884	13.3971	9.76562	13.8868	9.67061	8.29148	7.19073
LOC_Os02g56310	Profile_21	13.94	20.8952	12.4737	11.2953	20.6575	26.3325	26.32	58.9344	40.2025	119.149	109.484	48.9541	155.41	101.913	86.5213	113.15
LOC_Os02g55140	Profile_21	75.8564	44.1623	57.7521	43.2553	88.2301	142.43	58.8859	124.157	115.5	85.4984	158.618	213.692	169.339	219.913	194.939	263.459
LOC_Os02g52860	Profile_21	43.0002	33.1039	30.7792	23.9904	40.8851	46.7394	49.6218	76.193	71.4013	84.354	107.928	122.656	182.304	88.1113	202.465	130.848
LOC_Os02g52560	Profile_21	25.3546	47.4122	49.8932	33.9048	45.1618	57.6594	51.2953	37.5702	41.3712	34.0305	53.2275	56.982	59.5742	61.3505	40.4719	65.58
LOC_Os02g52210	Profile_21	5.64673	26.4483	30.4747	8.72576	48.7032	50.645	45.8582	30.1102	36.1585	37.4739	58.7288	51.4929	73.5067	91.6487	28.6351	151.022
LOC_Os02g51350	Profile_21	14.0246	10.738	17.247	11.0724	11.1924	15.7838	13.288	9.78912	16.7512	20.7323	43.8801	52.6445	89.0725	141.083	62.851	173.778
LOC_Os02g50730	Profile_21	3.99306	4.65145	4.93352	2.00994	4.81106	4.5857	4.96496	7.98456	7.97968	16.3337	51.8805	48.4969	102.229	127.903	65.7512	285.812
LOC_Os02g50710	Profile_21	6.11776	3.25596	5.32037	2.03039	4.90153	3.54058	4.88604	17.2069	11.0665	20.7109	109.8	89.0971	241.525	304.833	215.819	597.112
LOC_Os02g50600	Profile_21	3.1208	1.3904	2.46417	1.12206	1.56218	1.5675	1.52999	6.6538	9.84626	25.0232	38.357	29.4443	109.597	59.9143	40.2759	144.788
LOC_Os02g50490	Profile_21	4.05242	0.844172	2.37559	0.829272	0.715889	1.37861	0.751749	5.55211	9.37522	14.7504	17.1407	17.6399	34.3738	32.9907	30.8452	48.3334
LOC_Os02g50470	Profile_21	5.97324	28.8643	10.1585	16.0411	10.8122	7.21891	7.53678	21.6904	6.71724	24.2166	27.0568	25.3818	52.5802	23.4569	24.3628	36.2471
LOC_Os02g50460	Profile_21	1.24736	3.76301	2.18013	1.17435	2.29231	3.14866	2.08795	4.52328	2.38554	4.15399	13.5015	11.4013	29.8561	25.0049	15.4404	49.8339
LOC_Os02g50450	Profile_21	2.84435	3.66248	1.38426	1.26965	1.73903	0.748161	0.688313	4.36924	2.11618	8.84456	62.8972	35.2111	189.6	85.978	40.4987	190.127
LOC_Os02g50350	Profile_21	15.476	32.0387	93.5986	35.5467	73.9408	102.972	59.3055	18.5606	28.9344	18.4017	33.4671	63.2815	49.2263	192.949	84.8085	221.989
LOC_Os02g50130	Profile_21	55.8738	78.8481	64.7812	46.0535	126.6	61.3086	73.6771	161.506	106.1	210.984	170.329	114.546	140.819	95.349	112.585	106.55
LOC_Os02g48870	Profile_21	11.4527	18.6387	32.4399	10.519	32.0879	71.1715	21.8474	49.6146	62.9241	74.5393	92.9083	132.69	128.295	74.7185	74.0602	64.8834
LOC_Os02g48860	Profile_21	4.81717	5.55284	10.862	2.65388	11.0619	25.734	8.44394	9.31465	13.1167	12.0747	23.0099	31.4751	22.6424	24.1044	35.2122	22.0276
LOC_Os02g48720	Profile_21	111.465	131.653	181.267	107.736	130.661	164.42	128.846	123.139	131.75	139.481	223.479	268.264	314.047	318.801	345.704	347.592
LOC_Os02g48710	Profile_21	17.3085	11.8789	14.8358	2.6033	12.9416	15.5593	2.73753	55.3709	34.5287	83.5592	210.358	215.688	326.668	251.316	359.899	663.537
LOC_Os02g48690	Profile_21	15.8486	11.6832	9.85896	2.73237	26.4697	26.3759	7.785	59.7553	29.9713	64.4829	170.436	180.592	280.556	257.556	218.552	446.736
LOC_Os02g48630	Profile_21	13.3366	18.9704	26.8178	9.62319	76.5059	65.8186	33.5974	15.1371	18.0928	9.90576	29.0719	48.4312	41.5754	125.56	50.0588	133.165
LOC_Os02g47660	Profile_21	7.61959	5.27302	9.25408	6.34168	17.2141	9.99127	16.3798	6.63373	7.14184	10.4018	32.0899	37.6888	62.3742	62.1769	121.591	185.644
LOC_Os02g47650	Profile_21	66.3246	111.962	140.304	67.2487	184.282	146.306	119.691	98.4063	65.6328	91.1361	387.037	309.802	901.079	904.4	229.091	2261.4
LOC_Os02g47580	Profile_21	17.5271	18.6493	24.4957	14.5285	18.1546	16.1004	17.841	19.1076	24.5056	36.875	50.0186	38.7786	169.408	45.7568	48.5626	190.804
LOC_Os02g47090	Profile_21	1.07373	1.79127	4.41588	2.77835	1.98202	6.40149	3.68871	3.99942	8.61056	5.38696	7.94927	17.0464	9.83564	17.6293	7.8943	14.0241
LOC_Os02g46962	Profile_21	35.8326	33.3119	43.2855	24.6128	41.3453	45.3911	35.2561	44.7403	46.3559	36.4377	70.6661	72.8666	81.8221	85.4452	61.7499	92.0077
LOC_Os02g46910	Profile_21	1.00637	1.547	9.67314	3.58089	8.8554	17.2906	18.4814	2.37284	6.74412	8.26575	14.5846	15.5007	23.8241	25.5837	19.9763	29.9658
LOC_Os02g46340	Profile_21	5.11144	23.1517	6.44056	13.4855	16.103	16.3507	20.5966	44.1433	26.3662	47.3683	50.2982	32.9721	47.7388	27.8797	28.4723	28.7457
LOC_Os02g46030	Profile_21	0.342176	7.57241	16.0049	0.416995	8.30374	4.37036	7.91931	16.6649	13.9096	30.1942	18.1006	13.3285	53.7278	19.7953	23.9494	64.8736
LOC_Os02g45780	Profile_21	4.50513	21.6018	20.6272	24.915	11.8473	16.6172	24.6554	10.6701	23.6823	54.427	53.7108	33.8045	90.2816	42.9494	58.5807	55.5816
LOC_Os02g45710	Profile_21	23.1863	27.0985	22.0252	21.1933	17.3502	22.6752	31.1611	97.8156	70.7863	252.855	230.864	68.6018	80.2285	97.2202	111.736	53.1429
LOC_Os02g43940	Profile_21	0.311098	0.841809	1.64134	0.600277	0.997582	4.0157	2.34335	10.4842	23.6905	89.4504	23.6369	21.3784	95.8228	18.0965	27.9774	35.0625
LOC_Os02g43790	Profile_21	23.5896	55.8891	20.1358	43.4271	52.0863	45.4371	80.698	50.8832	46.869	75.5832	141.058	113.954	194.772	227.081	135.77	300.254
LOC_Os02g43360	Profile_21	15.0221	9.65315	22.3107	4.32991	14.7868	20.4957	8.32894	72.5443	47.6944	46.579	123.409	180.656	140.014	119.086	232.949	137.779
LOC_Os02g42440	Profile_21	18.9057	27.916	23.8438	18.1772	33.3366	38.5071	20.2702	28.8949	25.1033	25.6626	43.1191	43.6509	57.2335	59.7102	42.0159	90.7385
LOC_Os02g41820	Profile_21	219.276	321.272	287.397	222.741	391.908	309.85	309.089	416.41	372.998	462.832	558.004	472.349	591.867	568.015	651.197	603.156
LOC_Os02g41670	Profile_21	0.8842	0.103707	6.38993	1.38628	1.2721	4.1163	1.24824	2.62244	10.7237	9.45375	14.9068	22.499	20.1805	24.2979	14.5973	25.977
LOC_Os02g41650	Profile_21	50.351	50.3185	116.987	43.8188	73.3425	121.788	109.467	175.42	165.218	213.397	299.539	248.009	313.125	193.511	249.04	276.131
LOC_Os02g41590	Profile_21	30.4687	17.839	27.856	11.2252	18.9059	33.1929	17.8431	71.9462	66.2188	70.3917	145.231	142.461	137.743	112.814	214.421	119.22
LOC_Os02g41510	Profile_21	3.38411	4.91376	5.93036	2.1021	5.63848	6.87769	4.24359	7.54779	11.3342	24.5622	41.5253	29.5895	29.6865	47.8884	34.4819	34.2017
LOC_Os02g40784	Profile_21	3.49752	2.69996	3.75587	1.51123	3.41631	5.12992	3.03401	1.81168	3.54518	2.4652	12.2027	16.0113	17.993	22.5345	17.9261	16.8998
LOC_Os02g39850	Profile_21	49.7629	136.671	116.852	123.289	107.395	130.827	147.883	178.604	154.978	164.527	268.505	193.503	190.516	269.286	205.623	211.433
LOC_Os02g39330	Profile_21	38.8679	10.667	35.3279	15.8579	14.4444	15.6387	26.5386	18.3349	40.0456	98.0803	120.546	109.855	221.333	319.397	296.302	469.191
LOC_Os02g38920	Profile_21	56.3925	85.9371	95.1706	51.7112	53.2029	78.2539	91.9007	79.1374	78.9886	68.4629	151.084	146.348	227.895	134.254	142.172	193.398
LOC_Os02g38900	Profile_21	31.3093	67.9954	45.0289	50.1593	50.9751	45.02	43.7285	39.6531	38.8908	39.2756	59.5582	64.1691	90.8121	88.9027	71.1892	97.9449
LOC_Os02g37930	Profile_21	34.4902	43.7115	37.7524	43.9211	48.6393	30.981	50.5497	42.1651	35.549	77.2532	124.106	99.0992	216.178	212.884	267.052	404.409
LOC_Os02g37250	Profile_21	0	0.884817	0.837748	0.0899173	2.53246	0.368934	0.5455	0.570326	0.559037	0.447413	61.5569	67.0287	138.004	383.316	247.924	440.99
LOC_Os02g37180	Profile_21	3.9562	5.71548	5.46666	2.09807	7.77383	5.14319	1.68273	28.3445	23.9217	62.7439	71.4699	37.0272	173.217	36.7644	24.5434	93.9699
LOC_Os02g36530	Profile_21	15.3144	47.0908	75.6091	44.9081	52.3564	9.79334	84.0928	28.4095	89.5212	387.369	424.729	397.616	2147.75	830.636	779.245	3368.27
LOC_Os02g36340	Profile_21	7.90902	16.5702	29.3048	9.88084	12.1408	14.141	21.0958	45.7039	26.7166	28.3384	45.5985	30.515	58.3951	44.6869	35.0318	62.3943
LOC_Os02g36280	Profile_21	1.1083	1.84023	5.18663	0.652429	2.49822	9.97065	1.81269	15.5433	15.4375	8.58172	45.7843	89.3777	89.4607	76.3405	90.4891	129.277
LOC_Os02g36210	Profile_21	5.48432	0.530249	1.89714	0.180308	0.63374	7.91472	0.165967	31.0825	16.6375	10.6858	92.3643	181.689	106.376	158.98	163.513	117.124
LOC_Os02g36190	Profile_21	2.61997	1.45285	2.74595	0.11989	1.19253	4.72441	0.0969778	42.0351	28.4115	17.3198	120.122	217.897	140.712	116.533	314.47	179.183
LOC_Os02g36140	Profile_21	1.70832	1.6789	3.83205	0.447497	1.82403	8.52346	1.29886	27.9386	18.1988	12.5654	101.993	216.61	142.692	184.294	256.499	204.736
LOC_Os02g36110	Profile_21	2.12872	0.597734	11.4475	0.590424	1.46639	9.35367	0.464322	39.6685	34.6279	24.3515	52.6954	130.99	86.1186	61.5557	130.313	84.9141
LOC_Os02g36070	Profile_21	0.829481	0.194017	0.619975	0.0521908	0.279984	1.61676	0.02533	9.1476	6.72327	7.54146	36.201	79.5189	54.3896	56.1367	160.81	69.1445
LOC_Os02g36030	Profile_21	0.262331	0.216564	0.179413	0.0110039	0.0295158	0.756251	0.0267028	3.38506	2.57235	2.77052	16.7927	31.9051	21.8833	33.8374	60.3539	35.4631
LOC_Os02g35490	Profile_21	1.58208	6.21183	4.72434	5.49964	8.05684	18.9305	5.03225	7.66704	7.93506	4.89862	16.6303	21.8897	21.502	29.4609	31.5462	22.5711
LOC_Os02g35190	Profile_21	9.80621	7.61378	13.3077	5.35062	9.04387	11.9537	8.97577	20.564	19.8146	14.9557	23.1971	28.5799	24.0087	23.4504	23.8143	34.2274
LOC_Os02g33820	Profile_21	163.5	301.974	192.688	280.392	390.533	140.617	633.162	594.975	365.894	542.093	591.866	446.712	900.168	392.551	560.128	537.169
LOC_Os02g33590	Profile_21	0.556907	0.208419	1.2667	0.370028	1.38353	2.5649	1.18364	1.05497	2.35632	6.07036	23.5221	10.5456	45.6356	65.6355	12.0102	107.831
LOC_Os02g33580	Profile_21	27.8893	37.2023	21.044	21.2675	44.4611	53.8886	48.1156	51.7622	61.778	58.9496	66.8286	72.2867	108.152	55.2175	65.1351	91.8647
LOC_Os02g31030	Profile_21	3.18294	15.916	15.367	33.5539	11.3884	32.5165	15.0935	41.4834	37.8092	21.4677	33.4599	44.4526	46.3393	25.2745	40.1124	22.7972
LOC_Os02g28980	Profile_21	27.8992	33.1165	49.2099	19.2405	34.3296	42.4491	33.4367	48.6246	62.467	36.6768	54.4652	72.986	59.8489	44.4204	56.0227	59.2728
LOC_Os02g28170	Profile_21	1.43076	5.71695	4.94048	3.33455	4.80294	3.51153	3.2559	20.1283	13.8497	10.7603	20.1327	16.344	26.1593	20.9548	13.3768	46.136
LOC_Os02g26670	Profile_21	1.3559	0.424327	1.90141	0.294414	1.23841	1.50999	1.12038	8.79943	6.04045	9.74859	21.7905	15.4279	19.3447	16.9618	27.639	21.383
LOC_Os02g22380	Profile_21	13.8703	7.1211	25.1283	9.13192	6.547	17.311	8.43331	15.8383	30.7853	27.0331	29.4629	41.3386	37.1478	51.7482	46.9186	49.9208
LOC_Os02g22160	Profile_21	3.56761	12.8154	13.2121	9.76391	11.5662	27.752	16.9745	7.99139	12.3548	15.1101	37.1914	45.7772	51.6067	72.4759	67.9791	79.0606
LOC_Os02g21700	Profile_21	1.19216	0.393669	2.14318	0.146687	0.321923	2.28434	1.01935	13.6177	26.315	81.9068	23.663	13.5673	96.0336	15.9739	33.1801	42.5
LOC_Os02g21040	Profile_21	7.50265	3.25384	4.62113	2.11451	3.20934	6.15882	2.63952	6.56795	6.93566	9.1099	31.1198	24.4664	66.094	56.0824	23.8254	98.8495
LOC_Os02g17534	Profile_21	15.9521	23.9737	31.9124	11.6364	17.9483	54.2066	24.614	35.532	41.1146	39.6778	58.8998	68.8668	60.0091	98.141	51.6721	61.152
LOC_Os02g17500	Profile_21	25.4133	16.3237	25.1621	7.99924	22.6738	21.2137	24.0123	31.9149	38.5946	46.514	46.7908	51.9939	88.4476	62.1906	61.0814	102.946
LOC_Os02g16940	Profile_21	4.33986	4.35596	4.51165	0.510766	2.00236	2.11181	0.524388	8.69729	8.27597	6.44364	63.947	116.617	115.257	152.129	308.051	177.9
LOC_Os02g16630	Profile_21	5.78553	6.59485	8.64186	5.60675	8.2701	8.20686	7.39389	7.15412	7.19077	5.394	19.4248	21.1555	24.9307	46.3609	42.9715	56.356
LOC_Os02g16040	Profile_21	28.5606	34.7003	35.8771	21.3501	56.8515	42.8908	51.1643	54.6518	45.177	39.7294	82.7989	74.2972	123.982	126.511	128.903	198.022
LOC_Os02g15230	Profile_21	25.3547	14.5399	30.4051	14.9186	11.3961	25.9696	16.3871	28.6892	49.1988	52.7357	56.6478	65.3393	84.868	86.3002	65.5078	89.2306
LOC_Os02g14630	Profile_21	3.04653	7.79533	4.51813	5.1727	10.4675	8.19369	7.52592	14.1424	9.47719	9.21345	14.5401	14.4579	17.1406	17.0835	16.2769	11.5607
LOC_Os02g13870	Profile_21	4.85388	1.71645	6.03848	2.20002	3.54366	2.56288	2.05233	18.7226	15.6164	15.9748	30.2082	34.1508	38.5563	30.2959	52.1757	38.2578
LOC_Os02g13840	Profile_21	56.2181	98.1908	121.567	92.0398	115.08	152.527	110.504	70.8943	89.0104	57.5679	107.853	128.229	124.136	194.034	131.519	196.51
LOC_Os02g13800	Profile_21	0.529066	1.34495	2.48117	0.646752	2.89132	3.75934	4.52373	6.08629	20.1681	71.9851	33.5509	29.0058	125.269	44.3117	58.077	107.751
LOC_Os02g13290	Profile_21	3.61864	0.912793	2.03292	0.986632	5.51685	1.85283	3.70186	22.609	23.555	60.7395	21.5947	11.1836	23.5443	17.2018	39.0408	20.7193
LOC_Os02g11859	Profile_21	21.7437	28.0806	27.6069	20.8874	35.0257	19.7859	34.3829	36.1997	31.2274	57.048	186.206	99.831	193.211	192.782	222.436	375.571
LOC_Os02g11070	Profile_21	32.7439	14.2955	37.9168	12.6869	11.975	23.9343	10.4416	18.9658	60.9664	76.3139	120.148	130.76	311.764	112.443	142.349	369.163
LOC_Os02g10070	Profile_21	16.1022	11.0426	21.9909	10.6497	11.8585	17.6156	12.123	23.181	29.3311	20.1699	59.4578	73.7154	82.493	131.83	68.1333	185.507
LOC_Os02g09510	Profile_21	47.1706	13.9895	23.9269	2.72864	89.0896	66.5157	35.4307	166.818	96.6838	143.793	275.498	152.706	276.995	304.474	109.138	393.089
LOC_Os02g09490	Profile_21	20.391	4.61174	16.8506	4.64883	4.81622	10.4078	4.99098	63.7219	59.5919	80.0906	127.563	129.265	129.932	100.259	170.764	123.455
LOC_Os02g08440	Profile_21	58.6466	100.07	111.586	93.7988	79.7319	115.861	94.5994	62.6756	81.5619	189.672	212.193	143.507	322.795	171.104	185.74	339.669
LOC_Os02g08100	Profile_21	34.033	30.3335	46.3011	16.9925	13.7875	32.4677	31.0663	147.761	151.941	173.645	291.579	230.637	264.469	175.81	221.564	199.492
LOC_Os02g07750	Profile_21	31.1665	36.9462	37.0137	25.7331	38.1046	41.5308	31.103	28.8976	33.2536	19.9713	61.4041	61.8538	82.908	90.472	63.5513	112.282
LOC_Os02g07690	Profile_21	35.8438	151.762	53.6148	82.8792	106.072	51.6846	108.617	109.37	54.2529	137.311	227.325	106.421	284.165	319.375	178.846	534.448
LOC_Os02g06160	Profile_21	0.0769503	0.201163	0.202993	0.0290502	0.506491	0.675434	0.211486	0.982716	0.541835	2.14896	12.7635	6.11682	59.5215	14.696	5.21132	29.9311
LOC_Os02g05744	Profile_21	2.84362	0.503986	2.67469	0.380079	0.433826	1.02859	0.461164	8.71121	11.2722	17.3991	16.4259	17.489	23.529	15.7564	18.0582	14.7844
LOC_Os02g04170	Profile_21	2.39885	3.28841	5.4438	1.91863	3.79521	4.71878	5.60866	12.5532	6.40183	4.63701	17.4329	14.2308	23.7549	21.6749	14.3417	23.6367
LOC_Os02g04130	Profile_21	3.7548	3.80769	4.25959	3.04502	4.97573	3.93125	4.01314	13.0794	26.9394	131.504	102.812	59.1785	331.279	81.0106	145.674	366.702
LOC_Os02g03280	Profile_21	36.2526	32.9485	26.6414	32.4255	45.3974	48.5496	44.0567	65.3491	59.7766	73.0089	104.726	110.43	176.863	126.063	133.598	226.714
LOC_Os02g02524	Profile_21	4.09467	7.81038	9.24362	3.03402	10.8166	10.8204	9.2576	14.4669	13.0212	9.66957	19.4604	19.9739	17.9201	15.5895	20.7581	16.4809
LOC_Os02g02340	Profile_21	6.97686	6.01008	28.0606	6.34171	9.9387	18.4398	14.8458	13.3435	20.062	16.2588	20.2891	25.4666	30.0051	49.3477	26.057	49.5848
LOC_Os02g02320	Profile_21	4.10235	2.3625	6.11133	1.45824	9.12199	9.0731	5.37259	7.14515	9.71476	8.51648	15.6112	32.7765	24.3887	114.612	49.9928	137.647
LOC_Os02g02210	Profile_21	0.408493	1.66115	5.5077	0.228465	11.7814	32.6801	16.0779	2.28234	10.1986	1.01175	13.509	76.7504	13.9387	187.143	240.577	112.316
LOC_Os02g01510	Profile_21	13.6876	61.6307	58.6696	56.8931	36.3189	45.2304	46.1054	98.5109	63.1203	63.4629	86.7449	67.6664	77.3212	85.7098	70.4152	171.196
LOC_Os02g01040	Profile_21	0	0.0132855	0.0141511	0	0	14.209	0	18.0732	0.0151091	0.0241845	12.2178	8.47865	23.2916	9.07951	0	7.90385
LOC_Os01g73970	Profile_21	39.2393	64.7132	60.1826	56.6768	42.855	58.3844	53.2599	54.6183	55.95	39.5713	81.3259	87.517	82.7509	96.4303	72.4816	92.1936
LOC_Os01g73200	Profile_21	19.0021	104.452	79.7698	132.542	36.32	108.073	127.483	88.8813	112.662	178.829	262.176	314.119	400.394	516.673	934.492	404.38
LOC_Os01g72970	Profile_21	1.58018	0.78482	1.49869	0.614332	0.754534	1.19398	0.533544	2.11919	2.2193	1.86626	7.9779	8.91943	21.7856	16.0497	9.14107	40.4464
LOC_Os01g72910	Profile_21	4.36722	4.00589	3.21658	1.21187	3.5908	1.82127	1.43621	4.67752	5.88741	21.8204	45.2202	37.8956	293.489	93.7151	82.6321	168.08
LOC_Os01g72900	Profile_21	3.94185	2.67563	2.77293	0.793666	2.79413	1.76391	1.04323	2.58694	9.99217	20.7659	30.4214	34.6841	190.527	111.388	91.3539	120.957
LOC_Os01g72610	Profile_21	28.0515	34.7975	18.4997	23.8134	37.4233	42.838	47.8615	43.2497	34.778	34.1348	70.8686	67.1455	57.8493	102.148	34.1033	98.02
LOC_Os01g72530	Profile_21	12.4669	7.27457	7.99068	5.06561	11.4582	6.96045	11.3294	16.2249	33.8209	185.299	200.344	86.4658	357.643	127.27	203.214	285.484
LOC_Os01g72460	Profile_21	2.20926	8.31665	8.83262	5.07095	6.20437	7.57423	14.7073	14.6478	13.8278	19.4553	80.36	76.9696	247.25	121.087	111.572	548.929
LOC_Os01g71340	Profile_21	13.3215	64.8258	174.693	53.9925	201.158	1455.54	89.4473	433.083	529.057	402.959	910.297	1276.92	986.842	623.257	2783.28	974.199
LOC_Os01g70790	Profile_21	26.932	25.7936	24.6246	19.7847	30.2801	29.8141	25.1751	63.8426	54.1504	140.541	153.999	81.1545	197.238	102.884	132.644	211.463
LOC_Os01g70490	Profile_21	2.9118	2.24654	8.57461	2.21222	3.75689	7.14484	2.71741	10.2667	9.97263	4.06225	17.1678	23.9991	28.6947	20.9702	42.7949	18.6471
LOC_Os01g70210	Profile_21	63.4792	45.8794	39.3845	36.522	31.2649	29.9224	48.4997	104.44	103.542	95.1011	191.732	255.531	242.771	217.656	333.685	278.078
LOC_Os01g70130	Profile_21	10.2185	5.15068	11.5681	3.75686	3.66679	9.11959	2.75648	8.28607	9.86874	6.57697	32.086	28.1316	50.4209	43.4243	14.8644	73.0587
LOC_Os01g68730	Profile_21	9.01227	14.4075	11.3062	4.94303	20.2631	17.3487	4.03949	21.5734	13.6358	14.163	35.2497	34.2136	46.8476	30.6324	21.7368	27.6614
LOC_Os01g68330	Profile_21	15.1693	18.1136	28.3465	8.01394	25.9857	33.7165	20.2819	34.384	30.7928	25.8652	37.2272	37.8877	51.9771	64.9065	19.3515	73.4597
LOC_Os01g68060	Profile_21	18.5126	42.4822	28.3421	38.3303	33.9125	37.3438	35.0719	23.8827	25.2817	18.2942	46.1213	51.7517	79.434	88.6862	76.8614	103.804
LOC_Os01g66250	Profile_21	0.297617	0.134015	1.42746	0.102142	0.237446	0.775321	0.198292	0.208756	0.728179	0.399816	4.71028	7.54775	12.4153	20.5446	7.44828	34.9483
LOC_Os01g66120	Profile_21	155.371	293.187	303.392	254.929	354.483	381.517	333.811	228.247	227.518	222.922	472.255	441.592	707.361	741.836	699.654	1232.06
LOC_Os01g65700	Profile_21	1.79911	1.13762	2.13177	1.25242	3.85037	13.3607	3.34314	3.70712	2.58754	5.3306	17.9083	23.9249	16.7576	15.4191	55.921	18.9898
LOC_Os01g64470	Profile_21	15.7541	6.50789	8.90935	2.63088	15.6902	12.4789	7.06347	19.4683	18.4449	61.4989	135.787	77.0056	330.424	187.525	116.815	311.607
LOC_Os01g64110	Profile_21	13.2235	22.4047	22.8691	33.0195	9.42592	20.1529	18.3727	45.9495	44.0085	83.0601	90.1768	56.7371	66.7942	47.0942	45.5904	55.9885
LOC_Os01g63210	Profile_21	7.47136	8.28843	9.69984	2.7369	5.17583	1.21183	7.57329	43.3573	41.0831	76.6153	194.682	125.124	699.127	162.917	247.057	640.604
LOC_Os01g63180	Profile_21	0.8612	0.1446	0.402168	0.0955152	0.118247	0.429586	0.22287	3.73597	4.75986	5.206	14.4786	21.7331	20.2578	13.1105	26.3051	14.5006
LOC_Os01g62810	Profile_21	1.61695	1.99966	0.557578	0.373439	6.62651	7.80852	10.7119	16.0643	12.9423	11.1871	18.8122	14.6183	40.7218	5.50503	15.6938	42.4906
LOC_Os01g62430	Profile_21	16.8852	25.0464	15.2839	13.0808	55.0422	55.1205	33.8729	32.3411	21.7492	48.1714	114.707	83.2524	213.344	206.403	112.934	225.847
LOC_Os01g62290	Profile_21	7.18215	1.2187	3.53562	0.652642	5.15343	6.78481	4.29748	21.8684	21.437	7.3122	23.3055	33.3309	26.1571	23.5094	26.4975	39.7947
LOC_Os01g62190	Profile_21	0.999774	0.59808	3.38909	0.350083	1.61396	1.72818	1.80527	2.33616	5.25093	16.6574	29.4641	29.1836	101.244	61.3376	74.666	161.49
LOC_Os01g62130	Profile_21	2.02978	2.02734	8.37328	1.19199	2.18228	1.96019	1.53811	5.00035	7.83435	6.75961	37.7792	45.7158	85.0982	119.184	109.131	196.449
LOC_Os01g61510	Profile_21	1.15977	1.63634	6.465	1.70888	2.40576	4.08285	1.66134	6.9231	10.5717	7.89046	19.478	21.2644	25.568	44.3337	29.1547	40.2484
LOC_Os01g61080	Profile_21	10.5544	24.3908	20.8918	21.7924	16.2776	28.6637	18.3733	21.0329	14.0269	30.7044	136.151	83.9865	221.868	204.866	91.8359	554.941
LOC_Os01g60830	Profile_21	14.0039	0.250519	1.14585	0.202169	1.03034	0.953936	2.43664	66.8372	68.327	136.167	76.5549	53.3754	312.707	22.7771	82.3548	114.785
LOC_Os01g60740	Profile_21	0	0	0	0.0356276	0.0238911	0.182727	0.0648424	0.225978	0.974622	4.05964	19.7538	12.7581	39.6726	53.6863	43.0475	44.4401
LOC_Os01g60020	Profile_21	13.1461	49.8737	17.9442	68.7056	23.0038	49.2604	68.5818	25.3908	36.2005	85.2636	109.827	104.082	319.035	227.321	204.155	418.23
LOC_Os01g59740	Profile_21	20.2212	4.40617	6.16864	4.45582	8.09976	18.372	6.34723	16.1631	17.5587	20.878	58.099	69.1287	80.1584	113.867	106.137	181.781
LOC_Os01g58790	Profile_21	9.89545	8.75879	30.5447	7.47613	6.93186	11.2866	7.52318	16.6097	23.5145	11.7994	29.8232	50.4725	34.0724	37.1442	73.0681	37.777
LOC_Os01g58380	Profile_21	41.1543	78.6207	71.6321	59.4247	127.163	112.924	90.0436	93.3636	77.4307	54.3014	103.517	115.4	89.6052	126.935	124.697	121.17
[truncated: 872 more rows]
