# Supplementary material for: Identification of Differentially Expressed Genes Reveal Conserved Mechanisms in the Rice-Magnaporthe oryzae Interaction
Source: Front Plant Sci. 2022 Apr 5;13:723356. doi: 10.3389/fpls.2022.723356 (PMC9016282; doi:10.3389/fpls.2022.723356)
Supplement: Supplementary file 16 [file Table_10.XLSX]

## Sheet: Sheet1
Table S10. Pathway enrichment of O. sativa CDEGs assigned to STEM co-expression profiles; KEGG pathway with Qvalue ≤ 0.05 were presented here
Profile_25 and 26 (early up-regulation)
KEGG_A_class	KEGG_B_class	Pathway	out (184)	All (5725)	Pvalue	Qvalue	Pathway ID	Genes	K_IDs
Metabolism	Amino acid metabolism	Valine, leucine and isoleucine degradation	14	52	4.65288e-10	4.18759e-08	ko00280	Os08g0424200;Os03g0310400;Os12g0605800;Os04g0559400;Os01g0110400;Os07g0170100;Os05g0125500;Os02g0730000;Os07g0188800;Os12g0264500;Os06g0677400;Os01g0314100;Os05g0475400;Os03g0231600	K01969+K01692+K01968+K00826+K00626+K00167+K00253+K00128+K00140+K05605+K23146+K09699+K00827+K00826
Metabolism	Carbohydrate metabolism	Propanoate metabolism	11	33	2.9326e-09	1.31967e-07	ko00640	Os03g0310400;Os01g0110400;Os07g0170100;Os07g0188800;Os11g0605500;Os12g0264500;Os06g0677400;Os01g0314100;Os05g0163700;Os01g0159400;Os06g0354500	K01692+K00626+K00167+K00140+K00232+K05605+K23146+K09699+K00232+K00232+K00232
Metabolism	Metabolism of other amino acids	beta-Alanine metabolism	9	49	2.03479e-05	0.000610438	ko00410	Os03g0310400;Os02g0730000;Os07g0188800;Os11g0605500;Os12g0264500;Os06g0677400;Os05g0163700;Os01g0159400;Os06g0354500	K01692+K00128+K00140+K00232+K05605+K23146+K00232+K00232+K00232
Metabolism	Global and overview maps	Carbon metabolism	23	300	7.83159e-05	0.00176211	ko01200	Os08g0120600;Os03g0305100;Os06g0617800;Os01g0110400;Os03g0318500;Os06g0727200;Os04g0543900;Os05g0405000;Os03g0794500;Os05g0438600;Os07g0188800;Os08g0431300;Os11g0605500;Os04g0306400;Os12g0264500;Os05g0187100;Os06g0677400;Os03g0432100;Os05g0163700;Os04g0119400;Os01g0159400;Os06g0354500;Os08g0154300	K01623+K01913+K00948+K00626+K00036+K03781+K00261+K01006+K00261+K03841+K00140+K00627+K00232+K01807+K05605+K00844+K23146+K01006+K00232+K00161+K00232+K00232+K00616
Metabolism	Lipid metabolism	Fatty acid degradation	8	54	0.000286556	0.00515801	ko00071	Os12g0143900;Os03g0310400;Os01g0110400;Os02g0730000;Os11g0605500;Os05g0163700;Os01g0159400;Os06g0354500	K01897+K01692+K00626+K00128+K00232+K00232+K00232+K00232
Metabolism	Global and overview maps	Metabolic pathways	107	2684	0.00119302	0.0178953	ko01100	Os02g0273000;Os12g0143900;Os01g0916400;Os10g0529800;Os08g0120600;Os10g0471300;Os01g0225400;Os03g0305100;Os10g0492900;Os04g0608100;Os08g0345700;Os08g0424200;Os02g0635200;Os10g0109300;Os03g0310400;Os12g0605800;Os03g0291500;Os04g0559400;Os01g0360600;Os06g0617800;Os05g0247100;Os01g0110400;Os04g0688300;Os12g0138900;Os08g0484500;Os02g0196800;Os10g0417600;Os10g0395400;Os02g0790500;Os01g0762000;Os01g0720…	K00876+K01897+K17285+K00799+K01623+K01725+K00606+K01913+K07407+K18677+K00895+K01969+K13035+K00430+K01692+K01968+K01953+K00826+K00859+K00948+K01183+K00626+K00430+K01649+K01626+K01555+K10046+K00799+K16055+K14674+K03940+K01590+K16055+K00695+K01761+K00036+K16055+K03781+K00167+K00261+K00253+K01006+K00472+K00430+K00451+K00261+K00128+K00430+K01620+K03103+K03841+K00654+K16871+K00140+K00430+K00083+K00815+…
Cellular Processes	Transport and catabolism	Peroxisome	10	102	0.00150866	0.019397	ko04146	Os12g0143900;Os06g0727200;Os07g0665200;Os08g0500100;Os09g0498500;Os11g0605500;Os05g0163700;Os01g0159400;Os06g0354500;Os03g0786000	K01897+K03781+K04565+K13342+K00306+K00232+K00232+K00232+K00232+K13344
Metabolism	Carbohydrate metabolism	Pentose phosphate pathway	7	60	0.00289086	0.0325222	ko00030	Os08g0120600;Os08g0345700;Os06g0617800;Os03g0318500;Os05g0438600;Os04g0306400;Os08g0154300	K01623+K00895+K00948+K00036+K03841+K01807+K00616
Profile_0, 2 and 6 (late up-regulation)
KEGG_A_class	KEGG_B_class	Pathway	out (272)	All (5725)	Pvalue	Qvalue	Pathway ID	Genes	K_IDs
Metabolism	Energy metabolism	Photosynthesis - antenna proteins	14	17	1.29014e-16	1.25144e-14	ko00196	Os08g0435900;Os09g0346500;Os09g0439500;Os07g0562700;Os04g0457000;Os11g0242800;Os07g0558400;Os02g0764500;Os07g0577600;Os09g0296800;Os01g0600900;Os03g0592500;Os06g0320500;Os02g0197600	K08910+K08912+K08908+K08914+K08917+K08916+K08915+K08911+K08908+K14172+K08912+K08913+K08907+K08909
Metabolism	Global and overview maps	Biosynthesis of secondary metabolites	121	1527	6.76689e-11	2.47179e-09	ko01110	Os03g0731900;Os02g0627100;Os07g0412100;Os10g0320100;Os10g0189100;Os06g0214850;Os03g0735000;Os07g0191000;Os06g0133800;Os10g0419600;Os09g0535000;Os06g0367100;Os09g0469400;Os05g0549700;Os10g0546600;Os06g0729000;Os08g0465800;Os02g0276500;Os05g0102000;Os06g0232200;Os10g0545200;Os09g0451000;Os02g0206700;Os09g0294000;Os02g0603800;Os08g0532200;Os12g0615400;Os04g0650700;Os06g0658900;Os07g0662900;Os06g0326…	K03527+K10775+K13679+K05280+K01835+K17872+K00975+K18649+K00615+K08099+K01803+K00700+K01214+K01733+K09837+K02291+K01580+K09834+K08241+K00847+K14423+K05933+K13496+K12524+K03526+K01845+K12502+K13051+K09833+K00705+K00895+K01623+K00026+K00787+K05356+K00026+K00036+K10960+K03404+K15086+K03781+K01115+K01188+K09840+K00025+K03428+K01859+K00026+K16055+K00083+K00036+K00422+K13600+K02291+K01602+K15095+K00688+…
Metabolism	Energy metabolism	Carbon fixation in photosynthetic organisms	22	89	7.64471e-11	2.47179e-09	ko00710	Os08g0562100;Os04g0234600;Os06g0133800;Os09g0535000;Os01g0208700;Os06g0608700;Os03g0129300;Os05g0574400;Os08g0434300;Os10g0478200;Os07g0630800;Os12g0291400;Os02g0698000;Os07g0176900;Os03g0267300;Os11g0171300;Os04g0459500;Os06g0664200;Os12g0292400;Os05g0496200;Os04g0486600;Os12g0169600	K00051+K01100+K00615+K01803+K01595+K01623+K05298+K00026+K00026+K00025+K00026+K01602+K00855+K01807+K03841+K01623+K05298+K03841+K01602+K00927+K00134+K01623
Metabolism	Global and overview maps	Metabolic pathways	173	2684	9.99013e-09	2.42261e-07	ko01100	Os03g0731900;Os02g0627100;Os07g0412100;Os03g0797300;Os10g0320100;Os10g0189100;Os05g0387200;Os08g0562100;Os06g0214850;Os03g0735000;Os04g0234600;Os07g0191000;Os06g0232600;Os06g0133800;Os10g0419600;Os09g0535000;Os06g0367100;Os09g0469400;Os05g0549700;Os10g0546600;Os06g0729000;Os07g0674100;Os08g0465800;Os02g0276500;Os03g0797400;Os08g0468100;Os06g0232200;Os10g0545200;Os09g0451000;Os09g0294000;Os01g0208…	K03527+K10775+K13679+K13222+K05280+K01835+K06118+K00051+K17872+K00975+K01100+K18649+K21888+K00615+K08099+K01803+K00700+K01214+K01733+K09837+K02291+K08678+K01580+K09834+K13222+K10534+K00847+K14423+K05933+K12524+K01595+K03526+K02115+K01845+K12502+K13051+K01495+K09833+K00705+K00895+K01623+K05298+K08910+K00026+K08912+K00787+K01784+K00026+K01915+K00036+K05907+K00951+K17108+K10960+K03404+K03781+K10532+…
Metabolism	Carbohydrate metabolism	Glyoxylate and dicarboxylate metabolism	18	88	1.0393e-07	2.01625e-06	ko00630	Os05g0574400;Os08g0434300;Os02g0735200;Os03g0131200;Os10g0478200;Os07g0630800;Os12g0291400;Os04g0659100;Os11g0455800;Os04g0490800;Os02g0101500;Os01g0711400;Os12g0292400;Os07g0658400;Os10g0516100;Os04g0683700;Os04g0623800;Os12g0409000	K00026+K00026+K01915+K03781+K00025+K00026+K01602+K01915+K00600+K19269+K15893+K00281+K01602+K00284+K02437+K22133+K00605+K00600
Metabolism	Metabolism of cofactors and vitamins	Porphyrin and chlorophyll metabolism	13	50	3.44805e-07	5.57435e-06	ko00860	Os10g0419600;Os08g0532200;Os02g0744900;Os03g0811100;Os06g0132400;Os10g0567400;Os01g0286600;Os10g0496900;Os05g0349700;Os01g0279100;Os03g0337600;Os03g0323200;Os03g0563300	K08099+K01845+K10960+K03404+K03428+K13600+K00231+K00218+K04040+K04035+K01599+K03403+K03405
Metabolism	Global and overview maps	Carbon metabolism	35	300	4.86204e-07	6.7374e-06	ko01200	Os08g0562100;Os04g0234600;Os06g0133800;Os09g0535000;Os01g0208700;Os06g0608700;Os03g0129300;Os05g0574400;Os08g0434300;Os04g0485300;Os03g0131200;Os10g0478200;Os07g0630800;Os03g0412800;Os12g0291400;Os02g0698000;Os11g0455800;Os10g0571200;Os04g0490800;Os07g0176900;Os03g0267300;Os11g0171300;Os02g0101500;Os04g0459500;Os06g0664200;Os01g0711400;Os12g0292400;Os10g0516100;Os01g0940100;Os05g0496200;Os04g0623…	K00051+K01100+K00615+K01803+K01595+K01623+K05298+K00026+K00026+K00036+K03781+K00025+K00026+K00036+K01602+K00855+K00600+K00873+K19269+K01807+K03841+K01623+K15893+K05298+K03841+K00281+K01602+K02437+K00844+K00927+K00605+K00134+K00600+K01689+K01623
Metabolism	Energy metabolism	Photosynthesis	15	80	3.93752e-06	4.77425e-05	ko00195	Os05g0560000;Os07g0513000;Os08g0104600;Os08g0560900;Os01g0869800;Os06g0107700;Os02g0103800;Os06g0101600;Os01g0501800;Os04g0414700;Os12g0189400;Os08g0200300;Os07g0148900;Os08g0119800;Os03g0778100	K02695+K02115+K02639+K02692+K03542+K02641+K02641+K02638+K02716+K14332+K02701+K03541+K02698+K02723+K02694
Metabolism	Carbohydrate metabolism	Pentose phosphate pathway	12	60	1.87758e-05	0.000202361	ko00030	Os10g0189100;Os06g0133800;Os06g0326400;Os06g0608700;Os04g0485300;Os03g0412800;Os03g0712700;Os07g0176900;Os03g0267300;Os11g0171300;Os06g0664200;Os12g0169600	K01835+K00615+K00895+K01623+K00036+K00036+K01835+K01807+K03841+K01623+K03841+K01623
Metabolism	Biosynthesis of other secondary metabolites	Benzoxazinoid biosynthesis	3	3	0.000106121	0.00102938	ko00402	Os03g0797300;Os03g0797400;Os03g0797500	K13222+K13222+K13222
Metabolism	Metabolism of terpenoids and polyketides	Carotenoid biosynthesis	7	37	0.0015247	0.0134451	ko00906	Os10g0546600;Os06g0729000;Os02g0704000;Os09g0555500;Os12g0626400;Os04g0578400;Os04g0448900	K09837+K02291+K09840+K02291+K02291+K15746+K09838
Metabolism	Carbohydrate metabolism	Fructose and mannose metabolism	10	71	0.00175452	0.0141824	ko00051	Os09g0535000;Os06g0232200;Os06g0326400;Os06g0608700;Os03g0267300;Os11g0171300;Os06g0664200;Os01g0940100;Os08g0113100;Os12g0169600	K01803+K00847+K00895+K01623+K03841+K01623+K03841+K00844+K00847+K01623
Metabolism	Carbohydrate metabolism	Starch and sucrose metabolism	19	194	0.0020122	0.0150141	ko00500	Os07g0412100;Os10g0189100;Os03g0735000;Os06g0367100;Os09g0469400;Os06g0232200;Os07g0662900;Os08g0509200;Os05g0518600;Os01g0851700;Os03g0712700;Os04g0624600;Os02g0143100;Os09g0553200;Os02g0744700;Os01g0940100;Os01g0919400;Os08g0345800;Os08g0113100	K13679+K01835+K00975+K00700+K01214+K00847+K00705+K01188+K16055+K00688+K01835+K00703+K07024+K00963+K00703+K00844+K00696+K00975+K00847
Metabolism	Carbohydrate metabolism	Glycolysis / Gluconeogenesis	16	156	0.00282125	0.0195473	ko00010	Os10g0189100;Os09g0535000;Os06g0326400;Os06g0608700;Os10g0571200;Os03g0712700;Os03g0267300;Os11g0171300;Os06g0664200;Os01g0940100;Os01g0847700;Os09g0327400;Os05g0496200;Os04g0486600;Os03g0248600;Os12g0169600	K01835+K01803+K00895+K01623+K00873+K01835+K03841+K01623+K03841+K00844+K00002+K01792+K00927+K00134+K01689+K01623
Metabolism	Global and overview maps	Biosynthesis of amino acids	22	264	0.00680928	0.0423279	ko01230	Os07g0191000;Os06g0133800;Os09g0535000;Os05g0549700;Os09g0294000;Os06g0608700;Os02g0735200;Os04g0659100;Os11g0455800;Os10g0571200;Os07g0176900;Os02g0709200;Os11g0171300;Os12g0624000;Os12g0623900;Os05g0496200;Os04g0486600;Os12g0409000;Os03g0850400;Os03g0248600;Os05g0135700;Os12g0169600	K18649+K00615+K01803+K01733+K12524+K01623+K01915+K01915+K00600+K00873+K01807+K00817+K01623+K00549+K00549+K00927+K00134+K00600+K00928+K01689+K00789+K01623
Metabolism	Metabolism of terpenoids and polyketides	Terpenoid backbone biosynthesis	8	60	0.00698192	0.0423279	ko00900	Os03g0731900;Os02g0603800;Os01g0703400;Os12g0271700;Os02g0744900;Os05g0582300;Os01g0106900;Os05g0408900	K03527+K03526+K00787+K05356+K10960+K05356+K00099+K01662
Metabolism	Amino acid metabolism	Cysteine and methionine metabolism	13	128	0.00742181	0.042348	ko00270	Os09g0451000;Os09g0294000;Os05g0574400;Os08g0434300;Os10g0478200;Os07g0630800;Os01g0101200;Os12g0624000;Os12g0623900;Os10g0419500;Os03g0850400;Os05g0135700;Os11g0455500	K05933+K12524+K00026+K00026+K00025+K00026+K09880+K00549+K00549+K08967+K00928+K00789+K01251
Genetic Information Processing	Translation	Ribosome	27	352	0.00859675	0.0463269	ko03010	Os02g0478700;Os02g0821200;Os02g0137200;Os03g0356300;Os09g0568400;Os01g0678600;Os03g0843400;Os01g0662300;Os05g0101400;Os03g0219900;Os03g0452300;Os02g0652600;Os03g0704000;Os02g0259600;Os02g0822600;Os03g0815400;Os01g0749200;Os01g0805000;Os02g0754300;Os03g0769100;Os03g0196800;Os03g0265400;Os03g0122200;Os03g0284400;Os06g0683200;Os03g0125000;Os03g0315800	K02978+K02903+K02906+K02933+K02927+K02968+K02990+K02935+K02902+K02876+K02988+K02884+K02952+K02888+K02939+K02879+K02871+K02914+K02904+K02996+K02946+K02926+K02867+K02864+K02895+K02931+K02945
Profile_21 (continuous up-regulation)
KEGG_A_class	KEGG_B_class	Pathway	out (220)	All (5725)	Pvalue	Qvalue	Pathway ID	Genes	K_IDs
Metabolism	Global and overview maps	Biosynthesis of secondary metabolites	120	1527	4.08e-19	3.55e-17	ko01110	Os06g0215600;Os12g0520200;Os08g0320400;Os02g0569400;Os02g0570700;Os06g0521500;Os01g0963000;Os02g0187800;Os06g0704600;Os04g0178400;Os07g0546000;Os06g0603000;Os12g0111800;Os03g0225900;Os08g0447000;Os06g0569500;Os05g0135400;Os01g0327100;Os01g0323600;Os03g0264400;Os04g0500700;Os02g0570400;Os06g0598800;Os08g0441500;Os02g0266000;Os02g0572400;Os06g0133900;Os04g0180400;Os05g0580000;Os04g0179200;Os02g0626…	K05894+K10775+K01609+K16084+K21291+K00430+K00430+K00083+K01698+K16085+K01823+K21480+K00430+K01723+K00058+K21719+K00430+K00430+K00789+K01657+K13065+K14036+K15397+K09753+K01817+K14652+K00800+K16085+K00975+K13070+K10775+K00891+K01735+K00919+K01904+K00891+K13070+K15397+K04125+K20772+K00224+K15397+K16084+K01626+K12930+K00058+K07513+K14037+K00815+K13508+K00318+K00901+K23260+K10775+K21718+K04120+K00016+…
Metabolism	Amino acid metabolism	Phenylalanine, tyrosine and tryptophan biosynthesis	18	53	3.28e-13	9.52e-12	ko00400	Os08g0320400;Os03g0264400;Os02g0266000;Os06g0133900;Os06g0225800;Os09g0539100;Os04g0640600;Os03g0389700;Os11g0644800;Os01g0764400;Os07g0182100;Os03g0718000;Os09g0255400;Os04g0406600;Os03g0254800;Os08g0135900;Os04g0463500;Os07g0622200	K01609+K01657+K01817+K00800+K00891+K01735+K00891+K01626+K00815+K01850+K01695+K01658+K01609+K05359+K01736+K01696+K01658+K01626
Metabolism	Metabolism of terpenoids and polyketides	Diterpenoid biosynthesis	18	53	3.28e-13	9.52e-12	ko00904	Os02g0569400;Os02g0570700;Os04g0178400;Os06g0569500;Os02g0570400;Os04g0180400;Os04g0179200;Os04g0179100;Os01g0757200;Os01g0561600;Os12g0491800;Os02g0571900;Os02g0571100;Os04g0178300;Os04g0179700;Os06g0599200;Os06g0568600;Os02g0569900	K16084+K21291+K16085+K21719+K14036+K16085+K13070+K13070+K04125+K16084+K14037+K21718+K04120+K14043+K14046+K16084+K04122+K16084
Metabolism	Global and overview maps	Biosynthesis of amino acids	31	264	1.57e-08	3.41e-07	ko01230	Os03g0223400;Os08g0320400;Os08g0447000;Os01g0323600;Os03g0264400;Os02g0266000;Os06g0133900;Os06g0225800;Os09g0539100;Os04g0640600;Os03g0389700;Os04g0650800;Os11g0644800;Os12g0145700;Os01g0764400;Os07g0182100;Os03g0718000;Os02g0194100;Os03g0157900;Os09g0255400;Os03g0195100;Os02g0601300;Os08g0511900;Os10g0167300;Os04g0406600;Os03g0254800;Os08g0135900;Os04g0463500;Os10g0390500;Os02g0232400;Os07g0622…	K01915+K01609+K00058+K00789+K01657+K01817+K00800+K00891+K01735+K00891+K01626+K00058+K00815+K00873+K01850+K01695+K01658+K01647+K00831+K01609+K10206+K00134+K14677+K01689+K05359+K01736+K01696+K01658+K00814+K01647+K01626
Metabolism	Global and overview maps	Metabolic pathways	142	2684	5.79e-08	1.01e-06	ko01100	Os06g0215600;Os11g0588300;Os03g0709000;Os10g0542900;Os12g0520200;Os03g0223400;Os08g0320400;Os06g0521500;Os01g0963000;Os06g0131300;Os02g0112900;Os02g0187800;Os06g0704600;Os07g0546000;Os06g0603000;Os12g0111800;Os03g0225900;Os08g0447000;Os05g0135400;Os01g0327100;Os01g0323600;Os03g0264400;Os04g0500700;Os06g0598800;Os08g0441500;Os02g0266000;Os02g0572400;Os05g0400400;Os03g0757900;Os06g0133900;Os05g0580…	K05894+K00799+K00799+K20547+K10775+K01915+K01609+K00430+K00430+K01583+K16871+K00083+K01698+K01823+K21480+K00430+K01723+K00058+K00430+K00430+K00789+K01657+K13065+K15397+K09753+K01817+K14652+K00419+K00012+K00800+K00975+K00207+K10775+K00856+K00891+K01735+K00919+K01904+K00891+K01183+K01183+K15397+K00799+K20772+K15397+K01626+K12930+K10256+K00058+K07513+K00815+K13508+K00318+K00901+K00103+K00799+K06119+…
Metabolism	Biosynthesis of other secondary metabolites	Phenylpropanoid biosynthesis	27	264	2.36e-06	3.42e-05	ko00940	Os12g0520200;Os06g0521500;Os01g0963000;Os02g0187800;Os12g0111800;Os05g0135400;Os01g0327100;Os04g0500700;Os08g0441500;Os01g0591300;Os02g0626400;Os02g0177600;Os01g0597800;Os05g0427400;Os04g0474900;Os05g0320700;Os05g0366600;Os02g0626600;Os09g0127300;Os08g0448000;Os02g0611800;Os09g0399800;Os10g0512400;Os11g0112200;Os09g0511600;Os01g0638000;Os04g0664600	K10775+K00430+K00430+K00083+K00430+K00430+K00430+K13065+K09753+K12355+K10775+K01904+K23260+K10775+K01188+K00487+K01188+K10775+K09753+K01904+K13065+K00083+K09755+K00430+K01188+K23260+K13065
Environmental Information Processing	Signal transduction	MAPK signaling pathway - plant	19	209	0.00038144	0.00474	ko04016	Os10g0542900;Os04g0488700;Os06g0665800;Os07g0129300;Os01g0826400;Os05g0474800;Os04g0578000;Os02g0322400;Os05g0545400;Os01g0382000;Os01g0699500;Os06g0726200;Os06g0726100;Os07g0129200;Os05g0545300;Os07g0127500;Os09g0438000;Os07g0125201;Os01g0699600	K20547+K20714+K17686+K13449+K13424+K13424+K20772+K20716+K20716+K13449+K20716+K20547+K20547+K13449+K20716+K13449+K13447+K13449+K20716
Metabolism	Amino acid metabolism	Phenylalanine metabolism	8	55	0.00107081	0.0116	ko00360	Os12g0520200;Os02g0626400;Os11g0644800;Os05g0427400;Os08g0140300;Os02g0626600;Os01g0796400;Os08g0140500	K10775+K10775+K00815+K10775+K01593+K10775+K00074+K01593
Organismal Systems	Environmental adaptation	Plant-pathogen interaction	22	288	0.00145662	0.0141	ko04626	Os03g0331700;Os06g0598800;Os07g0129300;Os01g0826400;Os05g0474800;Os05g0312600;Os05g0574600;Os01g0752500;Os02g0205500;Os01g0382000;Os01g0955100;Os02g0813600;Os04g0514600;Os07g0129200;Os12g0138050;Os03g0808600;Os11g0141400;Os07g0127500;Os08g0500700;Os12g0603800;Os09g0438000;Os07g0125201	K13448+K15397+K13449+K13424+K13424+K13448+K15397+K13433+K15397+K13449+K13448+K15397+K13459+K13449+K13448+K13412+K13448+K13449+K04079+K13448+K13447+K13449
Metabolism	Lipid metabolism	alpha-Linolenic acid metabolism	8	61	0.00212538	0.0185	ko00592	Os06g0215600;Os12g0448900;Os03g0225900;Os09g0502500;Os02g0817700;Os08g0509100;Os03g0132000;Os08g0508800	K05894+K10529+K01723+K00224+K07513+K00454+K10526+K00454
Metabolism	Biosynthesis of other secondary metabolites	Flavonoid biosynthesis	8	62	0.00236129	0.0187	ko00941	Os04g0500700;Os05g0320700;Os05g0527000;Os11g0116300;Os02g0611800;Os12g0240900;Os01g0734800;Os04g0664600	K13065+K00487+K22845+K01859+K13065+K22440+K22845+K13065
