# Supplementary material for: Identification of Differentially Expressed Genes Reveal Conserved Mechanisms in the Rice-Magnaporthe oryzae Interaction
Source: Front Plant Sci. 2022 Apr 5;13:723356. doi: 10.3389/fpls.2022.723356 (PMC9016282; doi:10.3389/fpls.2022.723356)
Supplement: Supplementary file 17 [file Table_11.XLSX]

## Sheet: Sheet1
Table S11 STEM profile of M. oryzae CDEGs
GeneID	STEM Profile	248_CO	235_CO	162_CO	248_8h	235_8h	162_8h	248_24h	235_24h	162_24h	248_48h	235_48h	162_48h	248_72h	235_72h	162_72h	248_96h	235_96h	162_96h
MGG_00062	Profile_4	70.4246	89.754	53.2425	4.49575	28.0652	28.1459	74.5709	38.9254	36.7511	36.9455	20.7357	29.1577	24.7246	28.7407	22.8863	27.0364	25.4878	20.9154
MGG_00067	Profile_4	581.046	206.358	268.886	68.4737	93.7201	190.526	73.7514	48.0384	101.772	173.928	65.625	78.7258	59.789	34.7575	57.7125	51.2097	33.3901	64.3449
MGG_00068	Profile_4	337.284	182.083	166.754	17.534	36.486	40.6565	27.6987	34.1032	55.1285	86.4554	23.1063	3.79063	12.2234	25.0671	15.6246	19.6664	25.3217	17.4522
MGG_00076	Profile_4	61.7787	65.0443	50.5239	0	23.483	29.6561	18.9415	26.0796	26.8083	35.0351	35.1134	17.2813	8.25568	19.406	5.30449	9.60746	13.7209	12.6516
MGG_00081	Profile_4	819.841	708.543	1215.51	876.551	302.947	322.806	778.893	67.936	397.182	550.848	254.805	727.343	481.265	166.9	283.746	179.035	442.842	225.053
MGG_00133	Profile_4	50.3194	38.0857	50.1339	60.5058	56.7806	18.7062	55.7561	64.5355	21.1373	44.1982	26.5781	15.2607	5.20743	2.99217	15.4868	3.50041	10.3746	6.98891
MGG_00141	Profile_4	42.0852	81.0994	61.3317	18.494	38.807	22.0538	28.1718	19.3942	26.5814	26.0539	43.5202	23.1323	11.6648	33.2454	13.5998	23.9529	19.2516	20.2387
MGG_00156	Profile_4	64.2079	142.541	49.5069	13.571	24.9172	47.2011	0	10.2175	8.53369	44.61	0	0	0	1.6473	0.771904	1.76651	1.3439	1.60091
MGG_00157	Profile_4	91.2304	71.1506	106.515	52.6067	67.6125	65.8695	43.6294	53.4698	105.856	77.8168	45.0612	35.8247	39.1184	49.169	42.3398	58.7534	43.8032	49.5687
MGG_00167	Profile_4	536.329	440.853	402.218	457.765	396.995	487.806	311.564	238.32	385.842	368.181	295.203	300.047	258.766	276.643	239.874	191.374	268.37	245.731
MGG_00177	Profile_4	140.819	106.351	165.975	36.7473	53.9763	115.029	97.9597	81.2712	69.3221	166.092	48.4255	38.7285	24.9059	56.4998	38.4064	59.0143	47.4584	51.7481
MGG_00179	Profile_4	740.213	1085.27	239.957	53.4316	85.408	139.926	93.0955	123.643	144.277	201.467	161.533	57.0767	61.8375	120.812	35.7544	134.622	73.9469	92.4376
MGG_00198	Profile_4	2214.44	5531.56	2272.34	251.555	15.8356	289.977	229.915	18.9394	207.896	366.198	4.73569	79.2438	37.8567	9.01497	9.8113	13.7059	18.9203	10.2272
MGG_00254	Profile_4	514.981	475.156	405.738	464.417	376.983	470.416	463.355	302.116	394.502	361.565	246.95	198.16	237.927	210.985	257.667	342.192	160.562	259.689
MGG_00277	Profile_4	102.983	40.7845	73.0362	9.68928	3.55803	20.2201	0	9.11875	24.3712	0	25.537	3.14205	4.5031	5.09651	2.20446	11.4772	9.91487	8.50108
MGG_00289	Profile_4	1391.8	1177.04	599.653	210.254	294.224	237.172	201.977	157.229	353.754	588.399	157.257	44.2257	62.5027	55.1812	52.1994	12.0569	11.3483	11.9824
MGG_00299	Profile_4	173.69	77.5318	51.7182	64.8249	84.2315	107.53	53.1717	54.4378	62.7124	131.132	65.7124	37.1919	39.7837	38.1328	40.1334	27.9432	30.41	20.956
MGG_00325	Profile_4	37.5232	61.423	16.1126	8.46873	0	29.455	0	11.1581	10.6506	83.514	5.58003	5.4925	2.6239	1.71327	0.481692	2.31495	0.209659	0.374632
MGG_00357	Profile_4	215.965	63.5785	592.636	291.619	124.123	142.921	31.4096	43.6621	29.1733	54.4657	21.8349	4.29848	6.67383	3.21797	4.7122	7.54876	4.3208	16.2232
MGG_00365	Profile_4	87.4552	110.988	193.231	49.261	106.275	72.817	80.2501	93.8799	89.0566	60.7232	97.3741	53.9137	58.1892	99.6579	58.1397	53.7825	79.6771	72.0487
MGG_00371	Profile_4	51.8445	73.8387	21.1973	17.9861	22.2909	15.6393	5.32741	24.121	9.89622	25.8663	14.8137	10.936	14.28	19.0121	13.8109	15.3642	11.2804	15.1008
MGG_00373	Profile_4	43.4791	62.7727	49.8703	9.03279	43.1204	43.9836	49.9423	47.6051	68.1598	14.8461	45.6296	36.1264	22.1561	53.7252	23.3768	27.5133	45.2962	30.1686
MGG_00399	Profile_4	9.77585	199.496	22.1038	16.3549	1.71592	8.12624	5.53629	9.23511	8.81506	19.2003	1.53946	0.757654	5.79119	6.52284	4.71768	6.88846	6.76753	4.80605
MGG_00409	Profile_4	2847.46	2611.16	2883.66	107.163	65.586	472.114	42.3217	104.215	381.854	1027.43	105.914	254.84	218.584	269.551	99.5567	241.554	143.115	215.169
MGG_00433	Profile_4	272.256	152.637	113.077	21.3164	0	29.6561	25.2554	16.049	107.233	140.141	28.0907	6.91251	28.0693	27.5996	13.9432	36.3488	18.1186	30.6467
MGG_00444	Profile_4	62.1932	86.5769	40.6913	19.4504	17.8561	13.5301	11.5223	10.9831	6.11539	0	0	6.30741	11.2995	6.2959	7.74423	13.9883	3.29046	16.9218
MGG_00447	Profile_4	123.666	124.798	112.682	26.363	60.7252	76.6885	45.432	82.1007	43.7044	66.9639	48.9533	31.0873	32.1157	73.3098	25.6278	41.4134	55.2787	52.3033
MGG_00450	Profile_4	1561.52	2876.1	1967.55	529.444	512.715	697.47	444.09	369.513	704.149	508.248	160.533	91.1621	88.9153	164.74	70.755	416.184	322.31	154.102
MGG_00471	Profile_4	39.3272	32.6054	42.0349	22.2347	32.6595	40.2138	15.806	30.9697	27.9632	21.9267	29.3009	7.2103	19.6339	23.2108	15.6821	21.4464	14.4588	24.6556
MGG_00503	Profile_4	163.06	174.249	115.144	23.6564	30.4043	54.8527	42.0416	24.4898	32.2304	77.7622	15.5872	20.4569	31.456	14.198	16.483	28.1244	21.7344	29.1273
MGG_00522	Profile_4	282.051	179.052	344.929	111.711	69.9781	164.558	179.066	105.133	119.831	151.204	142.882	55.404	97.2184	85.3473	98.2999	115.389	101.948	116.18
MGG_00537	Profile_4	267.022	293.486	132.008	45.3097	40.6714	59.5344	35.7881	52.1176	37.9887	49.6466	23.2201	19.5908	19.1079	9.5738	16.7516	7.01192	6.93807	5.45634
MGG_00548	Profile_4	422.844	744.028	209.336	280.081	99.5316	194.829	235.496	190.464	187.482	178.194	119.061	82.0355	79.7803	75.6712	81.1951	92.4965	79.4791	77.6038
MGG_00552	Profile_4	434.431	385.566	287.87	141.267	124.5	189.985	223.162	191.447	195.429	154.789	179.956	204.619	128.39	152.422	161.774	109.718	200.436	45.689
MGG_00595	Profile_4	237.027	314.277	122.459	34.59	16.331	24.0614	35.1271	13.9514	49.7161	48.7296	22.7913	9.61446	9.18612	18.3941	11.8046	15.2764	8.97116	15.5202
MGG_00634	Profile_4	109.705	237.692	23.5897	12.3268	9.05315	17.1495	0	4.06035	19.3783	15.1951	4.06107	1.99868	7.87725	2.99255	4.90796	2.38679	2.00906	2.8174
MGG_00635	Profile_4	166.996	153.302	66.8251	61.2935	58.2554	87.7817	93.9783	43.4329	45.344	59.2591	40.3862	19.8763	8.93685	12.9836	8.71576	20.3216	12.7643	18.3687
MGG_00645	Profile_4	72.4711	47.2336	19.6822	21.7496	21.9635	7.56471	12.8843	13.3048	17.0957	8.9368	10.7481	14.106	6.3176	10.3402	10.3607	10.7228	6.8204	9.62141
MGG_00683	Profile_4	141.149	167.594	60.9158	18.6569	5.70922	19.4671	22.1044	14.632	27.3742	25.5534	20.4884	14.1169	13.9696	11.9523	12.9111	13.195	7.85207	9.5142
MGG_00725	Profile_4	62.3157	126.152	89.4028	40.7492	19.2389	48.5929	68.97	27.3927	80.532	86.1099	42.1922	30.2039	28.4073	37.6859	30.6276	19.6257	33.6754	16.9533
MGG_00759	Profile_4	75.088	57.2207	46.0871	56.2912	43.6385	43.5079	51.8723	28.2542	39.3299	41.1195	41.2113	12.1695	12.1117	11.8942	9.78322	20.9236	9.80676	17.5233
MGG_00760	Profile_4	17.4067	28.0936	10.5859	7.07862	11.2639	16.4134	11.1822	15.9883	25.2232	3.87808	13.9923	5.35608	7.49341	11.7428	7.24723	8.98375	8.95692	9.93342
MGG_00777	Profile_4	2219.63	3675.34	914.172	657.123	114.619	457.106	1343	281.385	692.127	1377.04	519.572	351.603	181.966	238.627	195.759	395.606	112.793	440.277
MGG_00785	Profile_4	834.405	542.535	310.589	35.374	98.7223	191.933	150.878	81.2302	222.438	313.955	214.432	98.6516	71.7884	70.9911	47.6852	31.311	75.0224	40.6337
MGG_00786	Profile_4	242.113	442.189	173.43	90.3152	58.6763	106.319	214.008	32.6912	126.689	239.787	105.284	51.8164	35.5165	36.8237	33.1931	53.9427	26.0284	70.6345
MGG_00803	Profile_4	35.1326	24.2217	39.5019	15.852	36.0905	28.67	45.0749	29.2404	33.8912	20.8432	14.6228	10.281	11.2964	14.752	14.3361	23.5437	9.18322	17.8818
MGG_00835	Profile_4	201.504	272.065	756.553	34.7504	25.5216	36.2595	30.8788	14.7169	32.7775	99.9512	62.9667	14.0861	10.7669	12.6544	9.38868	86.2273	16.8477	13.0026
MGG_00859	Profile_4	72.1699	91.1384	80.2345	37.2903	62.3813	34.5863	53.9989	46.0128	46.8976	47.6695	40.9508	26.8723	34.6613	41.9113	35.1148	35.8117	31.1833	45.4865
MGG_00930	Profile_4	1.87927	9.42907	20.8655	4.41104	4.04947	6.13678	0	4.1513	0	0	7.26606	0.715208	1.19585	1.96323	1.19175	3.2728	0.819024	0.748004
MGG_00960	Profile_4	61.3305	44.775	18.5332	11.747	15.5291	17.977	13.9176	19.4573	29.5468	34.7526	9.28805	9.14235	8.91703	12.4527	8.35192	15.8413	9.67452	12.0213
MGG_00965	Profile_4	1069.22	1211.58	886.91	22.8789	134.423	222.809	108.426	103.352	201.413	112.81	180.898	59.3535	113.418	126.822	91.7434	116.444	80.0524	68.1477
MGG_00984	Profile_4	254.488	297.632	304.987	149.61	167.563	101.47	88.628	119.681	129.357	153.685	138.009	54.5802	69.2417	110.777	45.9522	196.473	101.147	137.771
MGG_01029	Profile_4	202.702	72.9716	107.061	69.194	89.9084	77.7525	31.5308	12.0221	56.8982	78.7331	52.6059	12.0822	10.7193	18.9516	14.9858	20.4386	16.6471	17.62
MGG_01044	Profile_4	39.7097	77.8923	44.7601	0	37.0159	25.8336	0	23.9663	10.0084	17.4396	13.9828	5.1613	6.57515	19.7489	12.2214	13.5011	16.1554	12.0477
MGG_01045	Profile_4	85.4432	154.85	77.2751	43.8223	54.4655	37.5182	27.9569	45.6833	23.3168	16.6212	11.1055	31.7009	13.3165	19.6405	13.2297	12.7468	13.6308	13.4457
MGG_01048	Profile_4	23.7466	57.0968	60.4879	54.9669	40.3691	70.0991	10.854	25.8651	46.0855	0	18.1088	38.6202	24.1267	21.1282	25.7932	18.7221	23.0581	24.1131
MGG_01049	Profile_4	151.476	222.707	164.294	55.5197	56.0658	96.5512	98.6684	61.3944	48.0037	114.064	32.0091	42.7595	45.155	39.0311	49.1448	26.5589	36.9968	33.6681
MGG_01057	Profile_4	138.274	393.198	98.0516	23.244	38.4097	72.7601	55.0782	48.1257	102.314	76.4064	45.9462	7.53758	21.6053	42.3215	23.4671	28.3652	38.2672	25.7918
MGG_01061	Profile_4	635.575	2943.34	513.563	129.159	88.0818	205.36	131.164	62.5132	81.2172	136.467	91.1811	158.56	62.1703	78.7619	95.7655	44.0123	108.945	60.0608
MGG_01081	Profile_4	58.5184	107.292	92.6519	60.8536	76.6156	72.5671	113.297	73.6333	87.4647	42.8646	97.3768	53.5628	30.9752	64.3691	31.646	83.0594	51.6529	43.0718
MGG_01094	Profile_4	72.0442	80.0304	22.4558	138.579	86.5097	36.1493	69.7793	23.4755	17.4282	102.494	36.5239	16.852	14.2227	9.25168	6.20726	23.4276	5.51784	60.8692
MGG_01129	Profile_4	19.5797	35.6668	32.3352	17.4639	21.3766	12.1482	20.691	10.9571	14.6422	9.56777	3.83565	16.9897	7.66547	13.6611	9.10552	10.3812	18.1107	16.1378
MGG_01134	Profile_4	255.988	317.112	357.991	188.026	163.024	207.091	198.018	174.005	167.498	85.8431	113.566	81.2977	82.126	134.192	92.6875	140.833	131.847	104.703
MGG_01156	Profile_4	47.0826	47.4262	26.565	39.4392	33.3099	38.4084	14.0181	37.1169	24.8001	12.9643	33.7824	21.742	19.8569	24.2555	15.0298	32.7532	24.0843	29.2815
MGG_01179	Profile_4	97.6897	81.2872	71.3047	53.986	26.4325	62.5893	63.9618	22.0164	39.6052	88.7301	53.3569	29.1777	27.8778	24.0277	27.1242	40.2896	19.2311	29.7196
MGG_01209	Profile_4	51.1229	100.198	57.3644	27.7289	28.2844	51.4365	10.9509	32.4752	38.7476	40.5107	22.3306	16.9848	19.5692	22.8128	14.9833	27.592	18.1281	21.7843
MGG_01210	Profile_4	6418.89	3334.12	3614.1	154.806	110.701	855.816	173.758	82.8134	584.067	1218.61	91.2642	153.244	137.581	41.8673	82.2588	60.9826	75.7759	85.5419
MGG_01215	Profile_4	106.029	110.836	56.1162	33.5455	41.8824	42.0027	47.6931	58.7207	46.4069	93.7289	48.6268	21.7564	21.3068	39.9044	24.4228	52.486	30.9493	34.0074
MGG_01230	Profile_4	261.199	208.34	52.8689	68.4412	22.8477	73.5773	51.6015	23.4222	39.1246	122.714	32.7969	36.3178	50.6038	26.9369	47.9529	29.5207	30.8584	57.8921
MGG_01232	Profile_4	286.599	304.988	261.665	170.571	190.89	265.555	182.843	162.056	143.011	133.498	187.315	242.323	186.858	161.692	226.377	102.292	205.845	171.272
MGG_01282	Profile_4	2748.51	1764.4	3142.45	1080.52	1008.15	1234.82	1188.74	898.606	1525.3	1032.93	879.045	493.41	807.918	972.528	775.448	1029.25	735.815	1085.24
MGG_01284	Profile_4	243.734	161.412	191.47	257.195	178.097	235.138	182.832	182.575	166.35	181.165	121.047	83.4035	166.775	135.581	179.309	96.3227	94.661	117.46
MGG_01288	Profile_4	335.251	372.241	253.875	76.5016	117.477	169.323	214.235	163.63	122.451	217.181	114.561	117.274	121.207	129.16	132.913	89.9848	156.049	113.781
MGG_01353	Profile_4	15.5966	29.5507	19.7771	6.23821	25.1982	13.0182	0	9.39342	1.96135	5.12648	18.4966	7.08027	1.93281	2.52405	1.24188	0.690214	1.64734	0.942864
MGG_01364	Profile_4	96.5138	53.8054	201.663	8.6361	20.6134	30.0371	5.11596	21.1317	13.5763	35.4852	42.6773	12.6024	7.02386	24.6346	8.96461	17.5367	16.249	17.7965
MGG_01368	Profile_4	10.2147	20.9828	29.3294	12.6541	0	8.80238	0	4.76358	7.95709	20.7979	8.33773	0	10.7818	3.07198	2.51912	3.21195	1.77522	3.91845
MGG_01391	Profile_4	207.463	106.087	183.715	262.448	145.737	405.202	235.104	78.3153	120.755	231.458	122.314	58.1218	47.1033	27.7129	16.3841	54.4098	30.6381	52.8111
MGG_01400	Profile_4	78.6725	115.043	30.5916	31.6657	15.5041	22.0272	12.5057	21.8542	39.8239	0	13.9096	17.1143	8.17592	18.7914	9.00554	22.7389	12.8044	14.7084
MGG_01410	Profile_4	186.751	233.126	75.8858	104.812	47.3703	72.9092	47.7615	45.5264	60.838	119.262	53.1236	28.7596	33.7234	35.8839	27.5151	26.0795	23.2868	42.5021
MGG_01489	Profile_4	126.253	162.349	37.4729	7.12091	16.9968	22.2904	16.8735	16.0839	20.1499	99.4819	18.7678	11.5459	10.7557	21.465	16.2012	20.7397	10.8419	21.0268
MGG_01511	Profile_4	115.096	48.9125	175.282	140.486	62.4491	41.1473	8.76032	19.4842	9.29898	0	19.4876	7.19322	1.71819	2.99171	3.36451	2.35804	2.56274	1.79899
MGG_01535	Profile_4	448.537	561.604	153.515	160.92	86.668	104.476	63.5518	22.2118	94.4433	246.852	35.3433	69.5777	60.661	28.2143	61.3247	15.9194	25.0541	34.0903
MGG_01546	Profile_4	132.458	122.732	99.5332	0	154.667	73.2471	0	39.6391	165.533	86.5326	0	17.0731	16.3124	21.3024	8.98384	71.2735	27.3719	57.0614
MGG_01548	Profile_4	16.8367	23.1625	6.77597	25.1969	14.5398	12.5196	25.5882	8.13026	9.05387	41.413	11.8587	1.16727	3.3458	2.18464	1.84265	6.98136	2.64371	9.31519
MGG_01579	Profile_4	278.142	194.62	239.13	185.139	168.345	220.776	177.569	141.049	144.137	231.84	185.886	151.522	150.235	131.27	125.864	115.733	106.947	145.925
MGG_01585	Profile_4	96.4247	154.556	61.9889	167.576	89.9373	71.7346	106.907	67.936	72.9517	63.5593	101.922	37.6212	74.8856	44.8544	45.4581	48.9116	46.167	86.4859
MGG_01586	Profile_4	186.1	167.614	54.3527	52.8941	95.6228	84.9093	38.565	61.2671	58.8459	100.31	83.1082	31.6663	57.3593	71.4483	47.674	65.4616	77.5621	61.8869
MGG_01596	Profile_4	73.9223	198.154	148.004	82.4179	66.2045	25.0824	42.7208	57.2041	55.065	76.1963	23.7584	43.4307	25.9348	45.0188	35.1588	46.4664	29.7984	45.2703
MGG_01605	Profile_4	947.383	824.009	381.851	25.9168	25.3786	99.1551	51.1764	18.6996	100.498	227.18	14.2305	11.2058	18.7365	12.5835	14.3727	12.8757	10.6936	15.1909
MGG_01609	Profile_4	2031.43	1896.32	2944.72	592.301	541.335	705.003	561.399	641.658	835.942	605.728	650.444	533.533	412.908	543.211	548.763	520.759	914.133	552.661
MGG_01628	Profile_4	19.2072	17.0244	187.463	75.7294	21.6291	23.4127	69.7846	9.5027	26.4555	0	38.8095	0	5.21412	5.10683	2.8716	4.27161	2.15257	3.47412
MGG_01640	Profile_4	279.313	336.461	106.656	144.061	123.436	33.4039	56.894	18.0772	150.981	0	31.6406	31.1443	44.6351	34.9734	35.5076	58.7569	45.9683	57.0017
MGG_01641	Profile_4	288.07	222.33	189.98	31.5008	50.1259	51.1292	55.9826	50.3982	85.8359	77.661	17.2965	30.6454	13.42	24.8539	27.9212	27.9511	29.4181	22.1413
MGG_01662	Profile_4	177.916	323.439	89.7409	58.0466	22.9551	34.1662	37.0315	24.3728	36.5007	73.3877	32.3627	57.9182	50.4958	60.5224	70.8579	35.7739	35.0787	51.9817
MGG_01668	Profile_4	199.113	203.959	75.0302	16.6789	21.4364	49.309	24.7011	20.4058	23.5979	68.5325	24.7268	16.2259	17.4409	16.0276	11.8584	16.88	11.5961	16.2936
MGG_01690	Profile_4	76.679	59.517	90.8716	68.0664	54.9887	47.3482	32.2576	43.5598	34.2411	0	62.7884	30.9017	37.9607	34.701	45.297	32.8709	24.9396	37.839
MGG_01702	Profile_4	23.0266	36.0049	32.7844	3.76713	34.5834	28.8253	40.1691	28.3625	21.3195	0	19.8572	3.66482	4.66873	14.0228	6.21383	11.6706	5.68899	8.05459
MGG_01723	Profile_4	191.932	199.392	212.815	77.3603	78.6674	70.3711	70.5041	54.8839	78.5813	78.2446	50.9726	32.8054	44.2502	45.0251	49.5865	52.0534	33.7369	53.6583
MGG_01752	Profile_4	273.867	251.877	130.461	36.619	107.576	106.137	72.3094	53.9917	80.5933	80.2481	52.2777	31.6663	18.9097	18.5206	17.8778	25.2631	14.6562	18.899
MGG_01790	Profile_4	498.649	700.155	496.589	421.403	498.084	224.432	257.437	365.606	244.284	194.796	299.354	296.794	273.881	241.371	246.244	175.402	227.344	164.377
MGG_01844	Profile_4	30.0428	21.4742	14.059	9.11444	18.966	14.7937	17.9977	11.437	5.73132	14.9803	12.011	20.6895	11.2958	10.5717	7.43067	8.68056	6.49355	9.99031
MGG_01925	Profile_4	501.42	796.697	108.152	14.0548	16.7736	61.1047	58.2816	44.3111	64.0747	184.801	32.4123	14.8125	8.16496	4.26504	3.49746	5.90009	7.91591	1.7357
MGG_02085	Profile_4	106.461	120.669	92.5943	29.1757	42.8547	74.4153	92.1783	42.1018	36.6923	111.889	51.2634	50.4593	45.198	32.2665	45.0825	24.8119	39.0843	29.5415
MGG_02104	Profile_4	69.8396	67.1276	52.7363	142.302	35.9255	55.6807	84.2988	58.5914	78.2969	29.2356	23.4407	11.5365	0.688907	0.719714	1.01175	7.40929	1.61469	1.70491
MGG_02105	Profile_4	126.647	76.7414	176.325	104.877	63.0198	218.862	56.4802	32.3023	41.9672	94.0216	12.5642	12.3671	27.3248	31.2471	23.0476	20.7877	21.8728	30.3673
MGG_02159	Profile_4	50.7646	100.959	132.589	19.0408	13.9841	139.074	33.8389	28.6714	41.9062	31.295	6.27298	12.3491	6.63692	16.9491	15.433	13.198	16.3415	12.5645
MGG_02261	Profile_4	48.2575	62.3997	52.1964	73.6118	66.3493	65.1708	47.5714	34.0089	33.6643	43.9951	22.0467	6.51025	6.22021	4.87378	2.85474	16.0715	15.021	9.42375
MGG_02370	Profile_4	691.343	890.896	838.912	202.309	502.202	478.48	316.394	397.547	315.494	345.81	266.602	409.374	316.544	240.658	300.335	147.05	396.074	215.803
MGG_02371	Profile_4	35.4503	54.5914	33.4678	26.0887	11.9752	27.2217	30.9096	8.5934	28.7089	32.1591	4.29746	12.6901	6.06238	10.8197	7.60498	25.3421	12.8637	11.3486
MGG_02376	Profile_4	128.361	87.6497	86.0338	16.4611	36.2683	41.2222	50.7073	34.082	64.1763	59.521	54.2309	11.7436	17.8507	18.1161	11.61	18.063	16.5726	12.4035
MGG_02398	Profile_4	254.088	435.543	197.791	43.5638	110.838	121.215	81.1073	141.738	148.709	117.629	106.615	76.689	77.8519	111.424	68.5836	70.3157	130.576	86.4688
MGG_02400	Profile_4	442.082	341.581	282.818	79.3986	51.8332	92.0518	73.1658	34.8709	77.6646	275.495	40.6899	17.165	34.1672	22.131	34.3726	28.7088	16.2349	29.8551
MGG_02408	Profile_4	25.0057	19.5128	25.9244	10.1441	13.6585	7.05643	16.0248	10.8197	12.7576	11.1151	11.1399	4.38607	5.76216	12.1765	7.21233	13.0064	9.04092	8.52619
MGG_02424	Profile_4	228.971	90.2258	191.479	67.9254	12.4715	63.0001	26.8256	10.6543	49.8315	37.2135	14.9186	40.3827	35.9529	20.6125	27.3666	21.2938	18.7781	24.7063
MGG_02438	Profile_4	77.8472	75.8416	70.4787	20.1145	12.926	20.9879	41.7048	45.4321	37.945	74.3842	23.1934	8.15342	3.89509	10.987	3.71828	21.1097	6.7226	3.70752
MGG_02446	Profile_4	113.85	70.6856	81.1369	64.0273	26.4506	77.9424	56.894	55.7379	95.6211	78.9253	36.9141	25.9536	28.5169	49.2218	28.224	60.8405	46.6288	34.4017
MGG_02450	Profile_4	144.283	87.769	84.1931	69.0282	40.1344	96.0343	74.9682	54.1363	104.898	47.2721	30.3217	61.5574	37.8733	36.774	46.297	39.947	45.4762	14.547
MGG_02457	Profile_4	218.329	90.4214	115.982	20.0045	56.3185	92.7697	39.5017	61.5001	58.7028	208.233	57.1173	36.7601	56.2991	58.2771	59.7362	56.9396	47.2136	62.3883
MGG_02476	Profile_4	25.533	37.4707	12.9876	5.03699	17.8799	12.8473	7.95699	15.4853	21.1156	8.27867	14.3817	15.2451	10.4042	14.47	8.11745	11.769	12.0128	12.6513
MGG_02496	Profile_4	148.776	213.112	163.629	169.375	165.857	109.965	53.5127	74.3873	78.1042	129.911	59.5204	73.2333	59.4751	51.1698	56.8396	53.3542	58.6113	70.4308
MGG_02499	Profile_4	72.1166	92.6799	130.585	46.7593	67.1214	70.967	50.3633	54.4074	72.1711	48.9061	30.8096	23.434	21.0729	39.5586	24.9037	68.3909	24.5203	37.9537
MGG_02535	Profile_4	62.7172	36.2549	16.7528	13.0013	23.8711	24.1171	15.4037	17.9457	19.076	7.12285	25.6995	8.43212	14.0988	17.0088	12.3249	19.0107	15.4855	18.5322
MGG_02549	Profile_4	38.2115	12.0198	80.3829	0	0	0	0	4.85257	8.10575	0	0	4.18013	0	1.04313	0.366597	0.335585	0	0.0950394
MGG_02627	Profile_4	234.344	230.665	262.587	33.7503	60.1973	97.2632	11.4248	38.1156	45.4775	39.6223	25.4149	26.5797	21.2875	20.4837	23.996	25.1041	30.3584	23.0351
MGG_02653	Profile_4	82.9862	129.948	53.8648	68.7503	35.8759	47.8239	38.5836	40.8645	43.2314	41.6302	28.6102	38.7219	26.6265	20.6433	30.4603	27.6951	15.7961	33.6412
MGG_02690	Profile_4	113.996	136.269	67.0459	82.8581	87.311	97.7332	68.2915	88.1504	49.8373	59.2103	80.7058	77.1033	76.1796	80.1693	87.598	36.4831	72.4794	81.1435
MGG_02691	Profile_4	57.2607	67.9875	75.1904	25.8572	18.9902	35.9734	12.2541	27.2548	29.267	33.9986	30.6671	20.124	24.8354	28.8754	27.5026	27.9023	30.9829	23.487
MGG_02746	Profile_4	78.3042	98.5286	62.8536	26.0025	36.6024	24.1171	20.5382	26.1028	57.2279	35.6142	39.977	21.0803	10.4063	16.1321	7.39497	28.2622	11.3012	13.0045
MGG_02755	Profile_4	70.8154	91.2761	66.4968	23.2388	30.9343	38.3926	24.0914	56.3164	36.5325	52.5178	36.366	12.2459	15.9754	22.4489	12.4745	41.3095	15.4377	18.8898
MGG_02767	Profile_4	106.11	99.6841	65.7357	4.4919	48.6597	54.6812	23.9487	39.3148	45.1933	33.2225	19.2381	13.1097	13.7434	26.626	15.5213	20.0699	14.6235	19.076
MGG_02775	Profile_4	165.356	107.615	106.788	76.1817	37.2998	52.9933	60.1726	43.0175	47.9044	52.171	29.281	4.11738	4.91743	7.44913	3.0693	33.22	30.2811	23.45
MGG_02788	Profile_4	32.8453	29.8213	17.873	10.9888	32.2817	7.64397	19.529	16.5467	20.7298	9.03043	7.24048	16.0355	3.40469	11.3378	5.15649	12.2298	8.38812	11.3831
MGG_02835	Profile_4	139.219	110.712	77.6087	63.2441	86.2607	100.557	42.8175	105.436	90.9006	133.645	53.5775	43.9476	40.59	72.3811	28.778	47.7477	86.1893	45.9628
MGG_02846	Profile_4	29.9551	31.5438	16.3689	18.3127	21.8551	19.1079	5.42415	14.2184	14.3942	11.2869	16.591	4.45384	6.02851	12.1331	6.37983	14.1236	9.44509	9.18114
MGG_02854	Profile_4	42.2092	26.3412	36.6395	20.5802	30.2293	23.8599	8.12771	9.03858	21.5687	0	4.52009	6.67377	7.97056	8.04943	6.63328	7.18835	8.83135	6.47402
MGG_02897	Profile_4	76.0028	101.035	72.2823	47.7028	35.0341	81.4489	92.4833	43.2614	70.9005	64.148	31.4313	28.1257	26.2008	38.7777	27.6261	47.3607	33.9618	42.3326
MGG_02908	Profile_4	1177.28	1490.94	391.913	118.273	61.7181	147.225	66.3763	44.5234	140.915	419.474	94.3359	40.3722	37.6092	49.6176	26.0237	83.783	67.6022	86.2369
MGG_02925	Profile_4	177.072	254.712	172.905	38.9009	61.9012	63.1403	0	80.5426	32.6154	106.561	68.3513	12.6148	27.1188	43.022	36.8773	49.7082	17.8702	41.1095
MGG_02948	Profile_4	285.548	125.157	114.454	107.582	56.4362	112.254	36.4175	76.6584	96.6418	75.7794	20.253	52.3301	47.0226	40.4196	60.7542	46.0622	42.297	54.8996
MGG_02962	Profile_4	80.3795	100.968	40.2069	17.1311	53.4715	59.5835	65.9643	62.8774	61.9411	84.4689	47.9726	8.33295	5.63954	34.8305	6.94259	36.5708	17.9188	15.4724
MGG_02978	Profile_4	7.25491	14.7081	6.0836	0	0	0	0	7.42674	0	0	6.49954	0	0.76407	0	0.561068	0.706206	0	0.290911
MGG_03002	Profile_4	97.1335	87.9684	16.9024	36.3046	37.3282	75.7624	30.1092	20.5001	22.829	65.6363	14.3526	9.41832	7.31146	8.81356	4.02668	13.2083	5.90204	7.38765
MGG_03050	Profile_4	183.423	178.756	86.0699	37.8109	17.8517	63.8762	57.5972	56.9353	91.7082	62.1452	78.2998	22.7711	12.5519	18.577	9.83152	23.4136	11.2775	17.4433
MGG_03089	Profile_4	740.934	679.988	290.355	121.573	96.7266	176.184	108.028	51.4864	159.265	233.116	53.4027	59.1356	36.8826	51.6492	49.8451	52.0244	36.7859	53.4068
MGG_03137	Profile_4	44.7063	70.171	34.918	23.1618	22.1138	32.2235	76.837	21.798	20.3904	38.0682	15.2613	9.01313	10.0468	18.1808	11.9885	27.255	18.4257	20.1166
MGG_03141	Profile_4	37.8682	29.8799	52.6402	5.61439	26.8018	70.2984	19.9555	17.9649	14.1217	27.683	25.8952	27.3096	15.6557	10.4496	11.9753	27.2959	13.2508	15.6883
MGG_03212	Profile_4	36.3248	46.9451	78.5643	42.187	0	0	0	1.98514	6.63198	0	0	3.42011	0.816934	3.41387	0.299943	0.686425	1.65366	1.32191
MGG_03218	Profile_4	130.711	279.003	296.253	158.038	91.1954	261.747	142.659	101.988	203.486	111.32	173.551	80.5335	65.8701	71.2517	62.0669	137.045	95.2044	67.248
MGG_03238	Profile_4	466.475	564.278	252.962	122.819	115.693	167.156	94.9005	68.3472	77.2308	131.649	77.4068	67.5343	81.8977	65.4664	131.971	41.636	31.1552	63.9774
MGG_03247	Profile_4	151.073	70.208	128.319	54.5098	93.4112	88.4752	64.5823	63.2701	119.968	104.523	65.8467	58.9216	49.2595	58.4465	43.4063	53.9844	43.1836	58.0734
MGG_03252	Profile_4	39.6468	84.5647	14.1213	12.6965	17.2147	14.2669	18.514	13.7872	17.8099	19.2624	21.8795	16.7856	9.91014	14.9767	8.99924	11.1428	12.5085	11.9244
MGG_03288	Profile_4	287.313	265.727	280.755	70.54	117.561	173.628	96.4324	99.069	129.658	98.1013	135.861	135.489	147.946	125.143	118.978	121.239	106.841	136.781
MGG_03307	Profile_4	1047.52	505.782	783.379	622.385	511.511	1003.32	667.164	334.707	1074.71	600.772	331.976	275.511	234.158	219.846	250.051	214.882	301.48	194.184
MGG_03328	Profile_4	133.01	91.61	50.3948	17.1144	43.9923	35.7151	40.5537	9.66397	32.2854	42.1931	11.2766	8.32479	13.9193	13.8493	56.4598	14.8702	8.82703	19.6843
MGG_03329	Profile_4	2529.52	5207.69	928.414	210.908	240.497	308.866	157.819	25.0723	223.365	456.11	21.9421	61.1942	40.4116	93.4203	452.699	62.6373	23.6338	29.2175
MGG_03347	Profile_4	1509.07	358.945	1244.53	34.1174	87.6983	195.794	50.5272	117.196	171.629	308.41	73.0596	47.0204	11.2314	27.2635	16.2522	45.3536	50.1856	10.8792
MGG_03401	Profile_4	8.47842	24.8903	11.2659	2.82595	9.8584	6.88024	5.02222	7.97866	6.21953	2.32233	10.2411	1.83281	3.61175	7.88955	3.61658	5.49015	6.62304	4.39625
MGG_03404	Profile_4	265.786	192.272	88.7965	117.05	37.2513	65.1376	64.7169	13.2189	39.255	64.1268	20.5664	55.6704	32.035	29.0473	39.2803	60.386	51.3874	118.805
MGG_03418	Profile_4	188.354	122.243	337.909	133.253	191.069	247.182	240.574	156.46	343.149	208.583	142.153	65.8462	101.742	81.1305	60.8149	104.857	53.8302	79.4855
MGG_03446	Profile_4	189.78	751.831	270.431	0	1.26319	28.7145	0	0.647477	17.3047	67.8456	2.26657	2.23101	3.46388	1.94857	1.17396	1.90302	3.37809	1.97825
MGG_03451	Profile_4	42.6742	57.7867	42.5374	46.4879	35.4551	59.7006	50.8414	40.3852	56.2162	23.5097	35.3433	8.11739	16.0655	16.3498	6.30535	23.5068	12.9844	18.2184
MGG_03459	Profile_4	35.1888	58.3039	30.3859	25.1273	23.4871	38.136	13.532	22.3579	21.5461	22.5265	24.0819	14.0744	10.6163	17.0987	7.34095	25.8242	16.4189	16.185
MGG_03477	Profile_4	638.445	395.79	452.108	168.535	101.673	200.975	199.677	101.964	249.804	237.428	111.047	93.6902	80.1916	115.438	89.0135	132.646	124.178	103.134
MGG_03521	Profile_4	458.42	399.36	490.837	258.99	373.501	294.804	156.213	341.236	408.624	216.704	294.756	235.159	258.604	235.111	188.825	236.476	283.789	298.749
MGG_03601	Profile_4	21.7765	33.1095	16.9667	17.0181	12.4985	13.8111	6.72092	8.54187	8.91773	27.9705	11.2132	2.75932	4.61368	9.75476	4.92051	12.8482	8.1454	10.8951
MGG_03605	Profile_4	128.168	58.4063	64.5056	60.5245	71.1211	117.885	14.3417	52.4038	45.6706	0	71.783	27.4777	38.4427	35.264	34.7699	31.8285	31.5662	33.5571
MGG_03608	Profile_4	102.583	50.3373	38.2187	21.813	37.38	40.4626	17.2291	21.8971	27.4328	35.8513	28.7451	30.652	5.0688	18.2399	34.7395	14.2914	10.9204	16.1896
MGG_03615	Profile_4	51.0961	75.4723	78.9545	68.6366	34.6558	65.6491	20.3299	41.9868	86.3199	28.2024	56.5307	13.911	33.8926	33.6725	31.2318	22.1124	26.1964	28.5284
MGG_03619	Profile_4	643.486	349.378	828.287	332.553	456.335	543.828	380.179	348.112	649.358	345.206	472.835	211.898	294.647	282.565	215.202	267.777	209.098	206.688
MGG_03634	Profile_4	94.9392	104.734	70.1041	33.5652	59.867	43.3615	51.1296	38.809	42.2128	55.1669	34.7538	37.3185	28.9704	33.3701	30.0009	27.8999	24.8895	27.646
MGG_03664	Profile_4	106.754	87.4761	51.0387	0	33.8561	33.5941	26.0081	38.8393	49.6932	50.5112	63.6415	25.6268	21.7645	36.9489	24.4724	29.7457	36.5927	29.7151
MGG_03667	Profile_4	89.97	135.738	44.9231	12.4893	42.8048	49.2307	34.5266	24.2914	20.9426	54.7389	38.4028	8.10008	16.1234	18.3604	8.99811	72.8588	35.4201	26.6116
MGG_03675	Profile_4	82.3079	129.427	35.4979	14.8131	19.0385	15.4564	8.77517	27.8817	13.9721	97.3858	24.4008	2.4018	17.211	24.8732	11.1638	42.4203	15.4025	17.3652
MGG_03685	Profile_4	834.277	226.777	310.182	50.9605	32.7484	168.383	30.1886	16.7859	104.146	146.576	25.1834	12.3942	8.88148	5.67029	7.97109	8.20888	5.6773	3.56938
MGG_03701	Profile_4	103.334	116.684	66.2109	192.238	90.2014	107.722	94.9005	84.4288	107.452	96.5429	45.7404	22.5114	17.7859	28.9522	16.4015	47.9266	20.5351	28.3469
MGG_03837	Profile_4	75.6063	98.7903	34.9577	6.03295	38.7691	25.1797	25.0171	35.2018	45.5235	49.578	23.8506	26.411	12.6172	29.0479	16.5569	24.462	23.449	23.0629
MGG_03841	Profile_4	47.1752	80.9482	25.9322	8.45099	21.7232	22.045	22.5284	25.0531	34.5419	10.4174	30.6259	18.4983	11.6192	22.9098	12.7982	16.3357	18.917	16.7452
MGG_03864	Profile_4	8.55558	13.6474	42.3099	21.5974	13.218	20.0313	8.52941	8.13026	6.7904	11.8323	7.11523	0	2.78816	3.34977	2.3545	10.7063	4.06953	3.82162
MGG_03887	Profile_4	42.3586	52.524	38.6619	29.1973	32.1649	25.3877	8.64813	10.9912	64.2593	23.994	19.2381	18.9363	10.1771	18.311	14.9464	17.4826	13.3724	12.8622
MGG_03896	Profile_4	1049.95	877.315	781.365	18.1322	36.6211	176.583	150.379	52.9001	142.523	238.413	11.9473	0	13.3427	8.43698	5.1567	25.4316	26.4849	14.1707
MGG_03920	Profile_4	885.751	1287.74	610.92	30.1024	22.108	136.108	53.4973	25.4969	127.77	197.902	54.5447	43.9274	40.8045	45.0652	36.3841	31.347	32.2316	28.7413
MGG_03926	Profile_4	159.907	138.318	141.859	68.7942	129.468	74.7726	122.259	88.2129	62.1848	91.8682	65.1596	78.0803	60.2808	77.7638	65.9085	55.8277	77.7406	68.7586
MGG_03945	Profile_4	39.2948	308.018	75.9877	73.3746	17.9627	17.0135	57.9554	5.75451	7.68988	0	4.02887	21.8112	8.0516	8.16426	7.47746	14.8439	12.4129	17.5368
MGG_03983	Profile_4	60.9026	143.579	43.2677	65.1858	53.1935	25.1913	34.325	34.082	27.3267	11.9042	38.1785	30.5334	22.4409	39.2694	83.2172	29.3208	17.2736	38.7154
MGG_03999	Profile_4	155.07	180.657	105.982	54.8136	63.7395	57.194	108.237	68.7814	80.4249	120.121	54.1749	56.2876	49.5341	48.7921	39.4914	49.3503	52.3204	42.9054
MGG_04004	Profile_4	134.355	128.494	90.1691	39.9988	73.4403	52.1697	29.6187	85.639	40.8719	41.0881	52.7102	50.262	34.0807	57.2508	48.9143	48.8441	52.8542	55.6633
MGG_04005	Profile_4	105.539	104.11	56.697	102.419	75.2189	47.4962	67.4134	74.9685	14.3117	56.111	37.4908	47.9736	56.4138	52.9509	69.5819	60.3628	34.1832	61.2484
MGG_04037	Profile_4	17.4493	37.4973	23.6224	13.0422	6.38569	10.5845	25.7537	13.9108	9.56804	3.57264	8.59349	9.86847	5.05115	13.1046	6.2437	7.62541	10.5834	9.10298
MGG_04067	Profile_4	35.318	54.2182	47.5206	20.0698	29.4796	13.9609	38.0454	27.9543	10.0962	13.1945	15.8688	7.80991	13.3694	17.3778	13.3561	33.0997	10.7323	22.3141
MGG_04110	Profile_4	129.303	231.915	231.796	107.105	27.5311	89.4045	76.1375	38.3032	67.3492	52.8103	35.2855	41.6784	19.0812	29.4683	24.9771	79.6065	49.5843	33.166
MGG_04133	Profile_4	15.4371	18.1683	12.7289	6.4643	9.49509	0	0	4.25856	6.0973	15.9368	4.25932	7.33687	2.50357	4.4464	4.96371	5.32214	2.64059	3.09792
MGG_04156	Profile_4	546.351	508.881	489.407	125.752	161.621	201.192	148.988	158.585	217.456	237.684	70.4288	89.7135	106.172	97.6906	85.6524	135.698	118.769	155.158
MGG_04183	Profile_4	147.855	126.52	276.845	39.0831	90.2114	104.864	145.53	102.989	101.816	110.119	58.8613	43.4534	54.9242	64.3835	54.146	99.1675	32.7593	78.3367
MGG_04191	Profile_4	292.332	633.773	315.868	108.188	350.644	193.052	78.0225	201.865	174.514	123.698	161.166	149.486	146.47	185.945	240.393	86.6084	277.622	173.369
MGG_04236	Profile_4	951.586	603.797	1535.53	510.763	447.256	747.032	403.43	416.597	444.707	645.753	327.912	365.237	407.803	277.667	395.922	282.306	206.857	364.702
MGG_04242	Profile_4	528.798	782.472	823.301	153.487	222.134	200.975	117.667	117.259	96.5154	163.232	124.928	64.412	55.9476	83.2906	102.708	52.2395	99.8393	67.0994
MGG_04243	Profile_4	433.668	352.633	258.572	198.63	161.235	203.62	111.474	120.032	164.345	206.188	82.6592	145.775	91.5038	72.7543	71.3549	50.9622	67.0327	63.666
MGG_04346	Profile_4	4295.52	1946.58	1929.23	3258.41	1391.82	2577.82	2290.3	980.34	1433.2	1456.79	294.79	76.6474	60.1554	29.3734	21.1262	167.788	51.7584	45.3713
MGG_04367	Profile_4	130.823	155.539	156.785	7.34431	10.7877	20.4353	52.2086	22.1179	27.7094	84.4965	14.5175	19.053	14.7909	16.3438	15.2474	20.5539	14.667	15.5948
MGG_04437	Profile_4	143.968	587.415	57.0883	17.5497	66.0557	39.6755	20.7926	18.9937	13.7944	14.4221	28.9086	11.382	18.0116	19.1721	58.8941	8.42375	18.4289	14.0066
MGG_04462	Profile_4	249.716	273.895	365.603	167.468	242.142	105.572	148.81	149.727	154.669	189.232	120.689	98.4309	85.1275	106.509	130.676	62.9105	46.1672	90.7516
MGG_04465	Profile_4	564.182	2011.96	430.183	113.667	23.1889	122.996	74.8172	7.1316	111.185	124.547	16.6433	28.6689	10.761	19.4184	10.4162	14.3026	9.69279	15.178
MGG_04469	Profile_4	78.7528	114.472	146.521	27.5895	75.984	41.582	32.6876	30.2924	26.0231	52.903	66.6551	19.3846	18.8772	19.1632	13.3387	35.9725	23.9439	30.7154
MGG_04513	Profile_4	87.0288	99.2387	44.5157	0	39.1383	45.6248	29.1408	50.9247	20.6218	26.9501	32.4123	31.9039	40.0083	29.5236	30.7777	32.5496	30.1075	38.384
MGG_04519	Profile_4	222.93	205.959	177.093	64.8562	41.2811	84.2148	71.7179	47.2022	92.4408	85.2768	42.7336	56.0844	47.8922	64.7292	45.1281	89.4311	67.2582	59.2299
MGG_04545	Profile_4	1526.75	1896.95	278.218	95.1448	129.771	255.283	88.5705	76.7507	141.025	301.586	85.0803	160.88	66.3279	36.5719	47.9325	9.77516	62.0278	17.6875
MGG_04569	Profile_4	333.922	295.62	213.571	174.31	98.6806	90.94	60.2351	69.7198	59.3718	59.6859	23.9277	28.2628	53.4447	38.2027	55.7695	31.3874	34.1634	46.4801
MGG_04593	Profile_4	6.27131	8.09929	16.6622	0	2.82927	2.67977	4.56422	7.25105	0	0	12.6916	2.4985	1.19359	1.71458	0.438236	6.4437	2.38431	2.01661
MGG_04629	Profile_4	87.2809	78.7351	68.4787	46.7316	46.4342	36.3317	3.25688	28.975	39.7571	22.5903	28.9801	22.2856	19.1634	23.3571	14.8538	27.4986	19.2368	24.179
MGG_04676	Profile_4	38.2548	20.7437	22.6223	18.6658	15.9934	25.9685	22.1149	28.1067	7.82491	10.2262	4.09962	12.1059	17.3499	18.1257	18.5795	14.9426	15.4549	22.2944
MGG_04677	Profile_4	151.407	257.957	175.383	54.116	173.881	122.343	40.0724	150.242	72.3118	66.7078	84.6852	52.6464	47.681	76.9095	43.0928	77.3979	56.7715	73.015
MGG_04685	Profile_4	38.2452	51.5759	16.7393	33.1649	32.1862	21.4222	16.84	21.4025	17.8754	19.4675	24.974	13.0593	6.78923	16.4861	7.1413	15.1712	9.22712	11.8068
MGG_04687	Profile_4	1120.36	1702.82	1872.53	313.858	79.7902	313.492	276.507	152.99	359.295	370.353	196.195	135.704	139.009	132.526	94.9811	269.638	160.516	119.38
MGG_04736	Profile_4	34.3594	52.6661	97.8075	28.7491	47.5067	29.9976	102.185	43.2901	0	70.877	9.47137	23.307	22.2686	20.938	23.3018	8.41999	23.8432	28.0851
MGG_04760	Profile_4	95.4385	69.0637	53.194	26.727	44.1652	60.4232	55.4151	22.6379	46.2176	87.8557	22.013	41.1686	34.1588	37.5788	34.3946	40.7043	26.3016	45.5688
MGG_04835	Profile_4	220.21	240.826	47.3632	165.363	101.206	338.697	174.151	112.396	231.074	241.588	18.1595	8.93734	3.55799	2.23026	3.13522	5.85957	2.95668	3.99625
MGG_04837	Profile_4	39.2698	80.9197	40.6197	31.5894	41.7601	8.78965	7.48533	24.9726	31.7824	41.5356	33.3027	10.2438	12.2343	19.1721	14.1945	19.655	16.3188	14.9058
MGG_04843	Profile_4	145.558	193.983	76.1492	41.4861	41.5478	91.8223	26.8102	26.2655	26.0872	43.3908	34.7901	19.5682	32.4266	25.9416	25.5275	25.749	15.0014	35.62
MGG_04862	Profile_4	94.3214	74.1453	55.5636	5.27125	54.1988	36.6677	37.4718	38.6947	62.9784	34.6548	34.7322	10.2562	24.0899	40.7366	32.6807	36.3316	33.1034	40.1855
MGG_04878	Profile_4	53.3653	57.9364	21.9551	9.78913	19.4113	21.7904	9.27841	21.742	30.7779	25.7427	19.3501	13.9675	8.94736	19.0118	9.40983	17.0492	13.83	14.4492
MGG_04895	Profile_4	401.622	300.397	550.695	108.531	139.488	204.468	219.667	142.996	395.258	170.946	74.4903	35.1944	19.6154	20.1267	11.7032	51.3584	26.309	29.44
MGG_04897	Profile_4	131.331	69.6018	32.2425	27.3306	5.01808	15.8431	32.3809	15.4328	54.4223	22.46	12.0054	5.90854	7.05663	5.71345	6.47723	6.99657	4.8867	3.05615
MGG_04929	Profile_4	88.4222	91.1042	56.038	0	55.6286	64.8481	27.6125	54.8341	25.6466	28.7288	42.2297	3.77884	12.1854	31.1185	14.2504	38.2245	18.8	23.5838
MGG_04956	Profile_4	200.416	95.3612	190.72	37.4026	54.9388	138.762	36.9283	71.5737	101.917	71.7196	28.7519	26.2794	7.72572	14.1246	8.86423	55.8674	23.7151	18.8898
MGG_04957	Profile_4	31.9941	30.3379	17.4205	18.4426	15.8021	10.6908	21.8505	15.621	28.9925	0	16.2024	15.9482	8.80929	16.1678	12.5005	15.8242	15.3969	16.3849
MGG_04974	Profile_4	661.825	327.667	199.351	171.442	193.064	262.368	108.332	182.86	194.05	262.993	180.741	77.8336	79.6778	141.047	103.04	106.077	78.6621	112.666
MGG_04979	Profile_4	140.733	189.185	47.3462	63.7316	35.1046	39.8995	30.2033	43.1848	52.0983	10.4748	54.5905	14.4669	27.6447	40.7428	26.2811	40.4007	31.8188	30.4955
MGG_04985	Profile_4	35.3984	49.8201	24.1501	3.06299	23.6201	25.568	29.0319	24.2141	19.2606	20.137	22.2002	7.94616	7.11763	17.8462	11.7598	27.2713	18.6542	21.7474
MGG_04990	Profile_4	68.9386	67.9978	40.1265	29.1584	27.839	40.5661	41.4557	36.2227	22.0024	38.3392	11.5274	20.8021	28.4579	26.899	53.5694	18.2943	10.3468	27.6465
MGG_04999	Profile_4	88.6857	171.4	92.8459	26.1669	26.4242	22.7526	23.2516	25.8574	28.7948	32.2554	12.931	10.6068	9.1208	8.46993	7.62775	10.7292	9.44721	11.9131
MGG_05030	Profile_4	208.345	316.545	113.712	67.0568	24.6241	43.7305	24.8274	16.5659	42.1665	34.4415	27.6147	25.8225	12.9853	17.4662	10.4888	22.6399	13.6613	19.4361
MGG_05058	Profile_4	21292.5	24930.2	5011.75	534.095	0	2702	345.157	9.13901	1526.58	3990.11	0	236.177	191.807	5.89366	23.4745	20.8566	25.6436	9.30753
MGG_05062	Profile_4	119.928	104.114	51.1516	66.2845	110.885	40.9854	69.807	45.7464	32.4184	72.629	43.6747	47.7662	78.1553	36.6533	48.1746	41.7026	38.1075	86.5552
MGG_05074	Profile_4	130.073	259.145	141.781	76.8061	83.1282	104.043	67.0517	63.153	170.311	73.0844	58.5981	87.8292	32.2514	67.7144	41.5021	99.4246	74.0242	78.7726
MGG_05082	Profile_4	132.437	133.763	94.9761	18.7893	33.5128	50.4136	50.883	36.3764	40.5088	74.9985	37.1408	25.2426	31.6028	28.9977	24.6568	24.4577	28.7073	26.3605
MGG_05085	Profile_4	116.353	119.743	73.3834	16.125	69.0817	82.2566	57.3138	42.4914	43.9385	88.342	63.7483	55.7762	44.5482	54.8045	44.4827	49.6753	65.9572	40.4612
MGG_05105	Profile_4	72.534	47.809	43.261	82.4503	20.1845	38.2359	113.967	20.6921	43.2052	135.513	9.05439	8.91236	0	1.66802	0	3.57747	0	0.709209
MGG_05109	Profile_4	200.719	178.877	141.098	259.038	78.5792	94.013	160.124	116.593	247.873	222.13	29.6835	18.2611	3.48952	5.01265	2.2421	9.52915	2.97413	4.23489
MGG_05110	Profile_4	364.603	221.947	133.712	118.201	114.431	179.395	267.355	46.5191	162.168	317.901	28.321	6.96917	3.32934	5.21734	2.75038	9.09175	4.25642	3.56515
MGG_05125	Profile_4	30.9465	30.3004	81.9991	3.86372	8.51284	10.7507	27.466	9.45415	12.1479	19.0509	10.1832	6.26465	1.49639	2.50129	0.879056	17.4015	6.28124	3.81721
MGG_05128	Profile_4	185.8	149.653	219.475	133.181	282.802	149.034	137.209	251.767	269.445	28.5512	61.0452	39.4325	30.0508	73.098	45.945	21.5191	46.1598	23.0538
MGG_05176	Profile_4	117.267	166.944	86.1215	18.7414	32.6899	71.7026	44.409	29.9843	38.301	69.3065	21.6102	33.4261	41.0099	34.1234	38.5088	40.9841	34.721	47.6712
MGG_05186	Profile_4	191.362	336.583	291.546	69.0888	50.7406	90.1113	122.783	68.2717	70.5969	42.5822	39.8322	25.2047	8.6962	17.1219	5.40333	23.2136	19.0997	6.94032
MGG_05189	Profile_4	89.0689	135.267	219.902	11.9178	74.3983	82.9024	28.2401	62.8099	86.1825	39.1757	51.0421	38.6472	26.3094	41.2288	30.1653	30.4446	47.4535	28.9965
MGG_05190	Profile_4	52.6787	62.9173	69.9244	36.3844	38.027	56.46	53.0557	32.1348	52.7981	18.4002	20.2854	11.7988	9.75559	22.8751	12.815	19.8005	14.4584	16.8177
MGG_05193	Profile_4	241.705	257.179	236.377	100.205	185.252	168.252	184.223	161.944	149.922	141.978	104.729	121.015	137.57	151.272	151.726	120.495	117.936	146.639
MGG_05209	Profile_4	82.4434	89.8235	52.4689	46.5017	21.345	35.043	36.7296	35.7402	36.5513	44.5836	22.9799	23.8761	25.814	29.6338	30.4171	33.5439	21.2019	36.6564
MGG_05244	Profile_4	28.6482	26.15	17.2264	3.41885	20.0871	15.4584	8.10121	15.4442	16.1238	2.80957	21.4004	10.5324	8.87144	19.5046	9.47995	11.0478	17.7885	14.3804
MGG_05257	Profile_4	59.4617	53.9911	33.968	24.335	44.6806	48.3652	32.9505	28.7912	39.3487	22.8551	45.8122	20.2921	20.4652	38.9629	18.4882	52.4696	29.7212	31.552
MGG_05280	Profile_4	245.619	405.693	96.8282	70.3027	59.7845	97.8075	48.2226	75.9134	86.0884	127.711	87.7686	21.5979	47.0036	71.8617	49.7737	81.5899	63.4509	70.7658
MGG_05281	Profile_4	44.4332	54.5416	52.9549	68.8529	45.5106	38.3162	8.15759	32.3993	34.6368	67.899	22.6835	31.2588	33.5994	22.8441	44.2539	14.564	15.3412	23.4023
MGG_05287	Profile_4	336.454	206.971	162.589	206.744	172.996	219.258	224.869	194.57	257.877	245.101	104.959	24.1795	27.5652	41.0027	22.9404	74.1168	38.2616	43.6297
MGG_05326	Profile_4	31.8001	44.4657	46.8224	30.992	97.8735	64.6756	44.0626	63.0009	38.9766	30.5626	12.2523	28.1403	17.2842	25.581	24.5027	22.3896	24.1943	21.2047
MGG_05342	Profile_4	310.856	131.158	248.353	109.107	86.2947	151.793	79.5496	116.9	174.159	96.5597	116.13	76.2058	76.0612	71.9917	64.6843	101.273	108.877	73.5123
MGG_05343	Profile_4	121.276	110.714	91.3369	64.5232	80.8375	118.809	49.4651	72.8687	119.333	131.001	70.0234	38.1549	43.2169	59.585	45.8751	54.9632	43.8186	46.4806
MGG_05345	Profile_4	334.666	215.447	99.4638	104.877	96.2802	97.2721	34.5157	85.5412	58.6208	181.949	99.8156	120.923	74.9176	73.0814	90.4733	35.3425	63.9969	65.2529
MGG_05370	Profile_4	210.195	154.899	145.936	35.2409	60.3908	65.3711	83.5056	57.4873	59.0935	57.921	54.1803	30.4745	31.8465	37.073	39.7551	42.279	49.0512	49.5401
MGG_05401	Profile_4	118.786	273.594	116.92	3.53168	5.18751	71.2442	12.5528	27.2545	68.8443	92.8733	16.2891	5.72629	5.47117	3.71529	1.8079	3.01111	2.3607	0.937388
MGG_05439	Profile_4	76.7679	66.0328	49.7952	81.935	50.9174	30.6898	37.3367	49.8252	43.5957	51.7948	29.0698	32.7015	25.8744	29.8367	34.415	45.2866	30.7908	41.9148
MGG_05454	Profile_4	356.815	359.274	190.603	189.636	127.163	137.649	195.372	82.2511	155.539	216.821	152.114	80.2112	94.5198	98.413	91.9177	101.099	139.006	122.795
MGG_05467	Profile_4	410.712	407.218	340.329	67.114	88.3116	85.5903	53.0104	97.9013	80.8881	147.076	92.1277	77.9869	84.9096	97.532	60.6007	76.1133	62.815	47.3379
MGG_05480	Profile_4	178.499	274.41	341.639	268.51	272.601	318.625	149.707	254.186	268.164	103.839	161.31	245.852	228.17	231.024	245.484	129.372	338.629	181.316
MGG_05571	Profile_4	108.052	63.578	59.5647	71.5589	23.6496	94.5775	67.8255	37.7134	53.997	47.045	61.2951	51.0515	25.4971	34.1652	31.3405	42.801	32.4788	48.3803
MGG_05607	Profile_4	69.3919	72.914	75.5987	25.9185	39.974	36.0588	18.4247	23.4167	26.0769	51.1189	6.83107	35.3005	27.705	25.5881	23.8823	18.1509	33.7086	32.9827
MGG_05623	Profile_4	49.6138	54.7508	39.6639	30.7737	19.7759	16.055	27.3452	14.4808	9.67553	0	20.2767	19.9587	15.4939	10.895	9.84585	10.5151	21.9035	14.9747
MGG_05654	Profile_4	21.4544	37.0547	9.38411	4.12771	18.189	20.0991	9.78089	14.7617	2.59558	0	13.5987	6.69269	5.75506	11.3568	10.0955	9.88624	9.87827	8.61253
MGG_05684	Profile_4	29.057	48.4566	32.3208	14.3824	34.3292	35.0164	51.1203	16.2427	13.5659	23.6386	4.73828	11.6599	8.91233	9.01992	3.88577	11.1392	10.6819	8.27109
MGG_05693	Profile_4	295.006	161.442	111.508	94.6002	53.0218	142.001	112.081	49.6693	97.0566	81.833	36.0869	8.07291	6.94192	3.42472	1.84078	8.84659	4.06769	5.43295
MGG_05702	Profile_4	146.786	280.882	66.7562	76.274	35.011	53.0575	22.5921	10.7674	23.9812	62.6811	25.1284	18.5507	11.8161	6.9438	12.744	15.2029	12.5887	16.8004
MGG_05709	Profile_4	71.7174	78.2686	49.9891	80.408	76.0884	68.8409	47.6331	64.0313	77.7877	40.6636	59.0939	12.0345	12.217	29.4057	12.3133	57.7673	31.391	24.9219
MGG_05713	Profile_4	60.2744	58.492	41.7752	70.8627	45.5379	119.125	55.9714	58.9096	81.6928	9.70568	15.5638	9.57476	13.2649	16.2474	12.5956	18.9093	16.9098	11.886
MGG_05719	Profile_4	8648.75	13509.3	3332.09	670.892	439.453	1072.11	386.69	47.7807	923.551	2175.52	47.7892	105.839	139.045	177.543	704.921	146.689	83.9436	76.0674
MGG_05727	Profile_4	45.2511	48.2582	28.6333	24.2621	23.7582	26.2533	19.1635	35.0113	27.1225	8.86145	39.0774	10.4903	14.6168	31.1953	16.33	25.9143	16.618	21.7837
MGG_05813	Profile_4	28.4621	14.6899	22.5994	74.0132	33.9733	25.7424	10.9612	19.1552	11.6352	45.6174	0	9.00041	0.716619	1.87166	2.89423	2.83004	1.06886	1.63707
MGG_05880	Profile_4	2786.62	6776.31	2694.28	37.6713	0	227.108	29.7549	11.8177	268.468	433.409	0	32.5762	30.1522	5.58882	8.57079	10.2976	15.2328	7.40652
MGG_05881	Profile_4	56.0857	154.283	33.0246	28.1927	8.28217	11.7668	20.0414	7.42913	14.1824	0	7.43044	10.9708	3.93077	4.79098	2.56571	10.0185	4.93226	4.36507
MGG_05925	Profile_4	63.5726	53.5968	30.7195	15.7947	29.0001	60.4288	56.1399	19.3241	29.796	77.8793	26.0177	17.9267	21.4101	13.101	9.20844	32.5871	29.2618	25.4447
MGG_05931	Profile_4	16.6444	24.6802	8.72278	18.8718	18.4799	17.5034	52.171	17.7606	11.8669	62.0344	4.14486	2.03992	1.94904	5.09049	1.43121	6.96009	4.15294	5.14814
MGG_05940	Profile_4	725.121	389.947	2082.8	513.742	208.865	453.091	76.0842	132.96	219.213	120.625	48.3577	11.8998	65.3753	60.1327	36.5263	74.6946	109.547	55.6663
MGG_05949	Profile_4	333.113	287.332	387.864	144.529	199.803	277.954	120.872	190.426	347.491	209.597	268.884	118.548	122.486	191.601	104.692	220.278	141.79	134.828
MGG_05951	Profile_4	123.073	199.587	75.027	60.6084	31.1586	50.5923	0	13.6895	38.1116	89.653	39.9348	15.7233	6.10302	7.84731	6.37757	5.99585	4.25134	5.31759
MGG_05992	Profile_4	84.5942	97.2081	159.893	39.726	60.783	87.5081	47.0668	54.8341	158.209	65.2928	26.1754	32.206	29.7455	50.6319	35.7766	84.116	54.9116	54.4783
MGG_06001	Profile_4	81.8448	111.52	57.7075	44.8959	26.7903	39.0379	39.894	29.5766	42.347	46.1186	55.4659	30.9376	31.2981	32.4706	27.2919	34.8449	27.0923	31.8184
MGG_06059	Profile_4	58.2822	150.775	28.132	11.9504	15.3592	33.2516	21.238	12.3714	26.3012	39.2828	19.6853	7.75058	4.16547	4.35175	1.01959	16.839	3.89541	9.03113
MGG_06062	Profile_4	7.06883	5.48092	8.24786	20.8183	2.18422	0	7.04721	0.559785	0	4.88807	0	1.92885	2.76438	1.20333	1.18412	1.10331	0.220884	1.46912
MGG_06064	Profile_4	169.211	158.701	63.0429	152.866	201.31	227.34	137.397	144.857	149.159	112.628	65.9911	10.2562	2.44982	4.69218	2.24867	10.2922	2.43599	4.50824
MGG_06070	Profile_4	50.4311	56.3384	45.9202	22.5509	37.2644	31.3736	13.359	45.2758	21.2706	37.0641	27.2411	17.0633	16.8853	21.8985	11.7578	29.6232	19.6022	21.4758
MGG_06131	Profile_4	70.5583	120.401	39.1508	38.6571	26.6164	20.1679	45.8004	30.0142	12.1541	7.94199	19.1033	21.9376	18.7145	26.1989	18.4147	28.9336	16.5087	27.575
MGG_06133	Profile_4	377.053	477.729	232.327	153.628	81.4872	255.292	131.456	109.24	187.841	112.222	78.7308	107.94	65.4489	72.5196	98.5474	61.2701	97.7601	67.8977
MGG_06139	Profile_4	72.4734	272.42	34.3969	80.065	69.6337	61.5572	4.99262	28.5539	23.8483	41.5557	27.7656	13.665	14.3619	18.4141	11.9842	13.3291	13.3535	20.0705
MGG_06148	Profile_4	383.612	203.739	612.159	182.786	313.754	272.04	276.998	266.436	371.548	209.597	299.693	150.253	134.01	212.069	150.268	221.468	157.716	161.343
MGG_06157	Profile_4	34.0698	29.9677	69.3481	21.3251	15.6617	14.8341	0	20.0694	23.4668	0	14.0511	12.1018	7.84609	19.4138	10.0068	8.84801	12.5386	10.0625
MGG_06175	Profile_4	123.108	110.2	111.504	80.1681	94.5139	52.8313	79.9848	85.772	84.903	90.1532	91.7446	72.518	76.1505	86.7261	84.5976	78.1826	79.841	81.4118
MGG_06203	Profile_4	2170.68	2681.26	963.374	260.919	663.679	619.756	361.912	476.737	560.241	857.681	465.44	266.216	294.776	332.935	327.583	131.422	222.25	178.765
MGG_06250	Profile_4	148.717	453.407	135.107	34.4536	46.3899	71.8996	68.0335	39.9907	64.9951	84.9407	34.0521	18.6211	24.9081	23.6986	20.4134	23.1713	31.607	23.5393
MGG_06251	Profile_4	100.524	93.638	50.3275	52.5084	59.9877	60.8762	62.2111	31.8462	36.6869	67.1234	19.2209	20.8114	14.9131	17.9406	17.7538	17.7328	22.3397	21.8517
MGG_06258	Profile_4	18.2135	14.8451	14.2804	11.9686	21.9751	19.4263	9.45347	6.00739	7.52606	6.5571	7.88608	0	4.63534	8.39389	5.673	7.40016	6.91377	8.29481
MGG_06263	Profile_4	96.3314	126.917	88.9214	78.1108	64.5374	49.8073	77.1204	33.0801	49.1175	42.7937	90.0674	25.3299	21.6804	29.2342	24.2506	39.1026	28.5769	29.1309
MGG_06289	Profile_4	255.108	308.638	152.142	121.079	92.9658	191.42	130.412	124.309	166.117	217.094	87.0316	96.3747	144.09	156.323	120.833	75.7229	162.594	88.9454
MGG_06302	Profile_4	263.328	216.006	126.086	146.681	104.36	102.034	86.8926	86.2774	144.118	90.4054	90.6072	14.8643	48.9972	78.6371	58.662	99.3441	70.6601	74.7556
MGG_06336	Profile_4	165.468	102.896	187.384	91.7672	89.0592	72.9541	116.49	109.805	156.627	96.9598	82.06	46.7631	47.7261	65.7732	57.2293	82.7202	54.4166	53.7402
MGG_06351	Profile_4	82.475	87.1745	67.7175	48.3239	57.038	28.8128	57.2535	70.8165	21.705	39.712	20.4689	7.83527	7.75356	21.0887	7.85318	14.7147	10.995	11.4011
MGG_06393	Profile_4	46.4744	61.9013	22.9164	13.2521	21.8985	18.4367	23.5513	18.084	27.0827	5.44519	21.8294	6.44609	11.5479	16.622	6.5012	18.6731	11.8108	18.7594
MGG_06410	Profile_4	53.1497	61.2754	29.4676	27.263	32.8943	21.6738	27.6864	43.2515	24.4906	25.605	23.096	13.8928	21.4192	26.4742	17.6114	18.8592	20.9876	23.6325
MGG_06412	Profile_4	675.811	727.803	739.495	201.023	168.728	174.794	263.688	218.916	185.096	283.198	184.489	155.986	123.455	146.696	157.013	159.01	113.457	156.945
MGG_06424	Profile_4	72.7659	61.5484	52.2197	38.7094	23.691	67.3174	22.9312	36.4301	32.4549	42.4146	46.7602	35.5661	29.9837	36.5453	31.9254	30.9882	34.4464	39.4802
MGG_06428	Profile_4	54.4571	73.4759	33.3651	15.5881	30.5288	28.9156	36.9371	27.3844	32.6736	42.7004	27.3893	16.8498	16.904	30.4844	17.1416	34.9001	25.7704	21.9897
MGG_06459	Profile_4	2204.96	2269.93	635.626	154.707	140.674	338.225	126.561	56.1591	192.249	569.087	38.8329	76.4474	66.1939	38.303	209.095	38.8375	19.1503	70.6921
MGG_06484	Profile_4	1585.67	613.354	463.479	77.0699	178.297	305.584	109.574	100.094	261.7	392.678	91.4063	47.4854	42.982	45.5277	34.1925	72.8828	42.167	46.8217
MGG_06493	Profile_4	620.441	253.629	140.463	45.0502	4.13575	62.6753	120.093	12.7192	77.9029	166.598	44.5252	7.30446	15.7028	10.9367	7.36691	22.2103	13.4765	14.3654
MGG_06559	Profile_4	293.444	295.547	230.947	139.689	172.54	138.394	125.38	175.285	122.442	160.017	145.034	109.815	95.4135	155.344	128.931	125.077	165.752	137.383
MGG_06562	Profile_4	964.728	745.567	1552.48	859.097	655.525	814.913	740.251	655.209	820.847	733.502	713.085	604.212	655.073	582.344	717.737	536.915	566.884	624.598
MGG_06585	Profile_4	1964.5	2067.1	1448.08	165.363	145.061	453.726	348.301	131.417	491.031	619.069	163.436	41.7076	23.4827	14.125	7.31551	81.0176	31.1588	21.2004
MGG_06601	Profile_4	587.723	2020.37	1878.78	296.981	62.3173	236.097	351.859	143.74	453.528	209.19	223.635	82.5475	55.8661	70.3806	109.798	119.286	110.635	87.2711
MGG_06603	Profile_4	37.283	37.3654	26.0818	19.4697	42.8971	27.0869	38.4457	47.6405	12.2429	31.9999	12.8286	12.6273	10.054	9.4532	12.9198	18.6274	10.4435	17.7998
MGG_06634	Profile_4	45.739	49.4731	64.8599	20.7299	25.8818	23.0721	19.6484	20.2896	7.8212	34.0712	5.46356	13.4446	14.4514	18.6204	15.3282	18.268	14.4382	16.262
MGG_06638	Profile_4	176.567	285.656	207.445	28.6757	15.7951	53.1929	28.3122	21.5898	18.0318	47.1308	37.7888	10.8488	11.4761	26.2991	16.4464	22.8626	14.0012	11.3816
MGG_06640	Profile_4	14.7603	17.5621	10.8357	0	3.61141	4.56077	3.88398	3.70223	2.0614	0	0	5.31532	1.0157	1.72433	4.38184	1.32283	3.57097	2.39281
MGG_06642	Profile_4	505.946	650.448	290.448	45.694	25.1691	76.2852	32.4825	21.5017	66.0863	142.693	27.0969	29.6354	21.9442	21.4464	22.3516	19.9255	18.5523	25.3008
MGG_06668	Profile_4	447.652	358.114	397.59	150.205	144.022	226.385	168.074	131.937	204.646	233.159	115.465	135.302	122.811	174.897	127.441	167.441	194.883	151.412
MGG_06759	Profile_4	1955.93	1738.02	1198.17	513.714	836.194	525.715	228.24	443.487	360.306	552.061	318.958	310.75	344.35	422.905	817.724	233.11	168.717	421.291
MGG_06878	Profile_4	77.8249	83.906	58.3831	44.5905	74.4281	33.8377	14.4082	61.0398	45.8825	26.6501	42.7354	48.6377	33.2831	40.8401	33.5477	26.6996	47.2678	36.1336
MGG_06893	Profile_4	83.7338	56.506	72.7421	33.4185	24.5434	56.4557	39.5937	32.3493	69.0465	39.2327	56.6213	18.5777	22.1875	27.043	20.6373	45.6131	19.5409	32.3474
MGG_06905	Profile_4	28.8329	33.2614	13.8926	14.3405	28.0854	9.97549	8.4952	23.3932	16.5322	19.6414	6.29928	8.52564	7.77554	16.5366	8.08874	12.6623	16.6862	11.9475
MGG_06958	Profile_4	5963.65	7702.76	3315.15	1358.08	1669.13	1827.71	630.476	935.889	944.609	1649.02	741.434	909.558	826.099	848.687	1763.89	548.662	416.131	886.775
MGG_06966	Profile_4	28.5429	128.015	43.2099	3.72855	15.0609	28.5301	13.2526	19.6504	14.0675	18.3845	4.91348	0	1.15523	0.603446	0.424152	1.31041	0.769227	0.384861
MGG_06993	Profile_4	252.602	268.66	223.471	89.7235	62.2344	97.0872	70.8687	75.0581	125.377	65.541	59.1186	67.8898	67.954	64.9423	76.5505	57.098	61.7019	73.502
MGG_07003	Profile_4	31.1276	50.7517	24.8126	7.82818	23.9551	18.1514	0	20.1371	11.4858	21.4437	15.4739	5.92324	3.23391	23.6497	4.45258	12.5844	11.9726	7.04135
MGG_07012	Profile_4	65.1994	60.2652	47.7942	58.7216	52.1114	44.2517	52.1793	48.8165	64.6191	40.2139	51.5887	34.9109	41.6944	43.757	32.0085	45.9258	39.6957	44.4852
MGG_07026	Profile_4	62.2514	69.1579	31.583	59.8612	34.1939	46.2672	47.2817	32.5499	71.1011	10.9318	8.76498	12.9412	17.0014	14.2632	12.2952	21.2982	8.45274	34.1799
MGG_07033	Profile_4	495.853	365.278	378.936	63.1519	184.157	152.461	83.624	168.511	91.1018	122.112	93.0121	127.692	119.414	137.079	116.529	77.3198	86.3878	104.187
MGG_07034	Profile_4	186.041	113.447	129.988	100.265	64.4323	139.492	118.792	66.0525	102.453	82.3962	107.354	85.349	77.6634	79.108	75.5639	43.9664	93.1872	67.8249
MGG_07037	Profile_4	68.1705	57.6796	37.8252	21.2542	39.0241	35.4835	25.1817	41.2056	30.7396	41.9195	30.8096	16.5416	18.4388	20.8113	14.3256	26.3106	22.3103	23.4743
MGG_07043	Profile_4	847.986	864.113	447.269	95.311	6.36353	192.873	41.0629	14.678	103.521	256.338	51.382	25.288	53.692	55.7424	16.7564	97.1087	59.2045	51.0426
MGG_07051	Profile_4	36.6281	29.0674	23.7068	23.0938	12.7205	16.0645	4.5602	15.9383	14.5218	31.6304	15.2165	3.74445	6.85711	7.63096	6.34883	7.01419	6.79724	9.96064
MGG_07077	Profile_4	45.0493	32.0731	50.0833	17.4701	25.661	19.4441	8.27934	27.6216	15.3798	28.7135	25.3243	18.1288	21.1101	16.2578	11.8248	16.6233	15.1954	17.5432
MGG_07083	Profile_4	35.1968	41.7478	21.2482	20.0811	24.5801	39.5781	31.7223	24.5682	25.2547	44.0064	17.6419	14.1091	15.8137	16.3855	9.80379	21.1074	15.5219	16.7055
MGG_07123	Profile_4	132.835	206.489	74.5795	32.1156	56.6077	40.2123	49.4651	40.5009	36.3508	79.1767	44.4379	24.9948	23.3837	34.0452	24.9345	32.9209	27.8543	37.838
MGG_07155	Profile_4	19.808	42.8807	14.9055	2.76574	8.12491	13.4673	3.2768	8.8498	17.3915	4.5457	3.64468	4.48438	2.1423	7.38573	1.80909	6.12018	2.62472	3.05871
MGG_07171	Profile_4	386.525	329.9	144.491	57.3154	47.834	85.1759	40.1265	35.3065	67.1672	102.766	22.3157	30.414	25.023	19.7119	20.6716	18.9059	25.6271	29.5228
MGG_07187	Profile_4	317.674	418.314	114.814	13.0444	47.9006	54.4434	41.9487	95.4043	110.148	82.6949	56.4809	33.2361	28.1468	38.6041	25.0143	31.1697	25.4659	40.3932
MGG_07192	Profile_4	26.0341	32.5132	26.5183	35.8839	24.89	11.094	28.3432	30.7691	22.5645	39.3186	7.88129	14.2224	6.79437	10.1633	7.37041	18.2686	7.63342	12.5228
MGG_07195	Profile_4	192.185	203.43	90.7423	151.644	47.3327	84.3888	80.8493	105.609	119.195	87.2333	29.9753	61.469	54.032	55.8347	62.1023	63.6095	40.2953	55.511
MGG_07232	Profile_4	108.981	42.7541	118.792	56.8922	65.6592	113.072	67.4051	41.304	117.546	66.7905	96.3931	23.7202	24.5521	26.3077	21.9583	40.4132	31.3217	29.6017
MGG_07245	Profile_4	374.89	323.75	188.042	56.7515	83.3595	118.432	0	117.502	35.6864	93.2754	37.3935	0	26.3753	45.9246	22.5957	66.8545	14.9865	38.0762
MGG_07317	Profile_4	133.222	244.051	97.7739	25.3326	35.6593	38.1805	0	31.7879	37.169	62.454	16.6916	23.2755	12.1004	20.3289	13.5684	14.7013	11.9508	12.078
MGG_07384	Profile_4	206.857	142.68	309.489	147.368	178.13	111.054	203.699	227.683	158.307	111.013	109.238	99.5596	108.917	116.272	105.999	104.066	81.9361	72.5253
MGG_07393	Profile_4	60.6765	43.7627	19.759	14.2496	36.6283	32.2148	21.1033	27.4915	11.2005	46.8405	23.4725	11.5522	13.245	25.2242	14.9942	25.3649	21.6662	21.5373
MGG_07489	Profile_4	154.554	191.734	476.467	254.098	179.705	261.86	178.401	118.683	195.289	185.613	31.0046	64.0884	75.0835	38.459	57.8113	36.4443	58.014	71.8842
MGG_07517	Profile_4	408.566	305.448	127.547	146.82	67.8275	62.5961	33.6677	32.0922	62.5414	163.468	109.222	55.2901	63.0987	53.4645	64.7872	24.2898	35.7226	29.4016
MGG_07522	Profile_4	455.664	190.055	432.659	0	0	38.6409	16.4534	0	39.2966	102.712	4.57515	15.7618	6.99197	9.27128	3.94947	70.7255	19.3677	36.7064
MGG_07561	Profile_4	8.7719	24.8028	15.2262	16.8331	25.9615	7.02563	15.9549	13.9409	8.46795	11.0666	4.43651	3.27519	2.8685	2.58813	1.24468	5.434	3.445	2.03537
MGG_07660	Profile_4	348.176	410.249	103.905	81.5625	168.185	126.565	107.784	151.748	138.083	92.8067	88.88	43.7428	32.5605	49.7555	25.3371	117.173	55.5547	61.2681
MGG_07762	Profile_4	202.793	144.395	298.78	138.287	152.342	38.4779	0	114.527	17.3915	90.914	54.6702	17.9375	53.5574	58.1906	35.3952	128.164	37.8872	55.6684
MGG_08002	Profile_4	44.2145	21.2338	27.9449	5.99707	2.2022	16.6867	0	4.51516	7.54213	9.85664	3.95146	3.88947	6.50333	3.63973	3.24051	6.47921	1.8806	8.57781
MGG_08035	Profile_4	195.631	111.108	139.522	26.7953	49.1979	46.5982	63.4933	45.3915	42.1234	99.0902	30.8969	30.4122	21.793	34.9644	54.6766	24.546	16.5842	29.9794
MGG_08061	Profile_4	18.8312	26.6467	16.6707	0	13.577	22.045	12.5158	10.9359	9.964	8.68115	6.96043	5.13843	6.95513	6.83874	5.70811	14.0944	6.88682	11.1765
MGG_08074	Profile_4	130.287	250.038	110.059	5.92658	30.4684	20.6132	28.0869	121.592	81.9883	19.4816	0	1.92188	2.29532	3.11735	3.20242	3.31724	4.69515	4.71915
MGG_08135	Profile_4	29.1079	200.703	27.5427	17.1106	15.7081	15.8699	16.8937	16.6399	12.5527	32.8097	20.6693	8.32298	8.61486	16.8464	6.16381	9.7257	9.50758	9.1672
MGG_08167	Profile_4	73.2296	38.186	38.1747	14.4698	21.2539	20.1308	0	13.6177	9.09884	35.6732	9.5341	11.7307	5.60402	7.61102	12.3453	4.61458	4.77634	7.41449
MGG_08180	Profile_4	601.894	721.587	368.233	98.8657	116.175	123.791	78.0897	80.6383	99.4697	129.995	65.1425	59.8459	76.5799	79.2044	260.175	91.2424	55.8053	106.228
MGG_08198	Profile_4	13.9769	24.2707	24.5705	6.56136	24.0941	15.9747	7.7738	19.1425	18.5665	5.39205	6.4849	12.7664	10.4188	18.4509	9.88987	12.4909	11.2083	11.1265
MGG_08199	Profile_4	44.074	87.243	36.1944	0	27.6545	44.3269	13.727	37.073	34.6061	9.52126	11.451	7.51426	13.4615	24.494	7.57851	49.6552	13.4812	22.1457
MGG_08211	Profile_4	68.3817	53.9854	21.6772	22.4633	9.89858	25.0014	10.6457	19.4494	5.65014	0	11.8408	4.37066	11.4838	11.452	12.138	13.392	9.23161	14.6738
MGG_08255	Profile_4	102.198	152.056	51.247	61.2598	56.9883	65.3405	53.2251	64.571	79.6106	80.5481	51.1277	26.4872	27.2052	38.9973	29.6173	39.9767	40.8471	36.8554
MGG_08367	Profile_4	108.479	56.8508	83.3491	98.2299	115.729	116.731	38.7938	63.1713	51.4739	67.2701	21.5745	25.2178	25.9965	28.6495	23.862	19.3394	30.9725	30.4178
MGG_08458	Profile_4	113.913	97.5768	53.5262	28.2129	24.1737	71.9597	100.279	35.4022	35.4816	77.2834	24.7859	27.4467	9.46975	9.89323	8.5585	15.669	9.39044	9.70711
MGG_08462	Profile_4	65.4081	12.296	180.756	0	7.77708	39.286	0	14.6165	4.43917	11.6029	13.9546	0	2.73411	6.28403	3.41309	4.64059	2.3303	2.44631
MGG_08535	Profile_4	405.012	1676.02	226.392	946.578	340.12	261.966	675.307	61.3052	217.609	1304.84	382.267	194.736	80.416	39.9469	35.6041	98.9026	64.4233	354.877
MGG_08561	Profile_4	347.922	522.197	72.6542	20.076	14.7443	53.0677	19.0285	25.6956	63.1206	151.783	18.5192	16.9267	13.6845	16.4084	13.0176	26.1325	7.81973	16.9923
MGG_08582	Profile_4	47.4377	55.1693	34.0123	62.9428	44.9428	34.0543	66.2878	46.7311	57.1705	28.7365	34.5608	14.7414	14.3555	22.7792	13.326	23.1684	25.8268	16.9127
MGG_08624	Profile_4	456.617	650.059	294.553	186.14	136.706	323.706	157.526	225.231	300.981	393.346	219.013	250.07	111.226	105.44	120.621	74.1597	223.719	78.52
MGG_08692	Profile_4	338.311	180.804	281.6	75.5429	96.0241	113.182	192.774	110.47	87.6973	219.669	134.01	82.9134	91.3724	77.3543	89.5716	83.0912	93.0786	96.2695
MGG_08704	Profile_4	9.20811	9.70627	1.88222	0	1.17444	4.44951	0	0.601984	0	5.25655	2.10732	1.03713	0.743193	2.07047	0.454781	1.60279	0.844569	1.41481
MGG_08725	Profile_4	85.9028	380.969	289.906	43.4093	2.12539	2.01308	34.2871	5.9918	29.1163	23.7821	1.90682	13.1383	4.0349	7.49393	3.6213	12.9208	13.2782	6.46501
MGG_08732	Profile_4	172.908	158.27	555.828	39.3026	27.2612	45.5659	15.5217	9.86356	24.7142	78.9516	40.2833	12.7451	15.5598	10.0714	4.47097	22.7944	15.496	30.0075
MGG_08735	Profile_4	17.1729	29.27	12.3778	27.2549	8.34028	18.959	26.9093	15.39	17.1384	7.46591	11.9721	2.94608	2.11112	2.20553	0.387557	1.80342	0.71223	0.770293
MGG_08745	Profile_4	142.081	163.591	58.4581	32.5166	25.8711	22.6191	38.5251	28.5618	37.4862	71.2579	7.1417	12.3019	30.2242	21.4891	28.3591	27.9353	13.7746	35.002
MGG_08765	Profile_4	44.1655	57.5398	27.871	24.4753	34.8271	31.9227	32.6227	21.8824	21.162	30.1703	26.206	12.8974	20.6171	9.77921	5.13348	18.3588	9.61916	24.2709
MGG_08795	Profile_4	81.965	94.6143	28.5034	33.0772	32.3903	66.4706	74.0244	48.4237	97.0645	30.2027	19.3729	25.0281	19.3582	30.4844	28.7435	7.17599	22.4739	8.86073
MGG_08803	Profile_4	85.4684	28.9486	18.3208	11.945	21.9317	12.4637	91.9894	10.1174	18.778	19.6325	11.8058	5.81029	2.77571	2.41653	1.52869	7.4633	1.77432	4.71166
MGG_08809	Profile_4	48.7248	109.802	32.5504	50.2009	21.0679	39.9092	33.987	18.898	13.5288	11.787	18.9013	16.2792	22.7754	16.5396	22.2311	14.0026	24.9747	18.7705
MGG_08832	Profile_4	155.559	504.295	156.084	47.9327	70.406	72.2428	47.325	78.1912	65.3054	65.6509	42.1104	67.3559	55.6919	59.7986	67.9318	31.4045	72.1227	39.9932
MGG_08880	Profile_4	167.145	125.442	161.89	104.833	127.644	115.142	65.3706	119.43	128.372	63.4791	50.8967	50.0983	67.0983	54.0252	38.758	68.373	69.2997	69.1963
MGG_08887	Profile_4	37.1379	37.8396	38.196	30.1775	29.5508	13.9946	23.8359	20.8271	11.0694	24.7995	16.5699	8.97049	8.76563	16.789	9.72661	17.9549	12.1196	17.6512
MGG_08888	Profile_4	379.387	365.018	703.824	158.781	122.593	167.092	202.592	110.349	163.847	220.819	185.098	83.1755	64.6482	91.7544	45.5037	203.794	156.161	84.3781
MGG_08893	Profile_4	37.9154	27.8824	17.8212	13.3669	17.1797	25.5702	7.91846	13.8378	14.7094	16.4771	19.8167	10.8366	15.013	16.2252	13.3052	16.7252	12.9887	16.2858
MGG_08894	Profile_4	114.664	65.4892	43.0996	66.4113	48.7742	55.4362	47.2099	35.0005	16.7042	21.8304	52.51	43.0719	28.8071	43.5307	38.1518	39.0738	40.1169	44.1656
MGG_08918	Profile_4	14.5412	10.1649	163.623	23.2853	14.9636	12.1482	13.794	24.1056	7.32109	28.7033	11.507	0	1.80364	3.53306	3.64221	6.32721	6.77351	4.67824
MGG_08919	Profile_4	23.0944	35.046	9.71243	10.7566	19.7498	18.7062	9.55818	12.1479	8.45492	13.2595	0	2.61612	11.4563	2.06731	5.20049	7.5959	4.41613	20.4611
MGG_08920	Profile_4	7.6324	17.5004	11.8477	0	16.9673	17.8564	6.08265	11.596	4.8425	4.21904	10.1483	0.832425	2.98252	6.33566	2.11711	4.49418	5.48652	3.53916
MGG_08980	Profile_4	408.575	499.566	249.368	110.165	240.476	136.235	58.0095	141.693	146.244	181.064	88.7178	186.56	127.05	134.465	282.494	93.9265	76.9713	183.248
MGG_09007	Profile_4	75.3888	333.224	122.589	54.6559	108.953	81.4705	46.2539	20.575	19.6392	25.666	46.302	78.4914	48.3835	37.9104	49.5182	28.0513	31.6369	35.5189
MGG_09026	Profile_4	40.5216	56.387	71.4006	26.6765	11.1954	10.6038	13.5454	16.498	16.7747	6.26355	12.5551	3.70744	4.42783	22.8208	4.22685	34.3027	6.8244	10.1151
MGG_09063	Profile_4	25.1353	6.5557	8.40741	19.0477	1.74864	9.93744	16.9256	2.68892	0	23.4798	6.27526	0	2.58196	2.8901	9.07358	0.309926	1.53257	0.667071
MGG_09096	Profile_4	100.785	93.8133	16.0489	48.5541	56.0361	91.6751	28.7631	29.3754	37.0742	57.0016	4.57031	6.74793	1.88046	2.66618	0.887689	6.99735	3.14821	2.2246
MGG_09119	Profile_4	32.4566	13.1038	54.4077	23.9488	0	9.99554	0	5.40928	15.0595	7.87235	12.6239	9.31939	2.96806	2.1318	2.04327	5.20602	2.80638	1.44788
MGG_09192	Profile_4	83.4112	88.6858	46.8829	29.4451	37.2434	43.2408	3.87623	24.0164	51.4322	59.1497	19.4013	29.7064	16.2188	16.9441	10.421	23.5079	13.1484	17.9947
MGG_09193	Profile_4	110.443	90.8135	73.4021	112.71	80.1904	83.3033	183.614	71.5996	101.882	46.3119	64.9814	29.6967	57.8386	91.4927	46.0778	69.23	51.5051	54.8457
MGG_09200	Profile_4	1007.43	734.827	997.748	49.6576	89.351	145.079	217.684	210.301	215.456	261.171	179.956	19.3236	30.0019	52.842	19.63	202.835	83.4328	59.6772
MGG_09211	Profile_4	130.484	270.767	28.3483	14.056	44.7335	32.5921	44.409	48.5041	61.8708	30.8029	40.1332	39.5036	9.79883	21.9906	29.0482	10.8254	45.0831	15.545
MGG_09225	Profile_4	7.46631	5.89504	18.1914	41.8837	3.84506	0	12.4058	1.97087	0	0	0	0	0	3.81299	0.893361	3.88449	0.86409	0.926407
MGG_09226	Profile_4	214.496	568.335	71.5007	58.1787	0	17.9867	53.6116	0	12.1946	31.8737	4.25932	10.4812	0.500715	2.87708	1.83841	2.35605	1.81374	0.810225
MGG_09238	Profile_4	524.268	187.163	314.39	419.202	137.143	339.321	623.088	154.938	325.908	476.03	120.529	69.2055	35.4226	24.3627	25.1443	38.792	9.24596	18.1509
MGG_09244	Profile_4	70.5564	107.29	45.8653	15.1863	27.8831	50.1784	0	37.8741	16.7115	12.4799	27.5172	3.69348	8.23417	16.2831	10.0415	28.7868	15.1326	16.2631
MGG_09292	Profile_4	28.6727	49.9969	38.99	20.5802	22.6719	9.54397	24.3831	12.9123	25.8824	0	27.1205	2.22459	5.84508	4.44106	3.12154	2.76818	3.39667	3.64164
MGG_09355	Profile_4	539.598	265.39	104.801	25.9992	5.14082	65.386	40.2814	62.4883	64.1374	115.047	51.3925	5.83688	6.66122	2.67035	1.36505	27.9332	2.80569	14.4503
MGG_09359	Profile_4	7.19953	6.26065	12.8376	12.9991	9.54687	4.5212	0	4.89347	8.17407	10.6825	4.28254	0	0.755168	0.657448	0.462109	2.22084	1.09954	1.74909
MGG_09361	Profile_4	511.179	536.029	684.313	200.057	133.963	147.349	153.369	119.611	199.799	193.417	108.555	15.2646	19.1422	25.2359	9.03626	63.8005	27.2888	12.6675
MGG_09367	Profile_4	930.892	820.655	1034.66	700.216	809.478	730.623	814.242	690.714	684.924	554.117	623.705	874.628	489.143	563.483	667.848	333.357	880.346	633.851
MGG_09457	Profile_4	61.0988	228.872	31.7875	44.7426	16.4301	15.5619	66.263	14.7378	14.0675	0	22.1106	14.5092	14.7292	14.0301	11.7702	12.5945	10.7999	12.7829
MGG_09477	Profile_4	349.482	376.974	451.58	101.964	117.676	172.253	34.5157	49.3507	119.073	95.7627	86.3789	80.3003	54.1573	37.7194	40.597	73.093	71.0409	131.773
MGG_09488	Profile_4	91.4397	118.005	74.1289	40.6709	24.8915	18.8609	64.2484	30.6209	42.6243	11.141	44.6633	4.39627	3.15031	12.8905	7.3255	30.7055	14.0964	8.19619
MGG_09497	Profile_4	57.358	82.7919	140.789	33.6431	26.7674	50.7059	19.9299	24.2743	45.8367	36.8633	14.7783	32.7295	24.7565	46.0552	19.2953	29.8155	41.0896	19.9677
MGG_09502	Profile_4	9.76474	23.7559	15.5933	5.65556	10.384	0	20.1019	3.19353	0	0	3.72644	5.50198	2.62843	5.72077	3.69934	3.27597	2.52025	2.12658
MGG_09512	Profile_4	515.398	275.66	747.63	202.335	328.158	451.565	349.596	280.87	636.158	277.127	299.965	251.518	227.252	189.658	186.535	234.568	219.638	192.689
MGG_09527	Profile_4	10547.7	8504.49	7773.06	204.655	161.04	1366.67	401.81	213.515	1040.55	2402.61	339.043	199.097	336.973	355.828	296.168	348.407	651.999	393.647
MGG_09536	Profile_4	126.022	113.656	63.3763	18.7441	34.4153	41.7238	75.5061	20.4628	35.3598	30.8073	39.5214	29.1761	21.1975	35.0384	21.1096	38.1841	23.79	29.3807
MGG_09537	Profile_4	210.781	234.377	77.6187	26.4466	33.0192	57.0299	34.4669	37.8319	59.8684	52.1605	33.1087	8.57614	11.8814	14.4458	10.1537	11.6185	10.7158	13.8831
MGG_09546	Profile_4	464.297	619.793	674.599	322.458	253.154	348.063	382.044	238.591	510.415	310.681	358.996	82.9325	100.77	231.697	105.303	295.553	128.922	200.197
MGG_09604	Profile_4	42.1903	21.7734	6.66618	120.472	12.0652	15.2369	25.9516	0	0	36.001	0	0	0	0	0	1.42561	0.0903793	0.484487
MGG_09610	Profile_4	2483.77	719.899	140.127	0	0	377.349	53.5588	2.83625	217.933	421.026	0	0	22.1765	0.609689	1.28562	9.21876	1.98959	0.888782
MGG_09696	Profile_4	49.5318	44.8519	27.8877	18.4903	19.2379	21.4369	10.9535	19.7217	17.4405	40.5202	16.2443	17.9881	10.9804	16.9578	11.3935	21.441	12.1561	20.3353
MGG_09697	Profile_4	71.637	79.9283	35.5837	5.3291	42.0737	40.7772	12.6277	36.1102	48.59	13.1382	33.3577	23.3297	14.2411	27.4918	16.2166	31.9613	18.9322	22.8279
MGG_09701	Profile_4	66.1403	90.8911	58.7371	17.0995	32.4422	33.7016	27.0123	32.1852	23.297	42.1564	26.2892	25.8768	10.596	19.8334	12.5627	18.2887	15.5456	14.2461
MGG_09729	Profile_4	265.998	207.964	96.9978	0	0	20.265	0	0	54.957	0	0	0	4.51311	4.71493	2.48553	8.91147	1.68286	1.71831
MGG_09732	Profile_4	25.1512	38.0969	21.8037	5.86035	27.9759	16.3062	6.94325	11.0305	33.1658	48.1596	11.5841	17.1036	5.90113	12.8043	5.33328	28.0722	8.02796	13.1783
MGG_09743	Profile_4	307.718	426.833	201.37	137.208	196.958	156.181	118.227	154.955	101.966	102.505	115.062	133.482	110.144	98.9193	146.861	73.2264	110.14	101.345
MGG_09761	Profile_4	2465.93	928.643	1048.53	140.335	219.014	553.176	304.822	195.906	654.483	672.731	246.577	254.086	200.191	116.401	158.644	170.873	199.479	135.196
MGG_09783	Profile_4	1432.12	1697.64	532.708	10.8076	31.7495	195.466	51.2186	10.1712	156.308	337.499	56.9688	24.5329	22.6027	24.9254	13.8313	69.074	21.5833	29.8013
MGG_09795	Profile_4	120.818	258.658	166.259	0	0	14.3385	48.8429	15.5191	25.9231	33.8783	27.1632	6.68427	6.38647	1.66802	4.10347	3.75634	1.87111	0.759867
MGG_09830	Profile_4	43.58	35.4047	50.7628	22.2055	26.501	25.1007	26.3088	10.449	27.9265	18.2482	25.6046	7.20084	3.65501	6.28923	3.39438	23.9366	10.9261	17.9067
MGG_09838	Profile_4	58.2823	35.18	20.2883	7.09394	20.8399	27.1407	25.2144	22.0315	17.8432	5.82971	14.0226	13.8026	7.6928	9.75898	8.97777	16.552	13.9328	20.1888
MGG_09864	Profile_4	61.5464	84.0696	40.6491	23.1823	72.3591	64.5041	54.9321	63.2701	36.4436	0	15.2748	0	5.387	1.87597	0	8.67559	8.70446	6.49495
MGG_09865	Profile_4	93.8819	108.751	65.0009	84.0359	48.003	90.9328	66.3763	87.8751	76.3291	30.6932	43.0664	9.08375	4.33953	5.66698	1.32774	10.3311	13.0222	10.051
MGG_09884	Profile_4	68.7862	148.467	62.903	98.5067	70.8386	39.9717	14.5887	45.5806	49.038	33.7298	45.975	21.2959	41.966	20.5928	27.4311	31.6287	18.5952	50.3551
MGG_09928	Profile_4	45.5238	49.4122	42.9695	18.1724	37.3696	32.8668	43.0609	24.6274	25.1397	23.8942	19.1581	16.5003	17.1728	14.7056	9.50938	34.6778	15.8662	25.5371
MGG_09932	Profile_4	152.339	218.241	94.249	23.8465	37.2161	41.47	21.1897	35.9077	44.9853	68.5886	43.2091	48.331	47.1013	44.6246	46.1162	43.6895	31.732	42.3278
MGG_09971	Profile_4	121.924	55.3055	59.3196	15.4473	71.8509	53.727	36.6034	53.3049	67.9947	76.1664	47.4982	40.0741	21.1386	40.001	30.7518	46.046	33.356	31.3579
MGG_09977	Profile_4	525.58	261.333	266.565	131.65	83.9653	120.498	73.884	73.0348	161.211	102.494	91.3096	105.606	62.7947	85.2276	74.6841	87.9382	60.439	97.6257
MGG_10171	Profile_4	230.144	167.293	109.237	152.184	103.785	128.547	193.185	112.533	109.367	142.929	42.9746	88.1259	76.6218	83.5668	70.7943	120.768	84.6814	98.9793
MGG_10197	Profile_4	30.9628	50.395	15.1958	68.8307	52.4953	51.5629	43.9113	23.9179	26.635	8.70219	0	10.3018	2.4607	2.35651	0.602309	3.96288	1.92249	1.4834
MGG_10199	Profile_4	54.2555	87.0293	38.0514	29.8352	28.4853	29.0555	10.6045	25.2706	26.2653	44.1328	33.4192	18.3825	19.6434	35.6114	16.4608	44.273	18.6134	27.4523
MGG_10274	Profile_4	4665.89	4564.64	1109.06	114.829	182.722	698.922	215.408	207.129	457.306	865.01	88.2704	46.5459	66.7083	30.974	48.4406	6.913	20.6892	8.67779
MGG_10324	Profile_4	107.324	82.8485	86.3879	63.1027	34.7582	32.9215	18.6908	29.6935	39.6801	64.8213	10.3946	23.0209	32.3819	36.7024	29.8353	35.2174	31.7652	28.4382
MGG_10400	Profile_4	742.784	693.621	403.141	296.953	205.261	340.226	279.391	138.09	400.919	502.419	172.643	237.908	344.346	169.271	205.665	237.55	336.012	291.575
MGG_10438	Profile_4	150.909	22.1743	35.4402	34.8891	9.6088	48.539	113.674	14.7756	21.9389	0	5.7471	2.82847	1.35123	1.05874	0	5.67682	1.51155	2.3794
MGG_10490	Profile_4	47.5788	41.5548	51.2385	22.1259	36.5621	23.0867	13.1072	31.2346	41.7395	18.1828	29.1574	3.58751	17.9953	25.0667	20.7652	25.7768	21.2716	17.9444
MGG_10570	Profile_4	69.002	89.6348	11.359	0	0	0	12.0966	1.92176	6.42021	0	0	0	2.37254	1.23932	1.74219	2.25932	3.28596	1.2797
MGG_10571	Profile_4	350.961	167.239	98.2533	199.189	157.126	159.087	192.293	54.1552	83.5024	97.0022	38.8875	4.78469	2.28576	2.68647	0.839234	6.0979	2.06993	1.74055
MGG_10575	Profile_4	1509.4	3059.75	838.838	24.673	3.02008	177.351	48.7204	9.28808	108.604	243.312	0	37.338	19.7484	3.9932	6.78297	9.68845	8.61943	4.00203
MGG_10577	Profile_4	100.995	53.3633	21.2236	0	0	27.5174	4.6868	0.744579	4.97498	26.0068	0	3.8484	1.53206	0.480171	1.68752	1.93096	0.946692	0.524982
MGG_10632	Profile_4	138.487	109.508	148.656	44.7257	89.4187	93.3359	94.205	86.9904	99.9975	73.5101	55.665	33.842	31.1794	29.5577	28.6901	45.2488	24.0728	42.1721
MGG_10655	Profile_4	210.414	175.121	227.565	44.2038	76.5233	83.4615	44.8903	46.3554	91.3302	51.8945	104.021	49.1468	45.0006	66.4314	35.1997	61.4027	53.2582	51.2607
MGG_10689	Profile_4	164.189	158.455	57.4492	21.9714	56.4772	40.7565	95.4484	48.2479	73.6853	96.2977	38.6051	23.7497	40.8449	40.5971	46.2392	43.4239	29.4333	33.4783
MGG_10848	Profile_4	22.7768	92.9829	41.9368	7.23488	10.627	5.03271	8.57177	10.8942	4.54942	0	0	7.0384	1.1208	3.80551	1.44029	5.22671	4.05989	4.21399
MGG_10910	Profile_4	712.116	473.744	3335.78	1660.61	558.981	481.312	994.663	586.929	406.086	136.467	48.6299	0	7.86062	3.73279	0.524742	2.64194	5.78606	0.544152
MGG_10958	Profile_4	20.1217	20.371	12.5361	2.67871	13.7712	16.7702	15.8685	16.1343	15.1598	13.208	10.59	2.60596	9.75196	13.1144	8.60845	11.3496	13.2191	11.8696
MGG_10961	Profile_4	85.9644	3.13692	7.02879	9.06611	0	10.5109	3.58046	0	5.70093	19.8678	1.99122	0	1.40449	0.24455	0.34378	0.570391	0.423958	0.22281
MGG_10970	Profile_4	59.9782	93.9387	101.184	53.9086	39.5919	74.9995	63.8701	36.8977	61.634	24.1644	29.0621	7.94616	15.5639	23.9933	18.3976	43.4108	20.3022	27.0273
MGG_11144	Profile_4	128.99	151.871	158.137	79.4892	92.059	63.8008	21.7333	51.7906	42.2943	60.2984	60.433	47.588	54.4667	58.3868	92.6857	32.3939	42.5369	52.1144
MGG_11336	Profile_4	116.234	237.634	92.4248	94.4991	97.7945	107.567	71.2479	42.0419	86.433	98.8377	50.9443	55.7168	77.1901	60.8291	187.392	27.6208	27.5068	55.9282
MGG_11346	Profile_4	44.9374	62.3052	27.5256	19.6349	22.4317	33.3872	20.6784	30.798	34.2967	17.9286	30.1873	19.8092	15.2089	24.2749	10.1754	25.885	20.8663	19.7042
MGG_11362	Profile_4	37.2057	59.7187	70.9515	42.8118	40.4256	48.9254	39.8536	40.8665	61.5334	40.2083	70.5216	18.8413	14.9226	39.2223	12.6103	49.4779	31.09	27.2131
MGG_11490	Profile_4	81.5826	72.0988	38.6273	37.8492	30.3245	45.4766	24.4599	24.6106	8.65464	62.2081	11.3358	21.2002	25.8526	23.9459	15.0697	41.3624	26.2935	23.6437
MGG_11534	Profile_4	222.892	236.939	170.372	50.9969	71.1615	101.693	68.4764	67.1917	106.892	100.581	71.6837	34.1771	20.8041	34.665	23.1085	36.7312	26.4849	34.6665
MGG_11634	Profile_4	364.18	309.278	183.47	7.66643	25.3369	42.6632	31.7907	23.088	67.491	81.9023	20.2056	8.70128	5.34447	4.49779	2.07128	3.01872	4.11226	2.68486
MGG_11764	Profile_4	473.6	674.711	388.318	83.225	128.357	164.415	122.269	113.414	205.147	87.5434	122.834	87.442	61.8862	77.0456	48.0001	74.8577	87.3329	51.4201
MGG_11805	Profile_4	134.994	91.8136	66.7701	59.8612	56.5246	53.5377	70.9226	85.3094	53.774	14.0552	73.2502	52.6893	39.7436	38.4068	41.3444	24.4335	29.6395	47.1611
MGG_11916	Profile_4	837.997	918.214	1053.18	590.645	575.886	628.1	804.353	557.144	661.704	524.439	277.343	57.2403	117.268	68.9476	101.751	137.815	81.068	160.775
MGG_11962	Profile_4	43.8557	78.2807	24.8828	14.142	5.19311	19.6748	41.8879	6.65462	26.6781	0	13.9772	2.29299	1.09541	4.0054	0.201095	11.2751	2.04231	3.2844
MGG_12101	Profile_4	148.141	68.0504	50.1626	15.7127	57.6989	51.0067	49.643	39.4332	39.5216	25.8249	48.3142	28.8735	21.096	43.4431	39.1747	44.3146	35.9173	40.1989
MGG_12162	Profile_4	79.0286	85.8031	44.4791	41.1734	39.3104	22.9127	48.7816	37.199	25.8905	13.5343	32.5549	18.6924	33.1679	22.3233	24.3557	29.0483	30.5117	26.2887
MGG_12163	Profile_4	407.749	191.75	200.075	288.576	174.092	243.754	268.636	108.634	207.385	135.513	203.724	113.633	119.746	130.105	92.6212	105.848	127.405	95.5913
MGG_12228	Profile_4	9.20169	5.41485	52.9333	0	0	0	0	0	0	0	0	0	0	0.897512	0	0	0.0915263	0.0817725
MGG_12377	Profile_4	27.5863	26.046	13.601	8.74702	24.0901	19.7749	5.18167	9.46677	24.7513	25.1587	12.9676	7.80036	9.48543	9.82113	6.34339	13.3072	6.27991	16.171
MGG_12385	Profile_4	23.0611	26.0005	29.9892	9.86055	10.8628	13.7183	17.5239	20.4158	6.20049	24.3098	9.74565	3.19759	5.34648	10.1737	6.30964	11.8406	9.07297	8.36054
MGG_12521	Profile_4	3301.5	2836.72	1260.32	184.156	278.951	520.414	477.28	329.293	730.991	964.774	803.877	1168.24	550.072	649.182	735.512	283.385	1032.35	335.959
MGG_12522	Profile_4	579.639	496.524	151.877	1019.64	962.802	1080.8	632.787	539.202	488.507	319.209	191.953	62.9807	26.3265	29.4683	15.1894	65.098	21.2361	20.047
MGG_12606	Profile_4	410.642	394.917	488.157	207.295	160.117	169.059	211.724	133.198	202.268	140.981	113.037	134.443	156.138	160.806	165.883	150.826	131.484	151.728
MGG_12630	Profile_4	55.2759	42.1775	28.9808	24.0455	22.9575	16.7265	5.69774	29.8711	24.1924	15.8082	25.3496	15.595	17.5077	19.6527	19.9681	21.8784	19.5255	20.6713
MGG_12650	Profile_4	70.6653	67.5672	17.2739	60.1752	61.5562	62.7884	66.2022	34.7882	32.4336	56.5157	14.1605	8.36301	2.33054	11.6521	4.88957	23.5546	9.54148	13.405
MGG_12767	Profile_4	127.69	145.61	112.289	109.182	95.9366	59.6739	69.2983	107.89	88.2712	115.36	66.8011	64.4887	84.5704	124.482	85.1675	66.2125	153.234	85.8741
MGG_12791	Profile_4	454.991	201.227	249.481	78.6314	65.7696	103.317	46.5806	49.3342	98.8896	64.6183	34.5401	26.9153	34.1754	36.2339	31.183	59.3647	30.2814	53.368
MGG_12814	Profile_4	342.235	277.087	222.104	57.6789	83.2089	123.233	82.9808	72.1184	90.6738	88.0283	95.0114	44.0884	58.0804	77.6807	52.0227	80.8714	45.8303	77.4577
MGG_12828	Profile_4	109.063	78.8641	46.6918	36.8395	48.314	51.2524	68.5879	42.5949	33.0933	86.4979	48.547	10.2397	17.5288	35.3478	17.2121	48.3643	20.3687	29.4893
MGG_12911	Profile_4	48.3843	60.0891	148.762	0	61.8502	58.582	66.5184	44.0316	41.1883	15.3795	49.3241	18.2064	19.5697	15.9015	18.0959	21.9244	17.606	16.4196
MGG_12923	Profile_4	139.744	152.908	96.0504	19.2035	16.4541	26.7166	37.92	42.7722	56.3524	47.3436	29.524	12.4547	11.8998	24.3459	8.82921	49.9937	19.9676	23.739
MGG_12936	Profile_4	9940.61	10654.9	6836.99	34.6815	203.768	1318.84	191.754	60.9268	1097.69	2109.06	38.0859	74.977	102.978	13.097	16.4387	33.9334	50.753	26.4225
MGG_12939	Profile_4	137.348	148.054	25.3435	42.2436	82.7327	93.0537	108.441	91.4392	26.5635	34.7153	4.63904	2.28313	1.09071	0.854612	0.600692	6.23194	1.33632	3.27028
MGG_13107	Profile_4	70.9957	153.831	201.427	46.9205	51.6894	58.7497	122.3	31.7936	59.0089	61.694	49.4654	45.6463	29.802	36.8301	22.4178	45.6845	40.7336	45.6638
MGG_13168	Profile_4	100.382	200.659	37.1643	3.61844	21.2598	10.0682	30.0095	20.4322	18.2027	17.8415	33.3785	9.38713	4.20418	17.7151	4.32206	14.978	11.6157	7.68332
MGG_13178	Profile_4	200.261	51.2214	98.742	2.91066	2.13766	26.3211	13.794	1.64356	18.3027	23.9194	7.67131	0.943871	3.38182	3.29752	2.64888	4.376	3.24264	3.45503
MGG_13179	Profile_4	249.117	52.7254	116.205	0	6.70008	38.0762	10.8087	5.15143	22.9465	74.9708	0	11.8335	12.7196	12.1811	11.1563	5.22504	4.21594	7.60057
MGG_13236	Profile_4	880.19	554.368	1485.67	374.56	802.335	738.226	295.849	740.26	431.805	410.412	452.461	202.438	348.154	515.274	490.005	406.704	313.219	427.123
MGG_13239	Profile_4	127.881	521.707	1441.53	35.0134	60.001	38.5635	0	26.9106	34.8603	23.978	48.063	13.2465	13.7864	38.8407	34.3538	50.6656	118.971	46.3376
MGG_13246	Profile_4	220.842	288.328	111.218	42.3745	31.1209	36.8455	43.929	20.9366	66.6145	34.8228	27.9205	10.3059	11.8982	13.5018	6.92936	16.7887	6.07579	6.48272
MGG_13254	Profile_4	347.787	173.81	734.687	195.666	179.627	198.928	71.3297	100.571	123.038	136.058	39.6688	17.0829	18.6535	22.2281	25.6829	20.0327	17.3268	24.5244
MGG_13349	Profile_4	76.4146	25.1661	80.7548	55.0163	11.5444	10.9344	0	23.6694	9.88435	64.5882	20.7144	22.9381	9.13174	15.2642	6.25853	46.1397	13.8797	14.9502
MGG_13439	Profile_4	206.411	148.014	119.845	27.2266	34.9928	94.6964	48.3864	33.3104	94.1631	67.1234	44.8489	35.3163	41.1241	41.8615	37.554	45.275	26.4001	44.1622
MGG_13474	Profile_4	761.694	817.67	1004.53	784.923	495.56	823.799	734.183	508.022	736.031	837.421	571.625	491.209	573.857	538.787	587.441	373.555	447.623	554.447
MGG_13481	Profile_4	28.2174	25.2254	16.7456	4.49113	18.1412	43.7375	0	21.1334	11.2964	7.38151	14.796	4.36916	9.04477	15.4459	9.70711	12.9197	15.2696	11.6887
MGG_13635	Profile_4	21.3432	29.9782	14.2253	31.0654	11.4076	56.185	22.0835	9.35558	27.3483	10.2117	4.09379	22.1626	5.77507	2.01111	3.53393	9.94756	4.15304	3.06914
MGG_13646	Profile_4	110.506	130.186	68.4519	61.5835	42.4017	91.032	72.9632	28.9787	53.2466	88.5651	50.7216	42.4371	44.124	46.7201	51.0096	25.201	47.5171	44.7803
MGG_13656	Profile_4	411.787	283.867	245.108	44.1029	46.5611	88.2014	176.352	67.4473	69.3318	117.791	94.4429	26.8158	7.68633	4.90725	4.86027	8.61119	4.54937	3.73939
MGG_13736	Profile_4	130.047	199.128	109.249	80.3284	23.5981	100.58	114.206	42.3351	171.741	26.4052	21.1713	15.6294	4.97769	1.95011	1.8276	3.86879	1.98868	2.96125
MGG_13817	Profile_4	44.9821	50.0406	28.7545	17.5356	23.1814	12.198	20.7759	25.0846	6.61601	23.0568	18.4867	7.96104	5.97643	15.893	9.67482	26.7746	10.5927	15.7989
MGG_13986	Profile_4	271.193	688.267	205.084	242.649	214.331	209.848	233.097	146.892	251.554	140.123	73.4588	57.4198	46.226	52.0081	56.1389	48.3594	56.2297	55.9913
MGG_14266	Profile_4	245.467	150.251	126.764	196.455	160.929	294.339	80.5697	91.0214	152.042	62.094	84.6364	93.1097	35.1164	60.5332	49.2092	57.1932	61.0445	55.9875
MGG_14279	Profile_4	3602.05	3315.57	3279.59	923.777	820.034	1056.09	1684.54	1161.19	1474.95	1491.89	846.852	528.794	307.995	242.463	408.011	355.824	266.814	203.26
MGG_14526	Profile_4	56.9081	48.7426	25.0194	15.9971	17.623	25.0376	14.2148	22.5827	10.0592	13.1462	10.5404	10.3751	14.8693	14.2397	15.8094	13.1966	9.96692	17.1019
MGG_14548	Profile_4	9.6228	9.47009	4.32466	0	0	0	0	1.38315	0	0	0	0	1.1384	0.297326	0.41797	0.573919	0.242565	1.13776
MGG_14561	Profile_4	219.348	266.094	190.66	103.334	134.074	153.345	106.104	158.192	147.284	67.9347	104.399	67.0183	69.3686	78.0453	70.3341	46.3154	46.2184	47.845
MGG_14701	Profile_4	21.5157	47.4011	10.6345	20.3723	0	0	0	3.83455	0	16.7417	6.71165	0	0.789005	0	0.289689	1.98887	0.0840591	0.450606
MGG_14773	Profile_4	173.598	160.923	86.383	75.3881	77.2223	102.122	94.0197	75.43	79.8407	71.7351	49.6731	21.8736	32.2706	40.4565	23.9225	42.8421	26.7513	33.7006
MGG_14774	Profile_4	37.1314	45.9011	17.4987	28.7491	15.8356	9.99919	34.0615	10.8225	18.078	0	9.47137	4.6614	6.68059	4.65289	6.54087	9.91688	14.9465	19.3946
MGG_14778	Profile_4	72.8318	155.295	36.9015	8.29721	7.1093	34.6301	22.9376	16.6585	38.2612	45.457	5.46702	8.07189	4.92728	5.03572	3.53952	7.29022	4.99838	6.40289
MGG_14825	Profile_4	97.8599	67.3942	102.724	140.06	95.1487	160.756	141.05	56.6795	96.8793	57.5497	23.0713	11.3547	15.1883	17.5676	16.9287	21.6041	16.6437	15.1798
MGG_14847	Profile_4	70.0751	103.382	47.5928	19.838	41.2803	34.4991	35.2556	37.3397	45.7397	38.0394	19.6068	13.9383	21.7688	26.8894	20.9687	28.5771	18.9356	24.8159
MGG_14863	Profile_4	158.284	119.648	151.807	0	27.4303	34.6411	29.5006	11.7167	62.629	61.3864	0	32.2978	21.2155	15.6157	15.5788	16.8538	26.6094	19.2759
MGG_14901	Profile_4	47.3128	36.0676	33.8565	43.0175	7.89829	41.1452	25.4833	21.2544	23.6689	26.5135	21.2581	20.9247	20.8255	22.1919	20.3389	14.5937	19.924	17.1267
MGG_14902	Profile_4	104.743	81.4482	52.7637	26.5108	38.9404	50.7138	31.4096	28.6922	29.1733	65.3588	30.5689	17.1939	14.3744	24.403	23.7495	28.5559	19.0334	31.4691
MGG_14913	Profile_4	108.023	224.174	469.365	117.24	78.2766	96.3824	75.7661	30.0919	73.7228	35.0351	14.0454	44.9313	32.1972	18.1122	32.13	66.1077	48.7268	35.9117
MGG_14971	Profile_4	329.199	229.572	389.686	133.142	264.729	243.963	165.439	266.496	175.612	144.107	218.247	257.999	225.124	247.148	203.916	141.796	136.724	169.631
MGG_15011	Profile_4	837.439	1839.91	494.519	120.382	128.197	213.536	71.3134	101.964	151.397	168.178	67.4216	35.1338	57.8125	117.386	46.9033	112.275	58.3141	84.5843
MGG_15018	Profile_4	65.2525	63.1665	55.0788	25.2027	53.986	46.7505	34.8364	30.8343	26.4132	62.1338	27.6767	16.3455	14.6412	16.1457	14.5739	33.6807	33.8313	21.4927
MGG_15185	Profile_4	2502.29	820.066	406.814	646.171	374.021	1104.67	415.226	169.037	544.06	720.021	57.7303	31.9639	19.5116	6.64699	3.1147	47.3301	8.22452	21.4789
MGG_15251	Profile_4	17.5924	69.4025	33.2421	50.1323	13.8069	17.4364	14.849	7.07706	7.88102	82.3962	0	8.12848	4.85396	5.57813	6.05937	9.70687	10.5495	9.33285
MGG_15277	Profile_4	23.7514	52.2084	5.21987	5.82002	1.06859	6.07276	3.44774	1.09546	3.65973	0	0	0.943661	1.57783	1.53065	0.579313	0.719702	0.576341	1.15857
MGG_15423	Profile_4	18.4038	27.569	28.8174	5.91321	32.5711	32.9067	28.0235	34.5032	18.5917	19.4376	15.5848	17.2579	7.78648	13.3983	10.2583	10.776	15.42	9.98377
MGG_15818	Profile_4	48.6457	72.9521	41.5778	42.6051	28.1613	14.8184	65.6213	22.454	32.149	35.0124	22.458	5.52641	3.30013	4.13725	3.87733	7.12639	3.79716	5.4343
MGG_15886	Profile_4	7.46745	30.3805	272.494	8.81021	16.1761	6.12854	10.4382	16.5829	16.6201	0	17.4151	8.57096	0	3.92119	0.501115	2.58032	2.47195	1.94869
MGG_15990	Profile_4	65.7001	47.7273	83.0188	22.4351	43.9385	83.2334	26.5808	50.6738	84.6457	61.4564	14.7825	19.4008	17.9572	16.0369	13.3989	22.73	16.1073	30.1048
MGG_15997	Profile_4	129.061	321.351	27.0321	0	0	25.5263	21.7383	1.72676	17.3063	15.0781	12.0894	8.92483	0.710601	18.9307	3.65263	1.55241	20.8949	4.32885
MGG_16149	Profile_4	5253.77	3831.63	5605.19	1743.86	2249.33	2779.67	1993.42	2101.36	2060.89	2635.72	1807.26	2816.13	2137.47	1686.67	2424.89	1184.99	2735.55	1787.41
MGG_16216	Profile_4	92.9938	75.6119	51.5144	0	0	57.3538	0	7.75954	25.9231	0	27.1632	13.3685	3.19324	5.00405	0	5.09789	5.44322	1.82368
MGG_16301	Profile_4	71.4658	85.6093	36.9806	25.0661	36.8184	52.3093	81.6695	40.1033	70.9292	20.5991	57.8062	18.2891	19.4159	32.201	16.3959	29.1206	21.5644	22.3157
MGG_16334	Profile_4	83.5303	100.374	43.9872	35.2487	44.2246	65.3857	34.8018	54.7358	48.0243	9.65566	44.5152	38.1017	23.4352	36.0117	26.3144	25.5222	37.6693	30.8179
MGG_16361	Profile_4	67.9914	32.0573	117.268	34.3633	23.9754	31.0748	40.7131	37.5143	36.734	33.8872	38.4913	15.6007	6.38815	9.59361	7.32955	6.23984	4.39542	4.2057
MGG_16375	Profile_4	183.592	139.56	1052.85	20.3723	44.8859	99.1994	72.4105	70.9392	64.0524	100.45	26.8466	39.6382	67.0654	65.5309	83.1407	20.7506	52.3688	34.3212
MGG_16535	Profile_4	668.934	1212.64	316.347	88.7783	179.303	277.901	210.366	178.242	362.865	267.509	97.4931	345.47	157.016	243.662	209.559	112.191	227.357	128.073
MGG_16538	Profile_4	4494.94	6586.07	1496.78	0	204.231	1129.93	481.127	556.649	1915.17	2800.33	1215.7	541.061	84.1079	106.8	15.5659	63.8339	23.2395	39.5733
MGG_16734	Profile_4	46.4125	52.6626	23.149	14.3392	23.0367	27.4301	23.3597	26.6523	23.6689	17.6756	25.9822	11.6248	10.8292	18.2757	8.86961	28.2309	12.5579	18.8315
MGG_16792	Profile_4	1192.1	1921.08	445.585	164.371	7.36087	158.96	118.747	5.28218	98.3175	210.854	2.64156	33.8015	14.9057	6.48843	4.67462	7.82776	5.98817	6.7097
MGG_16812	Profile_4	38.5146	18.2204	241.208	0	0	10.5425	0	0	6.35341	16.6063	0	0	1.17393	0.817618	0	0.493194	0.583652	0.33522
MGG_16813	Profile_4	30.1217	58.8409	758.236	18.5033	16.9866	25.7424	10.9612	53.9827	5.81761	0	6.0959	0	0.716619	1.123	0	0.301068	0.0763472	0.0682111
MGG_16983	Profile_4	329.555	257.622	195.377	200.453	176.661	55.7753	189.995	241.471	201.677	263.567	132.078	104.005	121.109	116.792	136.818	148.206	98.5897	167.003
MGG_17102	Profile_4	38.2249	66.6717	27.8235	23.4939	18.98	13.0742	16.7011	26.5326	17.7281	38.614	24.7681	21.3322	13.4665	12.5478	12.9622	16.6975	16.4796	16.5942
MGG_17103	Profile_4	2594.01	2776	1393.08	482.68	187.881	402.913	240.186	65.4133	370.292	587.058	12.7215	65.7401	28.4146	0.390596	14.0017	3.45563	9.00206	4.98222
MGG_17280	Profile_4	47.9908	28.1476	34.7713	7.57342	8.34317	10.5364	8.97288	4.27649	9.52461	12.4475	0	0	1.17325	1.83858	0.646152	4.18973	1.87494	1.50762
MGG_17376	Profile_4	249.63	88.5506	179.292	0	0	72.3751	0	0	0	171.005	0	0	0	4.20976	0	8.12596	3.00511	3.83552
MGG_17377	Profile_4	54.2456	33.7346	42.6292	0	0	0	0	0	0	0	0	0	0	1.36709	0	7.25682	0	1.49467
MGG_17400	Profile_4	13.3081	6.29166	1.66886	0	0	1.72452	0	0.466629	1.55892	8.14925	0	0.803932	0.192029	0.100308	0.14101	0.435649	0.204584	0.420398
MGG_17504	Profile_4	622.254	894.945	306.217	10.1154	26.0016	84.4376	35.9538	26.6555	82.6899	133.004	13.3301	36.0827	63.4656	40.5189	32.7952	37.2628	30.552	46.2393
MGG_17508	Profile_4	89.9065	114.326	40.3026	0	0	0	0	0	4.59251	24.0074	0	0	0.56571	0.591008	0	0.475335	0.602697	0.323081
MGG_17617	Profile_4	139.754	77.0981	116.099	60.5369	46.9298	65.5052	79.6924	60.7704	67.6741	55.2761	75.3433	37.0807	39.5968	55.2474	34.624	54.6345	38.0781	20.6303
MGG_17618	Profile_4	284.607	240.846	185.786	187.817	55.1749	137.181	66.7567	81.3084	41.3358	169.78	117.564	63.9506	50.1905	61.9341	41.93	48.8955	63.2365	36.7649
MGG_17666	Profile_4	22.0088	22.223	42.6801	0	3.54754	6.72016	0	1.81837	0	0	0	0	0	0.390884	1.64847	1.00601	0.239169	0.71227
MGG_17677	Profile_4	101.572	171.189	206.892	52.9681	0	18.4228	18.8267	0	9.99218	0	0	13.7412	3.28226	2.14315	2.86213	2.86132	3.19088	2.42126
MGG_17678	Profile_4	31.0217	27.7516	48.7029	31.992	15.6638	4.94537	37.9036	8.69792	13.4114	29.2118	9.36865	9.22168	6.60813	7.62277	6.67211	11.1743	8.1842	9.93283
MGG_17743	Profile_4	117.414	134.887	68.0071	37.6172	41.4406	26.1672	77.9945	31.862	35.4816	61.8267	43.3753	30.4964	41.5212	47.1831	37.7109	16.6483	67.9837	33.9749
MGG_17900	Profile_4	93.2473	138.703	76.8543	14.7257	56.7786	46.0957	39.2554	35.3396	39.3542	54.4565	48.5138	8.35674	13.1173	27.5567	18.0081	34.1434	16.9826	26.0298
MGG_17961	Profile_4	99.9921	118.11	105.748	126.771	128.702	57.0602	97.1858	81.409	121.918	122.563	39.3078	24.182	26.5703	17.1982	17.3902	27.3731	14.0307	23.3666
MGG_17962	Profile_4	181.638	181.391	210.93	156.897	189.914	185.942	68.8477	184.846	138.854	105.059	168.47	139.445	130.082	131.432	183.11	103.665	138.059	151.923
MGG_00230	Profile_10	0.238989	0	0	0	0	0	315.692	180.551	201.062	1094.85	1018.29	1849.1	650.135	466.821	1214.73	37.2853	78.0596	118.461
MGG_00300	Profile_10	0.531705	0.148994	0.580326	0	0	0	10.0336	1.59401	5.32529	13.919	22.3201	8.23875	10.4956	11.3076	4.33523	6.17321	4.82216	3.37169
MGG_00589	Profile_10	1.21321	0.836131	2.32831	0	8.05467	0	34.6504	9.63343	9.19526	0	4.81756	4.74199	5.09707	8.57917	7.69364	6.04348	5.24931	7.11571
MGG_00614	Profile_10	10.2185	7.13896	9.31058	0	0	0	184.905	94.0013	176.647	256.507	226.23	334.022	55.6079	82.0903	175.762	9.34485	23.1823	26.4651
MGG_00916	Profile_10	0	0	0.340928	0	10.3527	0	66.8045	21.2261	0	92.6736	92.8805	201.132	67.6966	47.9098	133.898	2.75234	6.51431	13.5109
MGG_01246	Profile_10	7.08114	2.27609	4.06491	0	9.74496	0	31.4414	14.985	25.031	21.8083	17.4856	17.2113	14.389	14.4955	13.5849	11.8312	19.1622	13.7939
MGG_01344	Profile_10	9.16557	3.27788	4.64261	0	29.025	0	13.3782	23.3789	14.2008	18.5587	52.0803	29.2933	34.9853	30.1536	26.0114	19.769	10.3432	20.3134
MGG_01700	Profile_10	3.07283	2.30643	1.60645	0	15.4048	0	33.135	30.2684	61.5518	11.4915	64.4963	49.8807	13.5393	18.3882	18.6912	14.0157	10.328	9.17579
MGG_01974	Profile_10	1.26524	1.77864	0.720253	0	3.45338	6.54179	11.1421	3.54022	5.91359	15.4567	49.5718	42.6949	34.2368	22.0695	43.3274	8.56898	14.3573	12.4806
MGG_02100	Profile_10	0	0.0655983	0.781536	0	5.47669	0	17.6701	14.036	0	24.5126	49.1348	72.546	54.2959	26.5516	59.8054	2.81497	3.32306	5.16813
MGG_02166	Profile_10	0	0	0	0	0	0	295.849	101.835	104.68	205.206	54.8438	283.413	48.3547	77.4595	97.054	5.41731	14.4245	10.1258
MGG_02285	Profile_10	0.296926	0	0.133444	0	0	0	39.2223	62.3115	0	54.4106	152.69	300.59	76.928	85.726	163.819	4.74014	18.0307	20.2585
MGG_02294	Profile_10	20.9399	4.02202	5.18652	8.09234	11.8864	28.1459	47.9384	28.9402	50.8861	239.407	79.9805	55.1081	132.259	98.5551	33.3705	34.8664	83.7425	18.4361
MGG_02295	Profile_10	0.50249	0.533897	0.376381	9.33732	17.1439	0	22.1254	36.9076	17.6144	107.426	49.2188	99.9212	102.702	112.584	89.2242	29.8994	95.316	40.9614
MGG_02545	Profile_10	5.02821	5.41925	21.2567	0	31.6711	0	14.5978	13.9147	46.4862	60.7517	64.9465	131.851	35.3117	50.3509	64.1239	12.3493	32.6382	7.35814
MGG_02564	Profile_10	0.0646769	0	0	0	0	0	34.1739	21.7165	36.2752	47.4073	47.5132	205.778	25.6934	40.8471	52.4996	1.87728	15.3528	5.74189
MGG_02583	Profile_10	0.0699619	0.0228722	0.251538	0	0	3.61732	18.4832	2.93637	6.5399	0	30.8374	8.43156	10.0699	9.25779	13.0143	5.1444	4.72045	8.2431
MGG_03421	Profile_10	0.167021	0.163809	0	0	0	0	29.4168	9.34672	7.80639	0	16.3596	40.2575	24.04	17.5805	40.2486	1.45436	7.17129	4.0273
MGG_03513	Profile_10	2.30301	1.82728	4.27961	0	10.5942	4.01376	34.1814	21.7212	10.885	0	19.0094	22.4535	15.196	19.3775	12.9637	13.2565	9.80894	19.0587
MGG_03526	Profile_10	1.16065	0.744294	0.441368	0	3.65529	0	11.7935	14.9888	0	0	19.6763	22.5956	13.8786	10.8744	21.2317	4.0167	10.0216	12.036
MGG_03575	Profile_10	22.7579	22.7853	16.1941	0	77.6453	0	125.258	106.13	44.3201	173.763	162.541	148.563	207.457	122.626	187.417	36.2392	93.3524	55.3428
MGG_03995	Profile_10	5.43966	3.79784	3.20433	6.8529	0	0	56.8345	29.6672	47.4015	90.1061	112.884	48.8898	45.6501	52.1279	53.5955	10.0799	55.2513	22.6354
MGG_04263	Profile_10	0	0.339182	0.932538	0	0	17.8809	274.095	19.3532	32.3276	42.2483	33.8741	108.364	29.8661	45.7625	47.5175	6.85927	29.4855	9.09695
MGG_04301	Profile_10	0	0	0	0	0	0	106.384	11.2673	0	49.1932	138.048	165.001	102.009	49.6521	120.872	4.48041	24.2056	13.0197
MGG_04390	Profile_10	1.02756	0.971812	1.55035	0	0	0	0	4.62085	2.57289	6.72491	2.69597	6.6342	5.38784	6.95319	7.09819	3.08908	2.76875	4.67589
MGG_04434	Profile_10	8.80769	4.75108	8.39168	0	32.454	6.83091	46.538	29.5734	43.2246	32.2796	25.8813	31.8442	23.5797	19.8663	25.4138	18.7901	15.0728	27.5123
MGG_04451	Profile_10	0	0	0.12148	0	0	0	107.118	28.3625	75.8027	198.13	79.4289	146.593	100.378	73.1627	151.703	3.92288	17.9063	15.9981
MGG_04732	Profile_10	2.00317	1.18503	6.91628	21.2703	83.3144	64.116	226.807	202.848	209.544	652.575	789.51	1080.62	611.796	527.848	663.794	125.054	586.031	195.349
MGG_04776	Profile_10	2.46752	1.89397	3.85721	71.7679	17.5694	0	1077.04	315.196	330.945	1887.29	1623.55	5352.78	1052.51	710.466	2111.79	56.0513	189.125	237.405
MGG_04795	Profile_10	0	0.165692	0	0	13.8334	0	2588.68	935.961	1350.24	2724.28	1911.26	4067.95	1251.8	919.106	1468.82	83.6063	348.8	169.98
MGG_04841	Profile_10	2.97968	4.53344	2.57524	8.51826	3.12801	11.8509	10.0923	20.8434	53.5643	56.0016	61.7393	55.2462	56.7437	48.5968	30.7663	14.6362	49.6986	16.015
MGG_05051	Profile_10	0.63168	0.663786	0.973332	0	3.69456	0	23.8404	28.406	12.6532	115.753	53.0339	65.2524	56.1108	84.6733	67.8132	20.7577	64.3458	29.6716
MGG_05069	Profile_10	0.51962	0.728041	2.03502	0	0	5.75711	0	7.78893	15.6128	54.4106	43.6257	115.405	26.2837	36.5005	57.1954	8.40298	12.9083	9.21396
MGG_05410	Profile_10	0	0	0	0	0	0	0	17.752	39.5374	103.341	165.715	203.894	141.238	100.489	172.557	6.34293	17.3821	16.2251
MGG_05522	Profile_10	12.1101	10.0716	14.3418	0	3.35004	0	10.8087	20.6057	28.6832	14.9942	12.0221	0	13.4263	9.22807	13.4914	9.55945	9.63643	20.044
MGG_05538	Profile_10	0	0	0	0	0	0	95.2887	35.3226	67.4319	0	141.315	373.827	120.442	112.811	198.995	7.32832	23.6722	16.6033
MGG_05832	Profile_10	0.0951316	0	0.256523	0	3.89483	0	0	27.9494	6.66954	52.2976	69.8858	30.9553	30.3977	48.494	47.6594	6.35087	20.569	9.93139
MGG_05846	Profile_10	0.218555	0.0714509	0.392891	0	65.6185	0	115.48	107.018	183.871	133.498	192.667	110.626	59.1402	59.813	59.1353	2.6432	23.1919	12.3364
MGG_05855	Profile_10	0.223636	0.316818	1.78677	5.54083	22.3813	0	39.3881	25.0299	48.7784	27.3203	76.6677	57.4971	50.2145	52.2359	56.7281	18.2113	57.7957	24.5519
MGG_06120	Profile_10	0.188975	0.443494	0.533837	0	1.65791	0	3.56608	0.849799	0	2.4735	1.98321	1.9521	1.39885	1.64408	1.54079	1.11661	0.745155	1.40916
MGG_06123	Profile_10	2.7313	3.7503	0.736499	0	5.59119	0	126.277	85.9768	28.7232	50.0502	100.324	330.813	69.5836	68.3829	113.451	9.21603	14.4497	12.6853
MGG_06167	Profile_10	25.5152	24.7118	58.3623	23.7063	95.7579	24.7358	21.0652	56.8916	74.5348	136.371	234.301	217.172	169.395	143.158	202.933	47.6757	91.5065	60.4313
MGG_06224	Profile_10	0	0	0	32.3694	0	0	421.858	140.132	244.253	159.605	170.625	157.452	125.364	138.828	151.894	22.1207	56.6297	27.4453
MGG_06228	Profile_10	0	0	0.0496186	0	4.5202	0	14.5841	57.9233	30.9617	80.9263	121.66	199.587	53.3945	62.257	60.5629	6.16886	14.0182	9.98315
MGG_06319	Profile_10	1.72515	1.2022	3.63174	0	14.8695	0	23.9877	17.1489	31.8284	49.9149	66.7019	101.766	44.6954	31.9486	58.1556	17.2622	20.5508	32.6164
MGG_06996	Profile_10	4.66688	6.02844	14.1701	0	13.9807	0	0	31.0532	55.8614	20.8583	8.36195	53.5	28.5073	26.1877	41.5057	24.1183	17.5943	41.1696
MGG_07067	Profile_10	0.32768	0.589196	1.00632	6.08899	2.23595	0	28.8566	9.16873	3.82887	20.0154	24.0722	9.87272	19.3374	19.463	13.8534	9.15444	24.0688	9.47247
MGG_07082	Profile_10	10.7347	7.40654	12.5097	0	10.2208	38.723	0	36.6725	35.0044	45.7465	36.6789	45.1295	30.1832	38.8531	50.2647	15.3073	22.3948	31.7053
MGG_07227	Profile_10	0.260139	0.473825	4.00838	0	0	5.76439	9.81798	9.35853	5.21084	13.6199	10.9202	26.8723	14.7632	13.4116	18.3822	7.55067	13.0614	7.02613
MGG_07230	Profile_10	1.57585	2.0211	1.67066	0	19.8516	0	0	10.1754	33.994	14.8087	11.8734	11.6871	2.09371	5.10379	2.5624	3.40117	1.71013	3.12219
MGG_07348	Profile_10	0.601138	1.17916	0.108065	0	0	37.2976	127.052	45.4147	33.7159	88.1252	300.295	460.763	238.807	251.656	314.885	41.7016	155.307	86.7722
MGG_07462	Profile_10	5.48597	10.2229	14.793	40.7763	27.4516	4.72746	120.778	71.6339	115.384	89.3587	98.514	90.3572	113.705	93.7669	68.613	87.888	80.7595	49.4048
MGG_07506	Profile_10	0.3262	0.566026	1.15025	0	8.21854	0	6.62913	8.42521	17.5919	9.19617	0	7.25769	1.73359	3.84861	2.70512	2.5127	1.84693	3.63024
MGG_07568	Profile_10	0.751109	1.07151	0.920624	0	5.59119	0	0	10.0306	14.3616	12.5126	25.081	71.5939	25.9464	32.0352	30.7444	10.4547	25.5696	11.3382
MGG_07569	Profile_10	0.193818	0.443545	0.319386	0	2.64506	5.01058	25.6023	10.8463	4.52942	11.8388	37.9688	35.0373	39.0557	32.9333	30.5229	11.0169	28.4726	13.1175
MGG_07653	Profile_10	0.112771	0.294941	0.270301	0	0	5.83073	29.7929	18.9325	21.0832	27.5532	33.1377	24.4634	32.4632	56.6379	24.0766	18.4938	69.7939	16.5006
MGG_07780	Profile_10	2.29685	1.46227	8.36664	0	6.59906	12.5007	31.937	21.9862	45.2011	0	47.3634	32.0515	29.2316	34.1743	17.8876	23.8599	22.6897	14.5082
MGG_07847	Profile_10	0.0951316	0	0	0	0	0	0	3.99277	26.6781	34.8651	13.9772	0	19.7175	13.7328	21.1149	4.55606	8.05253	3.7536
MGG_07880	Profile_10	0	0	0	0	0	0	45.4154	28.86	24.1039	31.5009	50.514	167.81	57.8984	37.2231	64.3185	4.36592	10.2806	12.2938
MGG_07982	Profile_10	0.060237	0.0295394	0	0	0	0	0	3.79232	8.44626	22.0765	13.2754	19.6008	23.4094	14.9455	41.0647	5.15782	3.54702	11.7353
MGG_08207	Profile_10	1.36724	1.98387	3.0639	12.5291	18.4034	11.6206	39.5847	39.3045	18.3832	102.962	118.327	130.014	91.2254	104.261	98.4631	41.0712	74.8569	49.1127
MGG_08360	Profile_10	0.168216	0	3.40196	56.2644	6.887	0	111.102	74.1319	0	215.774	111.217	291.928	177.231	129.762	294.423	20.995	99.5169	81.4447
MGG_08398	Profile_10	0.299956	0	0	0	0	0	132.075	46.1613	112.157	73.2878	132.213	137.369	167.515	89.307	168.661	15.6715	81.322	26.4651
MGG_08399	Profile_10	0	0	0	0	0	23.564	280.941	51.0084	21.3012	55.676	66.9604	10.985	34.1107	75.384	52.0227	8.15746	66.5318	11.7385
MGG_08410	Profile_10	0	0	0	0	0	0	0	6.46374	5.39852	14.1104	5.65677	19.4881	7.31496	7.29471	10.743	1.28515	0.850169	1.45584
MGG_08433	Profile_10	0	0	0	0	0	0	84.1846	73.5579	44.6805	116.784	46.8178	195.854	60.5417	38.8119	71.7368	7.63047	9.08863	8.64395
MGG_08441	Profile_10	0	0	0	0	0	0	72.9204	42.4771	51.6028	67.4385	175.732	325.991	128.719	78.8588	137.113	7.87798	19.4697	19.9663
MGG_08480	Profile_10	42.8183	10.2684	9.10893	29.9306	32.9727	0	443.266	216.895	367.007	491.932	473.309	795.886	601.619	484.41	520.514	114.64	473.861	169.919
MGG_08486	Profile_10	0.235519	0.0288737	0.238155	0	0	0	7.77769	4.94248	0	21.579	4.32543	4.25758	12.7122	2.65613	1.49356	11.1513	0.650079	0.629202
MGG_08506	Profile_10	0	0	0	0	9.6088	0	217.015	49.2522	49.3626	559.094	431.032	729.746	350.644	278.449	534.315	22.6505	137.119	81.4141
MGG_08531	Profile_10	0	0	0	0	0	0	18.6236	2.95867	19.7687	51.6705	0	20.3894	31.6567	19.7162	21.0108	1.73919	5.3184	3.5927
MGG_08602	Profile_10	18.2719	7.49816	17.3856	42.619	18.7803	11.8586	50.4943	17.6482	53.5991	84.057	33.6979	74.6309	44.8963	34.4883	49.452	23.3555	31.6533	38.6495
MGG_08697	Profile_10	0.398405	1.30248	0.823633	0	6.52452	2.05992	3.50848	4.45906	1.86211	9.73418	11.7071	11.5235	13.3038	6.58993	12.6326	5.03031	5.03409	8.9079
MGG_08715	Profile_10	0	0	0	0	11.628	0	2588.68	965.557	1035.42	2029.75	2357.69	4282	1525.63	1089.05	2308.12	103.047	210.097	256.113
MGG_08799	Profile_10	0	0	0	0	0	51.9616	44.2509	56.2401	187.887	122.773	98.4375	448.132	75.2184	114.851	238.993	0.486169	58.8694	29.74
MGG_08817	Profile_10	3.16257	3.89708	17.4202	36.1644	79.6802	12.5783	342.776	228.034	238.779	356.634	679.117	709.51	509.825	160.958	1106.15	10.7095	111.019	47.7276
MGG_08957	Profile_10	0	0.151341	0.277395	0	37.9056	0	366.899	71.2411	173.093	1017.95	430.761	1740.65	605.005	314.638	938.434	42.3254	108.184	82.4486
MGG_09070	Profile_10	0.138441	0.0905194	0.248872	0	7.55732	0	0	25.1789	38.8236	16.9126	67.8013	56.7271	20.7234	31.2262	29.8498	5.35778	17.0683	8.26955
MGG_09180	Profile_10	23.6589	11.294	8.39329	9.33732	0	0	33.1881	3.515	46.9718	30.6932	18.457	12.1117	18.8046	18.1343	10.6219	37.0096	24.5032	21.3412
MGG_09223	Profile_10	7.06905	4.71255	4.43192	0	26.7788	3.90212	6.64615	27.4522	21.1644	36.8791	29.5692	3.63816	23.029	39.0389	15.3152	27.3821	19.7666	11.9113
MGG_09321	Profile_10	1.86801	1.69885	1.77062	7.57342	25.0295	0	44.8644	52.7433	66.6722	149.37	234.535	233.312	201.213	250.966	242.522	36.7217	214.493	74.4875
MGG_09323	Profile_10	0.0737967	0	0.198994	0	14.0996	0	25.9951	49.5572	20.6951	297.506	166.252	58.6985	220.51	153.802	59.5903	54.9777	139.553	36.1547
MGG_09379	Profile_10	0	0	0	0	0	0	435.071	331.769	138.547	1086.38	1113.01	2012.47	648.522	531.915	1111.18	42.7808	105.76	131.852
MGG_09395	Profile_10	2.19152	1.13392	0.775519	0	11.3038	0	13.6766	52.1463	36.2939	31.6211	131.837	157.221	69.7432	129.065	80.5408	19.5087	167.849	50.6113
MGG_09619	Profile_10	0.223329	0	0.100368	0	0	0	29.5006	9.37335	0	20.4621	65.625	125.154	37.6092	27.2015	42.4877	3.07907	22.0889	8.90365
MGG_09627	Profile_10	0	0	0	0	0	0	131.072	57.2634	0	136.371	91.117	260.094	77.1227	41.4048	106.186	3.4201	18.0307	11.2153
MGG_09628	Profile_10	0	0	0	0	10.6978	0	69.0313	54.8341	18.319	95.7627	143.965	217.283	55.2856	73.0814	133.804	10.9023	12.0204	16.0018
MGG_09629	Profile_10	0	0.101159	0	0	0	0	81.7476	86.5801	115.699	491.414	515.243	977.029	370.55	280.104	686.137	14.6695	53.143	66.1324
MGG_09657	Profile_10	1.42524	3.31987	13.291	0	14.5879	27.6341	47.0668	142.07	124.902	130.586	104.702	386.472	104.622	81.9755	188.674	8.2737	53.7642	37.1976
MGG_09680	Profile_10	0.478952	0.0391452	0.179375	8.89993	13.0727	0	52.7225	90.4595	44.7715	102.394	199.381	155.848	90.9975	132.157	132.882	18.0724	50.3831	35.893
MGG_09681	Profile_10	1.98304	4.97668	0.629093	0	14.3274	9.04689	107.861	134.637	155.384	85.5024	257.08	345.831	170.249	161.023	241.525	33.2656	138.986	77.4775
MGG_09693	Profile_10	3.42474	1.30623	3.59133	0	124.635	0	552.921	495.104	640.276	209.19	838.63	1031.84	837.992	506.397	888.034	91.9496	390.373	201.756
MGG_09740	Profile_10	0.174974	0	0	0	14.3274	0	0	29.3754	73.6031	64.1268	154.248	50.6095	96.7094	131.029	83.2209	25.1397	112.692	18.6982
MGG_09757	Profile_10	4.18197	7.06277	1.17993	0	6.14228	0	14.8632	25.974	44.7019	13.7458	22.0425	20.3406	22.3496	31.978	18.5523	9.2807	23.4658	15.323
MGG_09794	Profile_10	1.6034	1.92203	1.28106	0	0	0	35.3001	24.3015	6.24511	16.3232	19.6316	19.3236	9.23135	24.9141	24.2904	3.42583	2.62264	2.41638
MGG_09805	Profile_10	0.233763	0	0.560306	0	0	0	20.5859	16.3521	21.8517	85.6724	28.6212	90.1512	55.8531	49.9145	41.5079	23.5217	26.8847	46.1818
MGG_09810	Profile_10	0	0	0	0	0	0	129.434	17.1356	22.8987	0	119.971	147.611	76.1587	52.3062	96.8321	3.91062	10.5179	10.8737
MGG_09814	Profile_10	0	0.0235254	0	0	1.9641	0	6.33703	11.0742	6.72668	35.1638	21.1454	17.3447	14.5005	20.7757	11.5606	4.94321	18.6265	6.50677
MGG_09839	Profile_10	2.53841	1.20034	0.774119	0	7.4233	0	0	7.60997	25.4234	0	66.599	91.776	45.4094	36.807	53.4667	12.0386	47.7111	19.0776
MGG_10000	Profile_10	0.73013	1.40105	2.25414	0	23.3942	0	41.9332	26.6472	44.5116	0	37.3127	34.4319	32.8979	40.9565	28.1837	33.4011	30.3172	15.5525
MGG_10011	Profile_10	0.0339638	0.00832768	0.015264	0	0	0	0	3.92011	2.38115	0	8.7327	9.20969	5.27963	8.42681	1.88461	1.70054	3.2499	1.39594
MGG_10012	Profile_10	0.0407424	0	0	0	0	0	21.5274	11.97	5.71278	74.6591	119.721	53.0295	94.2967	47.7864	51.1575	9.46058	22.6414	21.9031
MGG_10027	Profile_10	0.272182	0.21984	4.23096	0	11.799	2.48346	0	8.06383	15.7148	11.7356	65.8663	56.7289	38.7154	39.7244	44.4715	3.09039	24.6891	12.3188
MGG_10065	Profile_10	0	0	0.262905	0	0	0	0	8.18419	13.6709	0	28.6497	91.651	13.472	18.4727	23.4951	1.41497	7.17639	2.56465
MGG_10120	Profile_10	0	0	0	0	0	0	208.284	37.8166	15.7922	82.5541	49.6431	32.5762	64.1951	51.8236	49.2821	6.21122	7.87547	9.9988
MGG_10209	Profile_10	0.0345628	0.101695	0.497061	7.70699	16.9806	5.36112	9.13113	20.3089	14.5389	38.0011	121.875	47.4854	29.8486	37.1082	41.4255	7.67452	13.0381	10.2849
MGG_10313	Profile_10	0.222694	0.982856	21.2176	0	0	0	58.8335	23.3668	31.2256	244.848	98.1579	402.575	144.24	137.63	238.667	21.6538	38.9299	32.5845
MGG_10431	Profile_10	0.518337	0.821213	3.02835	0	0	3.09232	5.26689	5.02041	8.38611	7.30641	11.7164	14.4157	5.85372	4.31682	8.97623	5.61295	2.34784	2.22874
MGG_10452	Profile_10	0	0.0517602	0.426925	0	30.2496	0	167.311	90.8159	118.399	174.075	232.618	480.835	257.964	164.271	335.68	29.0281	194.518	68.8038
MGG_10468	Profile_10	0.354165	0.038595	0.0353707	0	9.66669	18.3118	83.1703	61.1103	82.7665	28.8442	69.3807	62.6013	43.4998	57.5164	65.8815	14.2204	45.5474	20.7026
MGG_10477	Profile_10	0	0.0649334	0.297544	0	10.8424	0	0	33.345	37.1331	72.7926	116.728	119.685	106.348	105.727	154.926	22.3876	83.3309	35.4837
MGG_10510	Profile_10	2.35755	2.63737	9.23774	8.21403	0	5.71382	19.4637	12.3686	15.4954	0	48.7099	66.5914	46.446	33.8996	59.1014	3.84914	19.2508	12.4755
MGG_10549	Profile_10	1.0593	1.03893	5.23678	0	28.913	0	559.714	363.091	321.82	64.7046	466.913	855.345	228.705	157.695	356.035	44.0705	98.4377	56.0193
MGG_10550	Profile_10	0	0	0	0	0	0	10.7414	30.7162	28.5047	0	23.8946	26.4597	8.42696	12.8389	22.9473	1.23912	2.54375	2.54004
MGG_10705	Profile_10	0.088408	0.0867081	0.105953	13.1425	38.6086	4.57106	389.274	312.925	297.511	788.423	818.327	1809.15	429.084	404.403	666.234	25.9175	251.453	91.5195
MGG_10868	Profile_10	11.5667	7.38059	6.71704	11.653	12.8374	8.10601	13.8063	34.3627	41.5231	31.9209	48.6281	78.096	57.4669	57.365	52.3618	31.5251	42.9851	24.6864
MGG_10914	Profile_10	0.190263	0	0.342031	0	15.5793	0	1759.29	814.526	853.701	1952.44	1062.26	2957.95	640.817	453.182	978.527	60.4713	225.821	104.788
MGG_11292	Profile_10	0	0	0	0	0	0	201.715	37.3869	71.3727	46.6377	37.3935	55.2103	32.9691	18.3698	54.0684	1.47745	6.32244	10.6697
MGG_11610	Profile_10	6.00138	3.26999	3.79597	0	354.908	51.716	1556.14	946.898	1402.49	1995.81	2188.05	2949.32	2311.15	2732.36	2049.51	420	1899.05	652.833
MGG_12655	Profile_10	1.06506	1.2535	2.29756	0	226.747	0	956.684	840.392	1553.13	1561.35	1877.8	1848.35	791.02	518.898	1033.39	63.6828	303.778	158.991
MGG_12690	Profile_10	0	0	0	0	0	0	77.2739	6.13814	0	107.197	0	21.1502	47.9939	32.9869	20.4036	4.2449	1.34557	2.64479
MGG_12735	Profile_10	0.375882	0.33514	0.476071	0	0	2.65018	4.51382	7.17098	16.7698	12.5235	20.0823	2.47091	11.8041	14.1818	6.06755	9.596	6.47658	6.57288
MGG_13086	Profile_10	0.349948	0.0343219	0.188728	0	5.73097	0	27.7358	26.4379	24.5344	51.3015	35.9912	32.8961	41.1015	41.9923	51.9298	16.8106	29.2998	24.8542
MGG_13087	Profile_10	2.15748	0	0.323204	0	0	0	94.9973	83.0057	75.6289	131.784	79.2467	299.014	74.5284	51.9075	118.576	3.1311	5.95508	7.68511
MGG_13971	Profile_10	0.975115	0.27894	0.109559	0	13.3076	0	0	6.8211	17.091	14.8905	29.8476	49.9449	32.281	26.7597	20.0972	9.67028	18.7659	12.4242
MGG_13993	Profile_10	0.290806	0.0950715	0	0	19.8434	0	128.047	75.2669	101.94	35.5262	121.059	150.702	47.7169	72.1524	65.7754	13.5756	83.39	22.4705
MGG_14093	Profile_10	0	0.11373	0	0	0	0	428.893	160.609	211.373	424.983	408.894	955.89	196.28	207.15	347.092	14.8094	34.9944	29.9307
MGG_14167	Profile_10	1.24547	1.22152	0.502622	0	2.08128	0	0	8.53449	10.692	9.31544	7.46899	22.0555	8.78036	14.6768	16.9248	6.97188	10.8979	5.72492
MGG_14217	Profile_10	0.879583	0.207041	1.23334	0	11.5237	0	9.29506	10.3368	14.7999	0	20.6772	43.2497	6.68458	7.30094	16.7338	0.919094	6.02101	3.18135
MGG_14588	Profile_10	0.192758	0	0	0	0	0	8.48746	5.39352	0	23.5482	0	4.64611	16.6467	6.95645	6.11196	6.06117	3.31055	0.686621
MGG_15100	Profile_10	0.012293	0.0602832	0.237562	45.2291	12.0791	5.72039	43.8437	37.4064	0.861845	15.7686	56.8936	103.558	56.0541	55.1225	72.539	5.75359	19.8837	26.7785
MGG_15215	Profile_10	0	0.241765	0.387743	0	0	0	32.562	2.58651	8.64103	0	27.1632	26.7371	14.9018	21.1282	10.5518	6.35	12.4741	6.18025
MGG_15388	Profile_10	0.0740912	0	0.199788	0	24.2672	0	9.78705	37.3162	10.3888	40.7308	54.4291	61.6115	50.5485	52.809	59.6715	15.2151	44.787	23.2654
MGG_15401	Profile_10	0	0.362647	0.166176	0	0	0	0	23.2786	51.8462	67.7567	27.1632	40.1056	19.1594	25.0203	17.5863	6.43944	14.2885	5.1671
MGG_15428	Profile_10	1.51017	0.826679	0.72605	0	25.8818	5.44759	74.2272	36.8509	49.2446	0	72.2404	83.8049	40.6422	43.4103	46.548	7.03376	25.1395	10.624
MGG_15459	Profile_10	0	0	0	0	0	0	81.7476	71.4286	65.0806	113.403	90.9252	391.557	144.301	198.213	186.415	4.49066	66.9033	16.0244
MGG_15513	Profile_10	0	0	0	0	0	0	29.9269	19.0176	0	0	16.6433	16.3823	37.1744	15.3303	17.2407	1.31518	1.45913	3.53843
MGG_15770	Profile_10	0.588649	0.432998	1.0582	32.815	0	0	0	9.26483	20.6347	0	21.6218	15.9619	10.1672	17.2605	17.2649	4.59183	29.9232	6.53238
MGG_15791	Profile_10	0	0	0	0	0	0	33.7653	17.8807	5.97359	374.724	87.6308	166.351	106.696	44.2025	105.635	7.17204	13.719	10.576
MGG_15922	Profile_10	0	0	0	0	0	0	84.8746	80.9027	112.617	117.741	424.814	731.763	230.279	160.868	438.024	13.9873	62.3684	38.8205
MGG_16028	Profile_10	0	0	1.64403	0	0	0	69.0313	21.9336	36.638	0	115.172	377.884	76.7228	37.7194	106.049	4.92975	27.4066	10.7395
MGG_16048	Profile_10	0	0	0	0	25.8818	0	1419.6	570.451	487.522	2432.68	2322.01	5622.55	1255.66	1026.64	2259.03	100.46	201.827	229.686
MGG_16058	Profile_10	0.520277	0	1.09117	0	0	0	137.452	29.1154	24.3172	317.797	331.247	501.616	305.533	87.6226	210.06	64.9358	17.2329	21.669
MGG_16061	Profile_10	0.153102	0	0	0	12.5365	0	768.513	449.811	257.611	280.555	337.418	354.266	420.459	292.841	213.6	46.883	291.872	54.8719
MGG_16171	Profile_10	0	0	0	0	0	0	82.6173	65.6259	29.2324	76.4064	76.577	165.827	39.6097	29.1548	39.6627	13.6153	6.32992	6.16947
MGG_16353	Profile_10	0.261295	1.28135	0.234862	0	21.3956	0	621.282	548.341	842.674	1244.92	882.984	1379.28	1038.01	865.189	1174.83	172.162	713.053	223.381
MGG_16603	Profile_10	0	0	0.129519	0	0	0	0	30.2394	121.229	105.621	211.713	62.5176	64.71	71.504	112.397	8.15583	46.9328	13.5033
MGG_16647	Profile_10	0.30541	0.449305	0.549027	0	12.5039	0	242.058	192.275	406.824	0	246.797	331.262	348.154	432.61	315.695	195.245	700.808	204.105
MGG_16714	Profile_10	0.326015	0.639492	0.781425	0	26.6951	0	516.778	205.248	411.415	238.964	271.431	369.327	324.718	217.662	359.736	34.3814	172.775	47.7022
MGG_16811	Profile_10	0	0	0	0	0	0	398.258	79.0876	264.216	414.358	332.227	367.892	631.401	331.518	823.332	40.747	81.138	112.145
MGG_16821	Profile_10	0.996463	0.325768	0.597106	0	0	0	175.503	83.6452	186.295	365.197	390.413	840.632	269.639	149.839	461.298	15.9076	33.0053	52.9692
MGG_16964	Profile_10	0.175759	0	0.0789893	0	0	0	92.8673	22.1303	73.9332	579.73	348.614	1162.88	343.037	222.796	516.054	21.0437	153.139	63.5699
MGG_16977	Profile_10	0	0	0	0	0	0	293.75	58.3341	38.9766	0	40.8411	140.701	52.813	28.8413	87.258	2.4205	4.85933	5.02698
MGG_17180	Profile_10	14.1935	15.8285	12.3043	16.0657	35.3971	11.1756	76.1375	51.4069	101.024	0	84.6852	57.3078	68.4433	68.2538	57.5693	54.895	52.3685	58.1589
MGG_17239	Profile_10	0	0.268815	0.492716	0	56.1074	0	0	224.321	422.746	100.45	302.024	208.1	165.691	242.341	167.73	98.0513	509.902	81.1092
MGG_17425	Profile_10	0.974442	3.0264	2.91955	0	13.2984	0	214.531	34.082	45.5445	119.042	119.308	187.898	123.425	55.6804	153.457	9.8993	70.8277	21.0932
MGG_17659	Profile_10	0.147903	0	0.13294	0	0	0	117.223	117.945	31.1077	135.513	304.228	518.699	109.847	83.4009	192.277	8.90789	31.8428	19.8173
MGG_17814	Profile_10	0	0	3.30723	0	0	0	147.924	40.2863	11.2157	117.26	152.779	254.493	146.446	106.808	227.248	12.4211	27.23	31.8239
MGG_18036	Profile_10	0	0	0	0	211.938	57.3538	3223.63	1008.74	1710.92	2032.7	1521.14	3288.66	3231.55	2188.44	3137.4	580.086	2324.94	823.696
MGG_18108	Profile_10	0	0	0.100655	0	0	0	177.509	23.5003	0	0	16.4531	48.5851	23.2103	18.1862	64.6238	3.57542	3.70917	5.70725
MGG_18125	Profile_10	0.136249	0	0.183698	0	33.4694	0	107.986	85.7775	114.626	49.9342	110.101	68.9649	36.4762	85.4342	34.5613	10.5788	55.5336	15.5679
MGG_00010	Profile_21	0.0704932	0.207413	0.475214	0	0	10.9344	0	5.91735	9.88435	25.8353	0	5.09736	93.1437	278.253	8.04668	405.385	48.8385	10.1986
MGG_00039	Profile_21	1.90731	10.0521	9.26887	0	24.0271	0	33.2236	17.5938	29.3888	15.363	43.1125	34.8583	66.2485	72.0476	52.1031	89.3378	73.2412	63.7131
MGG_00042	Profile_21	0	0	2.01146	0	0	0	0	1.34178	8.96525	0	4.69706	18.4935	27.0566	27.4012	20.679	18.2337	13.7068	14.1382
MGG_00045	Profile_21	8.18102	5.0949	12.0786	6.93629	5.09419	9.65001	8.21802	43.0839	82.8716	68.402	100.547	42.7369	63.3984	144.535	54.8395	166.492	116.14	85.4042
MGG_00046	Profile_21	0.269305	0.548571	0.744804	0	0	0	5.47289	1.73892	5.80941	0	6.08731	7.48977	25.7619	35.6984	8.80182	56.7013	22.5669	22.8866
MGG_00066	Profile_21	2.25629	2.00414	1.26274	0	6.97178	0	11.247	0	0	0	0	3.07835	17.6472	16.9	4.85947	63.7602	28.9065	31.7751
MGG_00074	Profile_21	1.61583	1.76762	1.22893	0	5.08881	9.63981	0	0	8.71411	0	9.13096	13.4816	3.22024	5.04637	1.18233	40.3163	24.816	19.3106
MGG_00083	Profile_21	1.42133	0.760363	0.348421	0	10.5802	10.0212	0	0	0	47.3552	9.49219	14.0149	106.008	95.011	92.1831	65.0702	159.779	60.436
MGG_00085	Profile_21	19.3439	18.7857	25.4831	12.0993	79.9743	29.4577	71.6754	75.1533	125.536	39.7722	199.305	66.7008	92.3135	150.782	108.391	111.9	76.1831	83.9878
MGG_00095	Profile_21	0.730327	0.376049	0.804145	0	0	5.66414	4.82362	0.766315	2.56011	0	5.36515	1.32025	2.2075	4.28297	0.694713	30.5518	7.22347	4.29245
MGG_00096	Profile_21	1.09425	2.08139	3.66599	0	19.0062	0	8.76032	30.618	4.64949	12.1526	19.4876	16.7842	26.9183	17.0527	20.187	13.5226	14.8273	15.5913
MGG_00127	Profile_21	3.11248	3.95712	10.8796	44.9839	23.5981	22.3511	22.8413	20.5628	24.2457	10.5621	4.23426	10.4196	17.4219	23.9213	22.2967	53.4521	34.5234	83.5308
MGG_00205	Profile_21	8.77326	6.7191	4.05283	23.3822	17.1725	16.265	27.7028	38.1426	9.80208	25.6202	51.3549	17.6922	15.0929	48.8802	17.2894	88.3155	36.726	45.167
MGG_00211	Profile_21	0.748113	0.53132	1.29849	11.5047	0	8.00286	20.4459	7.57908	0	0	7.58042	13.0576	9.80249	11.4046	8.50686	12.2424	8.40218	18.2368
MGG_00215	Profile_21	0.126842	0.248806	0.969089	0	0	9.83739	0	0	8.89272	0	18.6362	4.58597	21.9083	22.3158	2.41314	112.843	36.0613	10.3224
MGG_00220	Profile_21	1.98341	3.41341	4.97829	8.34475	24.5144	11.6095	69.2071	67.5391	89.2045	82.2913	38.4884	37.8846	242.389	216.764	148.8	245.377	180.284	112.221
MGG_00225	Profile_21	0.109481	0	5.2155	0	8.96464	0	0	9.19007	30.7022	0	48.2564	7.91656	24.5826	93.8376	14.5799	270.744	197.632	185.751
MGG_00226	Profile_21	0.197286	0.558979	0.630501	4.88799	1.79493	3.40017	0	10.1204	6.14731	0	19.3241	4.75525	9.08679	17.4041	7.64565	34.1672	14.8844	13.6946
MGG_00244	Profile_21	0.283332	0.555767	12.0119	0	0	29.2988	12.4755	9.90977	26.4853	103.839	41.6284	40.9754	102.768	213.45	37.1332	944.648	383.814	533.039
MGG_00273	Profile_21	21.6294	17.2271	27.9224	291.324	83.2051	67.5501	421.858	36.5561	61.0633	372.411	42.6563	146.955	115.335	90.3695	77.3276	198.454	92.4239	709.997
MGG_00283	Profile_21	1.59458	1.08794	7.54022	587.458	17.0307	10.7538	329.69	61.1064	58.327	431.949	387.075	1097.89	590.35	467.879	698.616	99.4088	580.213	272.64
MGG_00310	Profile_21	0.376126	0.113506	1.19627	0	2.3691	13.4635	0	2.42867	4.05686	10.6036	4.25093	12.5527	18.49	33.4129	31.9254	20.9527	42.9116	14.4602
MGG_00314	Profile_21	0.179516	0.264096	1.88248	26.6862	48.9976	27.8451	47.4261	32.6493	41.9519	32.8956	65.9381	28.125	34.6235	170.601	17.0762	332.823	68.9845	74.5203
MGG_00316	Profile_21	0.855219	1.32643	1.82343	8.86982	6.51422	3.085	10.5088	6.67803	11.155	0	17.5329	4.31447	16.8325	11.8431	6.93695	14.8362	6.18508	19.0302
MGG_00329	Profile_21	0.667853	1.13138	0.727626	0	6.62859	9.41748	16.04	3.39764	0	7.41708	2.97346	17.5609	29.0128	6.7559	4.7486	8.84065	5.7723	22.2922
MGG_00492	Profile_21	2.12658	3.38301	4.41737	4.53776	0.833162	1.57827	2.68814	7.68702	2.85343	3.72908	10.4647	2.94302	4.92083	22.675	10.5822	21.9287	16.1209	15.9084
MGG_00494	Profile_21	8.5875	11.9769	33.4587	31.8484	27.7759	16.6157	23.5834	86.9219	45.0604	32.7158	52.4621	42.6023	62.5983	151.735	68.0445	221.973	134.236	137.689
MGG_00565	Profile_21	1.46716	6.88641	10.7383	0	0	0	0	26.3907	0	38.4075	15.3973	0	21.7208	52.0029	17.2791	93.0792	146.752	46.1739
MGG_00569	Profile_21	1.58494	3.40039	2.37434	3.68144	4.05561	2.56087	0	9.70106	9.25981	0	4.85138	9.55056	7.12896	13.406	8.27114	18.4973	8.87103	14.0328
MGG_00570	Profile_21	0.228538	0.168107	0.205418	0	0	8.86226	15.0943	11.99	0	20.9394	50.3667	12.3942	23.6839	20.1037	8.69573	40.8786	5.15162	76.0842
MGG_00574	Profile_21	0.855429	2.05932	2.30668	0	3.18387	0	0	6.52787	0	0	5.71289	8.43491	15.4466	21.3996	1.72606	58.1232	17.3152	39.5058
MGG_00618	Profile_21	8.93561	5.61047	2.47705	0	3.41904	6.47675	0	1.75251	11.7096	76.515	12.2697	12.0773	119.719	45.2071	24.6258	341.714	74.6839	72.56
MGG_00631	Profile_21	3.33819	9.09016	13.9611	26.2717	20.9025	15.2292	20.7509	37.0872	33.0403	21.5898	51.9312	32.6578	7.12239	55.9839	46.8216	22.6273	89.2862	60.9179
MGG_00649	Profile_21	0.497329	0.243883	4.15088	7.92121	2.90877	0	0	23.8553	0	0	15.6578	2.5687	14.112	10.897	6.08242	26.3959	10.0667	13.4908
MGG_00669	Profile_21	0.299447	0.489481	1.12147	0	2.0433	3.87065	0	5.2367	0	0	3.66634	0	16.3782	58.9866	12.5015	40.7419	45.0002	20.0202
MGG_00671	Profile_21	2.72092	4.12998	4.42549	14.4458	10.6094	25.1219	8.5576	12.2357	40.8771	11.8714	9.51834	14.0535	14.5464	22.7953	12.5304	28.1588	16.3319	29.2362
MGG_00684	Profile_21	2.4784	5.69224	5.3013	13.991	2.56884	4.8662	0	2.63344	0	22.9953	18.4373	9.07405	29.2605	12.4541	17.1096	52.0404	30.0768	78.5
MGG_00703	Profile_21	0.0606722	0.178517	1.5815	162.348	49.6802	9.411	208.376	221.543	187.16	44.4719	294.17	469.43	1043.74	1336.2	879.17	364.184	1392.77	600.778
MGG_00729	Profile_21	0.428883	0.572066	7.32443	3.82539	15.452	5.32201	13.5968	33.1213	26.4602	6.28731	63.0135	35.9745	16.0007	54.9467	29.809	27.835	42.5854	34.3525
MGG_00750	Profile_21	5.80655	16.8813	66.8796	73.9871	42.4516	25.7334	60.2655	107.057	78.51	91.2026	265.078	194.94	224.939	372.33	230.405	190.99	321.614	284.988
MGG_00779	Profile_21	2.16731	3.05407	5.777	0	6.11951	11.5923	13.1628	10.4557	10.4791	9.12992	29.281	18.0135	56.366	83.6101	42.0223	57.882	57.9885	48.4504
MGG_00820	Profile_21	0.0403233	0.375705	0.344319	0	4.95269	0	0	0.846205	16.962	0	0	5.83154	6.61644	4.54758	4.34712	2.51637	2.30021	2.75116
MGG_00824	Profile_21	0.540113	0.0529728	0.267011	0	0	0	14.2692	60.0732	26.5066	316.716	63.4847	58.5833	450.119	237.804	70.2159	109.661	136.51	40.58
MGG_00992	Profile_21	26.3699	10.4251	8.00408	97.885	17.9723	38.9088	124.256	86.8572	92.3277	126.407	128.993	151.909	669.384	719.97	547.811	246.321	599.195	338.989
MGG_00993	Profile_21	2.7294	2.436	22.6439	6.08616	33.5238	21.1682	14.4216	41.2401	61.2334	30.0092	60.1524	69.077	67.4137	103.919	25.0976	121.805	45.5036	94.3666
MGG_01001	Profile_21	2.29057	2.97566	8.30764	4.48038	6.58101	3.11663	31.8497	6.7465	0	22.0915	17.7127	10.1703	12.8406	11.2394	9.30163	39.4537	14.3826	24.2133
MGG_01017	Profile_21	1.08176	1.79902	2.6739	0	8.66522	0	0	4.44156	3.29742	8.61865	8.63789	10.2029	4.67107	10.3964	3.80286	13.3615	9.90966	10.4967
MGG_01018	Profile_21	0.16865	0.297733	0.485084	0	0	5.23193	0	1.41568	4.72952	12.3618	0	2.43901	1.74776	6.39072	1.28341	26.9234	8.0688	8.37345
MGG_01109	Profile_21	5.25308	5.57553	11.8365	0	5.8923	11.1619	19.0111	21.1417	20.18	0	21.1454	26.0171	31.0725	24.6711	36.9635	21.8267	23.1728	31.4691
MGG_01146	Profile_21	0.590538	2.38109	5.72082	0	10.7456	0	0	0	9.20039	24.0476	48.2025	23.7232	73.6654	95.3115	10.4026	372.334	247.157	69.6866
MGG_01147	Profile_21	1.2791	1.64944	3.44911	10.5637	7.75828	36.7416	12.5158	12.9242	49.82	104.174	38.2824	63.374	267.977	357.965	45.8151	879.833	274.862	196.036
MGG_01176	Profile_21	36.3479	35.686	41.4668	16.8504	18.563	17.5821	19.9641	39.6455	52.9791	41.5423	49.9621	49.1783	89.4065	97.4954	68.2882	153.866	149.205	71.5595
MGG_01186	Profile_21	0.355137	0.443302	2.29251	28.7965	2.64361	15.0235	0	9.4853	13.5808	11.8323	18.974	56.0289	118.218	59.1308	78.0055	34.5788	63.1519	45.1163
MGG_01195	Profile_21	2.95187	2.17133	4.20097	0	0	0	0	0	0	0	24.0945	17.7874	152.955	75.4586	29.6392	193.493	66.9926	38.8238
MGG_01231	Profile_21	4.79627	7.95322	23.0664	77.1801	4.04879	15.3394	0	26.9789	55.4654	54.3649	72.6484	17.8772	117.003	139.188	87.1712	163.613	153.496	82.5104
MGG_01264	Profile_21	6.54018	4.32227	3.05517	0	13.4362	3.63607	0	22.6289	26.2952	17.1823	17.2207	5.08516	21.054	16.9196	12.6358	23.542	14.321	35.1088
MGG_01270	Profile_21	1.96148	1.09186	1.95365	0	26.0451	32.8918	28.0109	22.2501	22.2999	19.4289	7.7889	42.1669	60.4325	39.2202	44.0403	47.4698	47.0196	41.4859
MGG_01275	Profile_21	1.94673	4.32775	2.09976	0	7.08464	10.0654	0	9.07849	3.03295	23.7821	22.2462	28.1536	33.6241	58.5463	35.1157	36.383	85.7353	62.3031
MGG_01299	Profile_21	0.935196	2.79067	1.81233	1.47897	3.25858	3.08639	0	5.56754	5.58002	9.7232	11.6939	7.19403	7.44632	18.2515	6.94008	11.7434	15.0852	12.7034
MGG_01337	Profile_21	7.17029	3.44244	8.2477	0	4.10577	7.77762	6.62348	5.26127	17.5769	0	25.7847	9.06438	20.3523	32.346	19.8736	31.5457	21.9597	34.9525
MGG_01387	Profile_21	0.301916	0.296111	1.45555	6.12026	2.24744	0	29.0048	40.3192	65.425	10.0591	20.1631	35.7243	43.14	64.6322	33.767	65.2467	82.1734	56.9011
MGG_01389	Profile_21	2.35368	6.8508	5.57328	0	6.21697	0	33.431	6.37331	14.1947	9.27534	11.1553	12.8103	29.2876	41.1009	14.1235	100.198	50.3431	35.6579
MGG_01396	Profile_21	2.32767	2.73258	1.09365	0	1.44391	8.20569	0	0.740112	9.89028	0	5.1817	3.82531	32.5894	27.0465	4.24941	120.23	18.2362	20.5254
MGG_01401	Profile_21	2.87664	1.36658	2.62603	0	0	0	0	16.9784	25.2096	16.4729	19.8117	22.751	50.4619	26.7648	1.14015	112.654	53.0168	31.5533
MGG_01402	Profile_21	3.3805	2.78694	1.76146	0	0	0	25.8868	18.5065	0	35.911	14.3965	3.54266	46.5414	39.7822	5.28175	177.684	41.8312	28.916
MGG_01408	Profile_21	3.51301	2.53343	1.79551	0	0	10.6845	9.09903	4.33661	0	0	30.3617	49.809	49.9694	41.0174	53.2926	25.9417	35.3008	35.7856
MGG_01414	Profile_21	2.73961	3.5274	5.40342	2.89523	3.18949	4.02794	13.7209	7.08435	3.64114	23.7926	26.7073	7.51094	14.1284	44.5148	9.22193	111.741	34.0464	34.047
MGG_01431	Profile_21	0.213167	0.209068	0.498165	0	6.98189	0	33.7898	1.78936	0	0	6.26388	6.16562	9.57276	4.61577	7.29978	3.34113	3.13804	7.21934
MGG_01460	Profile_21	0.884471	1.27568	4.39586	0	4.26019	16.1403	27.4904	8.73463	7.29517	19.0678	7.64415	11.2864	18.8712	5.63288	11.8778	11.5525	11.68	17.6203
MGG_01532	Profile_21	0.487606	0.341593	14.9641	15.5327	0	21.6096	18.4029	0	19.5345	0	10.2345	30.2218	89.0323	102.441	86.1395	177.519	170.992	457.966
MGG_01542	Profile_21	0.32382	0.458746	2.81359	8.02301	14.7308	33.4857	9.50554	9.06071	25.2251	39.5593	42.2908	54.6359	408.293	187.955	62.0622	386.406	238.217	101.624
MGG_01593	Profile_21	6.37583	7.28068	25.6508	32.2202	48.8056	33.6194	38.174	76.5656	32.9235	26.4782	34.4985	16.9787	30.5727	91.7455	55.3231	149.151	98.1799	127.151
MGG_01594	Profile_21	3.45383	7.37262	9.01655	11.3258	35.3513	59.0881	33.5465	34.1085	49.853	9.30739	37.3127	64.2729	50.8821	46.7419	55.7231	36.2667	63.7421	48.3067
MGG_01731	Profile_21	0.532234	0.642461	4.56312	0	3.35238	0	0	3.43668	17.2219	0	6.01524	5.92088	5.6571	7.01822	4.67335	14.0224	7.15702	15.9521
MGG_01801	Profile_21	1.58107	1.33596	2.97342	0	5.97519	0	6.42617	20.4182	10.232	8.91461	0	17.5887	7.98243	8.99777	11.4147	10.7668	12.3984	10.9172
MGG_01812	Profile_21	0.18931	0.16504	0.66173	0	3.44473	0	0	7.06271	2.94939	0	6.18096	7.605	7.62949	5.31378	6.80297	4.42639	3.52227	5.3947
MGG_01833	Profile_21	1.53977	1.97694	1.82437	3.12133	4.58477	0	3.69811	3.52505	11.7765	5.13015	2.05664	4.04876	8.46208	20.5857	3.28445	58.6897	13.1881	17.3289
MGG_01843	Profile_21	30.8094	13.3873	18.3157	108.703	39.9172	15.1232	180.306	57.2893	54.6836	71.4647	57.2994	70.5007	90.9357	74.7703	40.8072	201.208	71.0462	76.2982
MGG_01859	Profile_21	1.12718	1.72614	3.76821	8.8191	4.85773	3.06736	20.8975	14.9397	5.54561	14.4949	23.2436	32.8885	42.3531	38.5378	30.7243	23.3037	56.5483	26.4639
MGG_01863	Profile_21	1.45054	1.07425	8.16871	0	4.84795	9.18355	0	38.5164	53.9608	0	8.69878	27.8276	93.5686	98.287	49.3727	122.828	129.81	77.2851
MGG_01876	Profile_21	0.357239	1.45153	16.422	45.5194	33.4306	102.908	40.448	14.9937	14.3117	74.8146	29.9927	3.69027	14.9849	108.204	11.6509	148.352	111.94	38.0076
MGG_01903	Profile_21	0	0	0.699918	10.8523	0	0	0	6.12798	6.82413	17.8366	14.3011	7.0384	24.3775	34.6887	23.4562	24.7916	34.7479	16.8026
MGG_01912	Profile_21	0.270824	0.265616	0.831707	5.03247	0	0	0	4.73615	0	0	6.63178	0	8.57577	8.95927	7.5854	6.41966	6.10482	8.90488
MGG_01924	Profile_21	0.673407	0.201009	0.815816	0	0	9.08293	0	0	12.3161	21.4608	8.60348	23.2884	13.1482	17.1703	6.12718	141.454	57.3246	175.067
MGG_01944	Profile_21	4.12725	7.1484	1818.83	9.79059	0	13.621	0	0	6.1565	16.0916	6.451	12.6996	10.6171	16.2417	1.67063	171.792	129.837	13.5707
MGG_01945	Profile_21	0	0.0799735	1.17268	36.365	0	0	0	0	0	29.8843	0	5.89625	11.2671	2.94274	5.68811	18.6976	11.2535	61.9343
MGG_02051	Profile_21	2.65441	3.60864	15.9689	17.581	19.3679	40.7656	13.8865	13.2367	33.1658	38.5277	19.3069	34.2072	14.9798	35.3303	131.999	24.8301	45.3628	222.259
MGG_02064	Profile_21	2.02148	3.57971	5.57712	6.26055	20.6906	4.35495	14.8348	28.2812	15.747	20.5794	33.0005	12.1811	31.5206	44.0758	30.2679	47.7546	17.2041	41.0346
MGG_02119	Profile_21	0.0778693	0	4.89943	0	0	0	0	4.90238	0	28.5386	11.4409	11.2614	14.7946	26.6971	16.2959	13.4482	31.4522	10.1136
MGG_02123	Profile_21	9.914	11.3369	8.65814	0	0	0	17.1562	0.908517	15.1759	23.7996	6.36074	0	23.5542	27.7323	12.629	44.2634	39.1151	30.4627
MGG_02132	Profile_21	3.76339	2.07506	4.12317	4.17503	9.19875	2.90422	4.94651	11.0017	18.3773	0	27.5092	13.5388	9.05496	21.1158	19.2352	17.0917	16.9167	20.2237
MGG_02155	Profile_21	0	0	0.127181	0	0	0	18.6908	20.7855	0	0	31.1837	35.8103	40.3247	77.2346	52.9409	14.1691	30.8539	34.7772
MGG_02169	Profile_21	0.177832	0.244178	0.735274	0	2.91229	0	9.39628	11.9421	19.9481	0	5.22558	5.14361	6.14307	15.0818	9.92408	12.0783	12.3695	13.6826
MGG_02180	Profile_21	0.858838	1.07205	12.0706	0	6.39311	0	0	22.9386	21.8952	28.6144	22.9426	16.937	37.7591	33.8122	36.6393	27.6477	31.3202	25.2869
MGG_02212	Profile_21	0	0.115785	0.212224	0	0	0	0	24.7744	16.5533	216.331	121.416	128.048	116.226	233.261	75.614	279.954	78.857	44.2517
MGG_02224	Profile_21	0.0399941	0.0392251	4.24189	0	0	0	10.566	0	0	0	5.87612	17.3518	3.45391	14.0726	7.86239	32.9682	16.0436	65.0285
MGG_02239	Profile_21	0.68362	0.111746	7.68079	0	0	0	30.1009	14.3461	47.9276	0	66.9604	82.3875	96.4283	102.796	39.7396	118.724	95.6045	77.1742
MGG_02245	Profile_21	1.17771	0.323418	4.99645	0	0	102.299	0	0	72.6595	224.444	55.3711	115.818	261.999	616.284	10.7547	3425.41	594.752	112.609
MGG_02254	Profile_21	4.04271	28.8515	6.45568	57.5403	38.7375	6.671	79.535	88.4485	36.1824	94.5718	101.102	12.4395	144.852	207.205	72.0022	136.816	141.106	68.8676
MGG_02257	Profile_21	4.2522	6.82985	2.21567	13.7417	40.3691	19.1179	32.562	7.75954	0	45.1711	36.2176	66.8427	201.174	9.4521	51.5865	61.5324	54.3188	224.009
MGG_02269	Profile_21	0.0361793	0	1.10566	0	0	0	0	0	5.07295	0	5.31563	10.4645	11.8729	15.0152	7.57131	25.1505	22.4357	9.21941
MGG_02309	Profile_21	0.280493	0.467669	0.378176	0	0	0	0	8.24081	3.93299	0	4.12113	6.08473	47.9625	73.1365	19.9222	99.8551	57.034	66.8193
MGG_02330	Profile_21	3.99615	0.56438	24.9133	0	0	0	0	1.34178	0	0	4.69706	9.24675	16.5652	39.8038	32.4376	36.5602	78.7114	82.7796
MGG_02331	Profile_21	1.17908	0.319009	14.8372	0	0	0	10.7414	1.70645	0	0	0	2.93997	10.5337	28.2455	15.9858	25.3135	78.1828	45.5201
MGG_02340	Profile_21	0.0965375	0.0946812	3.3407	0	0	0	0	0	27.0724	35.3803	0	13.9612	34.1818	47.4686	4.5915	237.474	47.2528	29.679
MGG_02368	Profile_21	5.78567	17.3506	11.5608	59.544	27.3316	13.8066	41.1523	114.878	37.4423	24.4663	124.239	93.3268	87.2471	165.031	117.832	76.2478	226.81	100.643
MGG_02373	Profile_21	3.01949	3.60018	3.72514	26.404	4.84795	18.3671	46.9246	17.3945	99.6199	86.794	43.4939	8.56233	171.798	145.828	24.7802	448.523	123.654	62.3927
MGG_02420	Profile_21	0.424347	0.605363	0.589465	17.2042	6.3176	29.9188	20.3833	24.2867	81.1373	84.8292	85.0186	61.369	183.9	384.944	88.3146	377.065	212.109	202.126
MGG_02475	Profile_21	12.3608	14.0785	18.4774	54.3352	136.04	61.8488	23.4093	229.646	118.031	24.3556	113.913	54.4614	138.888	168.682	109.714	140.104	187.019	97.2014
MGG_02502	Profile_21	5.05015	3.67584	6.45203	0	5.20152	14.78	0	3.99924	22.2678	69.8432	37.3329	66.6043	95.4555	121.79	17.1208	661.515	144.947	232.473
MGG_02510	Profile_21	18.6727	14.0526	22.683	41.2251	52.9844	86.0308	170.95	96.9942	90.7309	67.7567	67.9079	100.264	105.377	120.097	131.311	117.922	91.6843	122.491
MGG_02529	Profile_21	0.471588	0.123339	0.367364	7.01048	0	4.87661	8.30591	10.5563	17.6333	34.5668	23.096	18.1869	87.4264	69.4948	58.8154	38.1442	43.2158	69.1058
MGG_02539	Profile_21	2.13411	0.675186	5.29057	0	2.81851	5.33915	18.1874	2.88938	0	0	5.05731	2.48899	2.97263	11.18	6.54853	13.5877	10.261	25.2956
MGG_02581	Profile_21	2.46431	2.53201	5.9067	0	0	0	0	19.7009	49.3626	86.0144	17.2413	33.9417	83.1006	19.0573	21.581	115.126	111.207	187.715
MGG_02582	Profile_21	0.33908	0.0511631	4.31378	0	8.54305	0	0	28.4631	3.6573	0	3.83225	18.8607	16.2184	23.5328	18.1949	28.8825	30.9097	25.9862
MGG_02590	Profile_21	0	0	0.139799	0	0	0	0	19.5836	87.2333	0	0	11.2465	80.5912	75.7756	28.6033	47.6272	89.0086	27.6157
MGG_02591	Profile_21	0.726634	0.77745	2.6125	0	5.409	0	0	2.77251	0	0	29.1165	19.1065	53.6248	53.6389	77.0794	23.2001	112.803	32.4718
MGG_02602	Profile_21	1.68689	0.980419	12.2142	48.7605	61.3901	53.3007	82.5295	86.5341	100.745	57.2439	45.8974	79.0605	69.0635	142.895	81.6184	117.375	124.452	112.679
MGG_02618	Profile_21	0.892859	0.538887	3.02494	0	0	10.6533	0	0	0	25.1713	0	24.8317	15.4215	45.2352	2.17774	345.377	178.074	27.2125
MGG_02648	Profile_21	0.867263	0.604365	49.1513	0	0	0	0	1.91579	3.20013	8.36437	3.35322	23.1043	1.97098	3.70642	7.96026	37.0968	11.0452	174.249
MGG_02696	Profile_21	168.67	169.992	398.532	477.715	1049.16	664.613	511.567	1530.32	826.088	452.977	1234.85	1146.96	1127.88	1644.44	1411.37	885.513	2751	1551.63
MGG_02715	Profile_21	2.30801	5.22693	11.3533	18.7146	3.43612	32.5455	11.0864	14.0901	0	30.7589	36.9931	18.2064	59.4338	52.2479	51.0944	48.2946	52.5862	63.5399
MGG_02720	Profile_21	0.873409	2.89107	2.30609	0	0	0	0	0	0	0	0	0	9.4285	3.44754	3.11557	26.698	61.5755	41.7313
MGG_02783	Profile_21	0.637496	0.277884	3.85187	0	0	0	0	2.97293	29.796	38.9397	20.8142	10.2438	21.4101	117.27	6.06409	438.332	66.1487	81.691
MGG_02793	Profile_21	0.296427	0.581454	1.6164	0	1.61815	0	0	7.46481	2.77094	0	0	1.42897	4.77858	9.98455	5.01283	15.8026	9.81838	9.8442
MGG_02828	Profile_21	1.50908	1.36906	4.1936	2.80419	7.20814	5.85193	6.64473	10.0285	5.28998	4.6089	11.0861	4.54673	1.52046	15.6576	6.69897	9.72769	10.7374	15.6716
MGG_02851	Profile_21	65.9549	84.3712	149.568	197.031	248.065	146.848	216.765	433.11	207.969	196.614	612.024	764.439	998.552	1130.61	1080.27	731.402	995.2	931.012
MGG_02879	Profile_21	2.50346	3.36238	1.49058	3.55563	3.91701	4.94671	12.638	6.69252	4.47168	5.84394	7.02839	4.61209	12.3936	17.2638	8.79744	13.3526	7.77564	11.9803
MGG_02886	Profile_21	0.735432	0.76372	1.59426	19.293	3.54232	0	0	5.44709	30.3295	31.7095	12.7121	3.12818	12.7025	6.63525	10.425	14.1263	4.45791	106.754
MGG_02911	Profile_21	15.2575	30.6376	19.503	15.3598	2.82016	0	0	10.1188	24.1463	63.1125	45.5425	34.8663	77.3336	158.787	15.7257	335.642	196.721	68.7401
MGG_02921	Profile_21	3.39453	1.34095	7.1193	63.0774	30.8838	36.5648	87.1887	197.878	132.214	86.3938	187.027	187.503	266.281	239.906	283.733	172.15	118.595	221.059
MGG_02975	Profile_21	0.888706	0.871618	8.29525	60.9749	11.1954	0	18.0605	28.6922	28.7566	25.0542	50.2203	24.7162	46.0494	33.9228	23.8437	61.6108	41.1351	36.9762
MGG_02976	Profile_21	0.313053	0.660122	1.67423	0	2.56337	2.42792	0	9.85437	10.9738	5.73659	4.59952	0	6.75885	15.252	4.86386	9.29098	8.72731	10.6794
MGG_02980	Profile_21	2.90877	2.7018	4.6446	3.81537	14.0105	2.65403	9.04077	10.7721	4.79834	0	10.0558	9.89801	7.38831	13.4305	10.8507	8.76568	11.1773	15.6966
MGG_02991	Profile_21	1.03893	1.19877	2.00499	0	2.50208	4.73974	0	7.69501	8.56918	11.1989	8.9791	2.20956	9.50004	9.0978	10.6578	11.3083	7.98448	9.94683
MGG_02992	Profile_21	2.37789	3.53846	6.78052	0	2.23803	4.23955	14.4417	16.0602	3.83243	20.034	32.126	7.90552	17.9391	31.0712	20.9727	37.2468	22.3812	27.5451
MGG_03026	Profile_21	2.47727	1.53048	6.4696	4.34957	23.9582	3.02563	0	17.1925	2.73509	14.2977	8.59777	9.87338	11.7919	19.0068	19.6682	13.4183	15.219	23.1857
MGG_03029	Profile_21	0.0429761	0.716546	5.87154	9.58304	7.03803	6.66613	11.3538	3.60751	6.02598	0	0	15.538	34.1452	46.5289	19.0775	38.9814	58.916	47.1264
MGG_03036	Profile_21	0.280627	0.722481	1.32425	0	5.74464	5.44109	55.604	23.5564	19.6743	51.4239	87.6158	142.045	165.404	118.998	139.922	35.1777	78.2333	55.3633
MGG_03070	Profile_21	14.7794	13.1854	10.4567	19.853	29.1611	27.6202	0	138.262	124.839	554.708	322.667	206.014	657.146	432.965	228.666	209.021	234.717	131.443
MGG_03095	Profile_21	0.787164	0.337762	2.78591	0	4.02846	3.81559	19.4963	17.5515	34.4918	9.01532	10.8425	7.11497	29.7412	50.3797	21.0594	50.5509	49.2034	31.9488
MGG_03096	Profile_21	0.332423	1.21097	6.23199	0	15.5542	29.4645	12.5461	57.8017	86.5639	52.2131	48.8411	34.3392	112.372	100.687	47.8836	143.973	111.417	68.8609
MGG_03097	Profile_21	1.12235	1.4569	1.75058	0	13.5149	5.1203	0	18.0112	27.7716	24.1961	9.70005	23.8697	37.0602	31.8675	24.2831	37.1759	27.3953	23.4447
MGG_03098	Profile_21	15.0563	2.34394	6.65918	13.3228	0	18.5351	63.1384	50.1531	50.2655	65.6909	201.902	103.688	72.2372	114.819	18.5657	318.832	141.497	109.621
MGG_03117	Profile_21	0.105361	0.155002	2.93577	0	8.62726	8.17138	0	11.0553	22.1601	19.307	46.4403	45.7118	51.8643	50.8566	34.0758	28.3644	47.791	23.4709
MGG_03118	Profile_21	0.560546	0.501258	2.57847	3.67627	6.74987	0	0	11.7633	9.24683	18.1267	19.3783	15.4979	27.9063	47.1526	20.9102	30.2194	22.5409	18.9461
MGG_03124	Profile_21	0.144362	0.247775	1.36246	0	0	0	0	6.05901	5.0605	0	10.6051	2.6097	14.3372	13.6759	5.26401	14.1419	5.57855	14.5368
MGG_03178	Profile_21	6.82045	2.49703	32.8568	0	0	0	0	2.94104	3.27515	0	13.7273	13.5119	14.5237	21.4954	13.4793	22.373	16.6768	56.0269
MGG_03245	Profile_21	4.6136	3.70789	8.8985	228.614	104.938	74.5444	101.572	110.266	345.915	164.388	141.219	104.253	247.36	333.867	175.951	374.396	214.658	269.475
MGG_03257	Profile_21	2.1346	0.997864	0.806913	0	0	3.09442	0	5.02382	0	14.6227	26.3797	8.6553	97.1689	89.9948	45.0381	60.2498	32.5984	57.3961
MGG_03263	Profile_21	1.5875	3.43062	3.67609	17.9994	50.6738	20.8679	14.217	32.7499	11.3184	59.1669	39.5327	44.7494	79.9347	88.3644	64.328	57.4805	46.69	51.977
MGG_03298	Profile_21	27.0219	5.96382	8.76834	7.25088	0	25.2192	60.1352	69.6041	145.903	47.6695	195.881	51.7291	73.5751	213.873	50.9341	304.009	119.254	126.967
MGG_03301	Profile_21	14.1748	28.5226	38.0814	93.3067	68.5268	89.2454	69.0928	158.063	220.024	153.357	176.754	98.3372	200.56	177.439	97.1878	150.757	181.526	200.19
MGG_03326	Profile_21	161.422	153.193	587.023	1488.99	237.729	180.134	1112.17	523.97	875.241	1276.84	1556.95	3537.41	5606.28	3283.42	5161.62	2449.5	4787.08	3996.51
MGG_03338	Profile_21	1.46825	0.600009	2.3645	0	0	18.9787	0	5.13535	34.3124	44.8421	0	17.6949	172.235	124.19	10.8629	936.151	128.447	60.8495
MGG_03341	Profile_21	0.497763	0.759409	0.331413	0	0	0	4.87051	3.09506	0	13.5131	8.12596	9.33157	2.54738	6.48691	2.57204	35.2367	1.45874	148.089
MGG_03356	Profile_21	0.605529	0.971812	4.75001	0	13.5225	51.2318	0	11.5521	46.3121	100.874	64.7033	63.6883	359.401	384.909	41.891	1555.86	281.197	187.066
MGG_03374	Profile_21	1.60589	3.38052	51.7877	0	6.4144	24.3018	20.6956	37.8103	60.4124	43.0645	103.586	104.793	330.139	239.594	116.494	194.008	147.393	291.446
MGG_03407	Profile_21	4.72121	10.2388	4.57285	0	4.99897	12.6262	0	7.68702	11.4137	37.2908	20.9295	19.1296	70.2976	94.9228	9.2917	311.786	86.9517	32.118
MGG_03474	Profile_21	1.57642	1.75832	0.944632	0	0	0	0	0	8.66829	0	4.54148	8.94047	24.5587	23.147	3.52836	77.8759	31.3404	22.004
MGG_03504	Profile_21	0.312097	0.229572	25.4226	269.673	63.8887	0	329.811	91.6933	120.344	85.7861	160.492	392.114	716.272	559.644	556.647	342.366	542.069	357.694
MGG_03545	Profile_21	0.65262	1.38909	3.34486	3.09627	10.2329	0	14.6736	9.90743	5.84096	15.2669	30.6019	18.0731	28.0604	38.5858	30.5555	27.749	32.4757	35.8176
MGG_03588	Profile_21	1.90994	2.24785	13.328	0	11.3739	16.1594	0	10.2024	4.8692	12.7269	15.3064	17.5773	19.1934	35.0904	33.253	78.2166	82.4959	204.443
MGG_03593	Profile_21	1.24927	1.18812	93.3699	1646.09	192.188	76.3364	1530.2	767.43	270.715	679.835	1368.27	2794.89	3094.73	2404.52	3766.71	1468.56	2891.08	2599.04
MGG_03665	Profile_21	2.09969	1.87211	6.51969	0	15.6299	14.804	0	10.0143	0	17.4891	7.01128	20.7039	12.3634	9.04141	16.3416	31.3034	9.92272	21.9671
MGG_03729	Profile_21	1.93925	0.48151	4.21427	5.47374	18.0902	3.80762	6.4852	17.5149	13.7679	8.9965	10.8199	8.87515	11.4477	12.624	13.5433	9.36945	13.9126	17.0307
MGG_03746	Profile_21	0.111032	0.490036	1.89619	0	4.54581	8.6112	14.6667	16.3104	15.5686	40.6924	24.4699	84.3013	188.898	213.374	67.9472	558.343	171.726	147.949
MGG_03763	Profile_21	2.30228	0.884583	10.2189	5.29253	0	14.7263	6.27051	6.97325	6.65607	17.3973	20.9234	8.58134	23.3672	61.887	22.1259	102.167	65.4258	53.0296
MGG_03764	Profile_21	0.792247	0.615136	214.936	0	5.40596	138.248	26.1629	56.8045	111.087	556.51	945.754	162.314	445.292	1501.34	313.168	3817.48	1763.99	1027.06
MGG_03773	Profile_21	0.398585	0.684112	29.6911	55.5491	40.7967	92.7383	13.1628	33.4581	104.791	255.638	439.215	144.108	486.211	1125.59	318.169	2385.2	1924.67	841.145
MGG_03774	Profile_21	0.540113	0.95351	30.0994	0	19.9017	20.9446	0	27.2029	34.0799	108.871	130.937	64.4416	121.275	243.408	78.9501	508.643	283.455	193.355
MGG_03781	Profile_21	0.551661	1.08211	6.65861	0	6.4531	12.2242	0	0	33.151	144.414	104.21	62.6852	156.537	290.812	71.9671	520.285	350.22	217.668
MGG_03793	Profile_21	0.345831	0.791424	83.9284	12.8525	14.1589	98.345	30.455	77.4128	153.556	612.6	914.6	383.441	1173.74	2939.72	611.879	5128.39	4318.24	1952.34
MGG_03825	Profile_21	0.109075	0	0.849684	0	0	0	0	7.62997	10.1961	0	21.3677	5.25813	12.5597	14.4335	6.68649	12.0834	9.90182	15.1229
MGG_03865	Profile_21	9.53373	39.7392	547.957	177.157	86.7389	0	1119.43	355.68	408.464	291.17	972.735	1225.57	2863.38	1232.89	3424.32	705.256	1271.41	2069.38
MGG_03870	Profile_21	2.30784	1.34273	9.5808	13.0834	8.00734	3.03369	5.16702	20.5217	2.74236	14.3357	20.1148	15.5566	44.9284	42.879	28.2785	57.8752	72.9864	58.9062
MGG_03968	Profile_21	0.78563	1.96912	3.06	0	0	20.3102	23.0617	12.8231	12.2399	31.992	19.2381	12.6242	73.1244	65.7622	26.0178	83.1689	38.792	173.362
MGG_04014	Profile_21	9.58608	3.34231	3.19531	27.3344	10.0376	11.4086	12.9542	41.1599	34.3768	26.9557	21.6127	14.1825	35.5704	50.654	34.8264	42.6969	19.3089	34.6233
MGG_04026	Profile_21	2.82198	1.76128	10.2997	9.53425	21.0066	13.2644	22.5921	12.562	11.9906	31.3405	12.5642	24.7342	34.7099	27.3894	39.0454	26.5586	32.8093	30.9296
MGG_04099	Profile_21	0.059176	0.0580381	0.239353	0	0	0	7.81683	0	0	0	4.3472	4.27901	5.62151	4.2712	7.13011	9.74747	2.7223	6.42097
MGG_04194	Profile_21	0.880989	0.633636	0.844657	0	0	4.55508	0	1.23253	0	0	0	6.37042	10.1443	17.7516	5.02817	49.6934	21.8313	46.155
MGG_04203	Profile_21	10.8614	10.0337	12.5983	25.1238	60.8901	24.4672	0	34.048	91.6301	66.0686	112.567	40.7359	68.501	124.424	46.0142	145.529	86.0828	63.9428
MGG_04206	Profile_21	0.980254	1.71177	12.4212	15.9938	17.6194	7.41705	31.582	41.1423	16.762	35.0494	45.666	25.9325	16.931	86.068	59.2828	83.3795	58.9975	99.1314
MGG_04209	Profile_21	8.19015	4.25503	6.42952	4.71908	17.3291	3.28267	16.7733	30.2002	20.7721	7.75616	6.21878	3.06062	7.67618	28.45	18.2523	57.2196	33.6079	56.0516
MGG_04225	Profile_21	2.47162	0.708164	2.77074	6.19253	0	30.1534	7.33682	5.8279	27.2578	91.6011	28.5618	20.0812	159.249	209.215	36.103	844.359	148.146	98.0704
MGG_04234	Profile_21	1.2281	2.43985	0.566083	0	0	19.5378	0	9.2516	13.2462	23.0815	0	9.10808	20.1241	123.587	2.99542	495.346	22.0772	123.679
MGG_04253	Profile_21	0.33301	0.0296915	0.0544221	0	0	0	0	3.81184	0	11.0951	0	2.18908	3.66022	10.3792	2.87973	23.1979	9.13604	14.1847
MGG_04271	Profile_21	0.120228	0	0	0	0	0	0	5.04608	33.7159	44.0626	17.6644	60.8555	164.05	365.552	162.398	176.229	196.899	77.4822
MGG_04272	Profile_21	0	0.0884369	0.243146	0	0	0	0	0	12.6435	0	0	19.5607	42.0508	117.15	57.7543	35.0712	57.5765	22.6813
MGG_04305	Profile_21	0.051436	0.050447	0.554791	0	0	0	0	0	0	0	0	7.43866	30.2058	40.3739	2.93567	107.269	43.9172	18.7729
MGG_04319	Profile_21	2.4051	2.92673	6.88571	9.93151	0	6.90853	0	3.73869	0	0	45.807	16.103	10.7699	15.6718	21.1835	31.5435	23.9316	22.9922
MGG_04333	Profile_21	7.52968	9.29225	15.777	22.2385	44.9144	30.939	0	96.2736	13.984	0	36.6323	14.4231	60.2896	131.37	44.5878	131.711	123.233	102.722
MGG_04334	Profile_21	1.5614	2.06267	5.67105	21.3164	15.6553	4.94269	42.0923	33.4354	98.297	11.6784	46.8178	32.2584	73.7508	68.1365	47.4878	77.0909	65.3795	56.8405
MGG_04339	Profile_21	0.242064	0.118705	2.03978	67.4709	0	9.38679	55.9569	15.2395	12.7281	22.1787	57.7934	76.5784	167.238	173.625	175.381	96.9595	134.576	113.37
MGG_04340	Profile_21	0.134329	0.065873	14.4485	104.837	5.49963	3.47268	106.465	94.9051	15.696	49.2307	78.9449	142.462	300.072	244.41	275.434	125.807	168.991	150.393
MGG_04345	Profile_21	6.31093	2.46136	14.3637	0	3.02198	0	0	0	5.17486	13.5258	0	8.00602	3.18722	9.98925	4.21276	250.397	80.8154	102.237
MGG_04348	Profile_21	0.0604849	0	0.108732	0	0	28.1459	0	0	0	22.1673	0	4.37366	41.788	21.2827	7.67139	214.096	33.3901	23.4677
MGG_04398	Profile_21	1.14297	1.4713	1.25207	0	26.3221	0	18.8725	11.9929	10.0165	0	15.7434	10.331	11.1045	7.08958	12.9109	12.6999	11.1733	13.9756
MGG_04404	Profile_21	1.95529	0.227523	4.88523	14.7797	10.8546	0	8.75538	61.2015	27.8812	24.2916	43.8224	33.5494	165.998	243.687	128.2	307.238	227.772	380.028
MGG_04473	Profile_21	7.07748	2.10345	4.45787	0	8.78069	12.4751	0	14.6274	3.75903	39.3007	11.8165	15.5082	14.8173	9.19121	10.8806	9.99904	14.0595	13.7953
MGG_04484	Profile_21	195.457	128.929	260.684	450.42	605.016	461.735	322.999	669.313	290.686	370.15	601.372	1014.75	788.672	687.256	1013.99	317.53	628.269	635.249
MGG_04547	Profile_21	0.52259	0.0854235	3.13149	0	0	40.5301	0	0	24.4253	127.684	63.9844	132.259	398.658	443.203	24.303	1171.89	577.943	261.756
MGG_04568	Profile_21	1.89938	2.27926	3.29395	9.96549	12.8081	10.3982	0	8.44082	0	16.379	29.5481	38.7794	30.4905	32.6604	29.4749	30.6785	30.8392	41.5128
MGG_04603	Profile_21	0.995471	2.02923	6.17564	13.0574	20.7776	6.05529	15.4702	94.2119	93.0547	107.304	134.788	139.73	437.263	327.028	349.682	193.874	421.171	331.971
MGG_04612	Profile_21	172.277	173.191	293.63	569.467	1311.33	742.745	309.235	995.946	373.011	428.982	906.783	1623.53	1215.78	979.254	1433.96	552.782	1282.74	923.865
MGG_04632	Profile_21	1.22219	0.372006	7.38677	0	3.4509	0	0	5.30652	0	0	6.19204	9.14235	3.6396	4.94307	3.74166	15.9636	6.28165	30.3476
MGG_04657	Profile_21	5.97391	3.66582	6.58514	4.74899	10.4633	0	2.81327	21.4529	43.3006	19.5133	17.2101	15.4001	36.785	54.2823	25.8637	56.3769	32.8412	30.4969
MGG_04665	Profile_21	5.15451	3.82818	5.3381	8.32884	18.3507	5.79369	19.7358	12.5415	2.61866	13.6891	27.4393	16.2053	35.1601	54.5931	28.3057	55.6169	38.8679	50.1084
MGG_04682	Profile_21	0.88408	0.484545	6.54413	5.79814	4.2583	0	27.4782	0	0	19.0594	3.82039	16.922	45.3606	34.0169	32.3196	49.6992	75.4561	83.4457
MGG_04683	Profile_21	18.2487	8.71028	56.3431	40.692	24.9043	33.0237	96.4225	58.7204	8.52928	11.1467	71.4983	105.565	356.169	240.106	206.57	176.957	294.778	245.013
MGG_04692	Profile_21	6.29217	5.67128	8.43606	3.91916	21.5875	16.3574	9.28673	15.4912	34.5021	12.8829	41.3173	13.98	13.3572	26.799	21.1772	18.8755	22.5424	24.6189
MGG_04709	Profile_21	2.3073	2.8781	3.00009	12.4877	8.25416	5.212	11.8362	9.87201	10.9935	4.1049	13.165	14.5783	13.5419	13.4401	14.774	12.1262	8.84187	14.3997
MGG_04733	Profile_21	0.0270678	0	0.267625	0	0	0	0	6.81639	3.79537	19.8403	15.9077	43.06	96.3087	74.2406	55.2721	46.6681	47.866	45.2125
MGG_04738	Profile_21	0.436209	0.427822	4.57428	54.0379	7.93736	7.51794	0	56.9587	81.552	319.735	170.906	126.169	232.725	181.911	102.659	89.543	160.894	79.6827
MGG_04810	Profile_21	3.23994	1.98602	11.588	0	27.635	73.2891	0	14.1649	9.46446	49.4756	49.5861	63.4507	36.1411	32.8854	49.2255	24	41.8577	41.5029
MGG_04819	Profile_21	0.657383	1.48116	1.69279	7.9236	4.36447	0	4.69388	11.9313	7.47375	6.51152	7.83127	6.42368	6.44437	13.1445	3.26747	16.8118	9.02351	8.90898
MGG_04847	Profile_21	3.35188	4.1311	8.05189	6.61433	7.2866	0	15.6731	33.6142	12.4776	10.8711	21.7908	6.4347	65.5789	93.4005	48.7199	97.4193	72.2137	89.2914
MGG_04864	Profile_21	0.639036	1.14904	0.319105	0	0	0	9.37926	10.4304	4.97799	13.0112	36.5128	7.70144	29.4333	23.3825	8.33013	11.6958	17.3774	10.8562
MGG_04889	Profile_21	0.203079	0.199174	0.638872	0	8.31435	15.75	0	46.8789	85.4254	37.2135	0	14.6846	138.55	150.243	110.754	125.847	273.356	135.384
MGG_04913	Profile_21	761.806	632.678	1065.97	1596.14	250.078	384.904	2849.22	1289.85	1646.03	1329.17	1766.84	1104.21	2530.38	2669.37	1326.69	4204.91	2511.42	3330.21
MGG_04934	Profile_21	0.242296	0.492248	1.50894	11.5775	2.83427	2.6845	4.57228	10.8958	14.5603	6.34284	7.6284	6.25728	15.843	44.9702	8.12169	109.184	30.2864	58.7271
MGG_04938	Profile_21	1.95457	1.16028	4.34586	11.4695	21.0587	15.9567	0	19.4294	7.2122	18.8509	22.6716	33.474	42.6435	24.1315	24.4639	20.6028	21.864	18.8575
MGG_04944	Profile_21	1.75888	1.1378	33.3007	25.0342	88.8646	40.6332	49.4336	238.743	220.388	54.8609	203.439	194.835	184.216	399.426	218.572	215.832	450.159	158.487
MGG_04961	Profile_21	1.93393	2.37092	4.74552	12.9371	7.91778	2.99976	10.2185	28.4091	8.13508	14.1754	59.6696	39.1557	44.7599	56.0092	41.698	29.6664	52.5974	35.1329
MGG_04967	Profile_21	3.54999	5.50566	3.43731	3.21787	17.7246	20.1456	7.62496	15.7476	34.3987	0	31.8037	11.4784	19.9401	30.9873	12.812	21.5087	62.5099	33.8317
MGG_04968	Profile_21	1.26231	0.65853	13.4463	5.98885	4.39837	8.3319	21.2865	23.6721	33.8931	19.6863	27.6223	9.71036	34.3277	43.3745	26.7402	30.8315	53.9685	48.0405
MGG_04973	Profile_21	0.477424	0.267568	1.96172	0	11.1694	0	0	8.5877	14.3449	0	0	4.93178	18.8482	11.9993	3.46013	20.2913	14.4329	21.4166
MGG_04975	Profile_21	3.82106	3.41364	3.3665	42.1802	6.19564	0	39.9795	9.52716	26.5236	83.1916	16.6755	24.6208	61.4236	20.8212	19.913	35.0295	16.0814	45.1555
MGG_05008	Profile_21	0.802284	0.88128	3.83637	21.4677	2.62774	0	0	14.816	4.49975	0	18.86	2.32052	31.0399	44.5885	21.3685	44.3845	36.3763	45.9534
MGG_05014	Profile_21	1.86717	0.915634	2.27452	5.47831	12.0702	3.81081	6.49062	13.4049	0	18.008	7.2193	3.55303	8.48683	7.31474	7.4784	13.1567	5.2894	9.49183
MGG_05038	Profile_21	1.30363	0.225629	0.689267	0	0	3.9649	0	6.43704	3.58415	9.36809	11.2668	9.24173	36.6445	22.1397	18.6415	15.4323	27.3282	11.0523
MGG_05080	Profile_21	14.4012	10.2321	7.61216	63.8602	3.35004	12.6921	32.426	41.2114	63.103	29.9883	18.0332	29.5838	43.1054	28.7916	28.5395	44.8879	33.6522	60.6028
MGG_05091	Profile_21	2.78724	1.87541	4.22401	0	0	0	0	2.72054	22.722	0	14.2854	11.7177	6.15763	16.6673	17.0589	35.4178	50.3944	93.1384
MGG_05092	Profile_21	6.0416	11.1039	39.0625	67.9254	8.31435	39.3751	93.8898	95.8886	49.8315	111.64	126.808	271.665	513.863	666.014	477.145	652.519	889.108	1260.77
MGG_05115	Profile_21	4.98179	4.00591	15.3803	6.89979	17.7358	23.9981	24.5243	32.4675	26.0323	22.6806	63.6476	33.5621	46.4969	41.5968	45.7207	35.2068	38.263	38.662
MGG_05116	Profile_21	2.34134	2.48593	2.60647	4.78977	17.5886	6.66369	5.67484	8.11392	18.0713	15.7447	15.7799	7.76616	33.3907	8.52718	13.077	19.3277	9.68399	27.2273
MGG_05225	Profile_21	2.92394	6.94383	17.3391	4.10059	10.5405	8.55733	9.71664	15.4366	5.15705	13.4793	40.5281	55.8493	29.8568	46.4561	26.4724	37.417	50.4543	23.0678
MGG_05231	Profile_21	12.8506	29.5551	15.1312	28.6549	57.8734	39.8656	84.8746	107.87	198.206	141.289	94.4032	120.799	110.978	143.767	112.46	140.992	233.748	118.627
MGG_05234	Profile_21	0.149406	0.146533	0.772178	0	0	0	0	0	0	0	0	5.40177	2.58056	4.71792	1.42121	17.6716	7.49178	26.7122
MGG_05240	Profile_21	2.14428	3.48734	2.4153	0	8.89014	0	0	6.83527	22.8353	9.94765	23.9277	15.7015	15.4708	25.9582	16.5243	16.0718	32.8148	29.2732
MGG_05270	Profile_21	3.56901	6.9053	8.04906	0	10.627	0	17.1435	24.5119	31.8459	23.7821	14.3011	16.4229	28.0201	41.8606	42.3857	34.2326	37.3151	43.6335
MGG_05302	Profile_21	1.1397	0.506167	1.06306	0	0	6.671	0	1.80507	0	15.762	3.15943	3.10987	11.8853	24.2515	11.3185	30.1469	13.7307	17.1816
MGG_05332	Profile_21	0.879008	2.20539	1.37806	0	8.36928	0	5.40057	7.72177	2.86632	0	0	1.47816	7.41461	11.9881	7.77808	16.9992	4.32586	16.8373
MGG_05338	Profile_21	2.2445	0.994153	1.59443	8.07241	5.92858	5.61531	9.56407	22.7913	25.3804	26.5352	37.2323	23.5596	130.683	113.01	31.9109	429.975	113.78	86.1802
MGG_05364	Profile_21	21.8965	58.5322	68.8144	46.6119	77.0242	72.9541	69.0313	63.6075	36.638	153.22	115.172	102.029	653.498	586.537	473.908	589.901	687.666	686.38
MGG_05406	Profile_21	0.886747	0.608787	40.6491	909.565	167.002	426.391	890.223	751.798	509.782	389.984	977.137	827.156	2282.08	2143.32	2807.19	1835.01	1096.04	1645.03
MGG_05413	Profile_21	2.32449	0.742854	3.99087	0	0	4.0512	0	16.4429	40.2839	28.7161	65.2351	26.4401	116.386	141.149	73.2078	151.845	92.7086	85.2334
MGG_05423	Profile_21	0.135028	0	2.67011	6.02186	0	0	7.13461	0	0	0	11.9034	31.2444	8.396	10.2334	20.2085	1.80287	13.964	18.0257
MGG_05429	Profile_21	1.13469	0.834657	3.37844	0	11.614	0	18.7359	11.9061	29.8319	25.9911	20.8393	41.0248	24.4982	17.9156	32.3809	6.38118	40.0633	26.5831
MGG_05433	Profile_21	6.46842	8.68273	8.05591	0	8.97718	42.514	0	31.0599	42.2746	50.2252	108.729	9.90954	17.5159	146.394	11.2979	307.082	33.3883	108.236
MGG_05440	Profile_21	9.3228	9.29245	4.96776	27.0859	22.3792	14.1311	16.0455	33.1384	21.2902	0	26.7703	28.5462	30.946	45.481	50.2627	50.6823	38.5014	38.9915
MGG_05456	Profile_21	24.2514	17.4184	262.293	40.9675	120.35	408.467	404.48	485.796	867.29	763.109	1088.73	921.092	2489.97	3073.73	1749.97	2458.27	5412.92	2548.47
MGG_05479	Profile_21	2.78727	1.21184	1.93709	0	0	8.91423	0	6.03014	16.1164	21.0622	8.44369	24.9337	101.743	138.441	6.9245	362.975	189.137	76.8611
MGG_05503	Profile_21	7.49803	6.68532	7.23731	37.9988	6.97683	6.60816	33.7653	32.1852	23.8943	62.454	18.778	43.1281	42.6783	52.6586	44.0371	56.078	40.6082	36.0005
MGG_05505	Profile_21	0.541122	0.593155	1.3447	0	0	4.93734	8.40934	10.6877	4.46321	0	37.4137	11.5084	8.24674	24.985	4.64271	66.5211	7.49732	15.1759
MGG_05519	Profile_21	0.353313	0.138608	0.762171	7.87836	5.78607	0	9.33416	10.3802	19.8162	0	15.5731	33.2125	34.784	21.6762	23.974	25.9454	22.1699	29.3334
MGG_05520	Profile_21	0.619581	0.607667	0.804414	0	0	32.0349	9.09371	0	14.4793	126.151	25.2866	47.2908	136.146	232.606	5.89368	721.695	235.18	58.8532
MGG_05564	Profile_21	0.468457	0.0765749	0.701777	0	0	24.2211	0	0	0	57.2287	0	90.3308	60.6842	103.55	7.42688	478.056	329.581	51.9858
MGG_05565	Profile_21	0.207194	0.304815	0.931169	11.5503	4.24142	8.03459	13.6846	21.7404	50.8413	0	15.221	7.49109	25.0507	32.2464	10.183	55.1778	34.4092	22.9077
MGG_05597	Profile_21	3.51284	8.37399	4.0784	43.5173	15.9801	7.56785	38.669	24.5729	27.3645	0	71.6837	21.1678	32.0225	36.0956	24.7522	46.3079	39.862	28.8762
MGG_05614	Profile_21	9.85892	9.11681	10.5615	17.9461	23.0651	18.7254	21.2622	42.2234	33.8544	44.2436	47.2985	23.2783	82.0144	83.8667	63.797	88.6514	49.464	62.5182
MGG_05682	Profile_21	9.36785	3.70677	9.66868	57.6246	44.966	10.0212	42.6705	37.9621	45.2942	71.0328	47.4609	32.7015	69.7424	54.2087	44.8625	64.6951	17.4164	76.5275
MGG_05685	Profile_21	19.1191	19.3908	39.1349	48.4464	99.6248	40.4402	57.3986	109.425	85.2991	95.5504	210.68	150.818	142.598	166.225	147.974	142.646	115.38	97.8695
MGG_05692	Profile_21	2.83533	3.35333	17.0899	37.1903	27.3135	0	0	10.5001	35.0789	0	12.2523	78.3908	7.20177	78.2477	206.775	51.0725	215.14	354.128
MGG_05710	Profile_21	6.22496	3.88174	2.97031	0	0	0	0	9.6766	10.7759	28.1655	16.937	44.4569	17.256	14.2141	76.028	7.75153	30.8289	18.4466
MGG_05715	Profile_21	1.63715	1.18992	10.0774	6.51894	10.7723	2.26735	11.5853	13.4972	14.3473	16.0716	23.6243	15.8548	9.84647	20.9692	16.2221	28.9783	24.4234	53.8548
MGG_05739	Profile_21	2.42403	3.58288	3.32959	0	16.7736	5.29574	18.0395	10.7471	2.3936	12.5126	17.5567	8.64064	10.3196	15.8636	12.6658	20.2653	13.4445	15.5198
MGG_05805	Profile_21	0.868666	1.77208	3.49794	0	5.69032	0	9.1797	8.75012	4.87207	0	0	2.51253	43.8107	24.1389	12.7802	32.0716	19.3734	67.6357
MGG_05809	Profile_21	0.881099	0.583306	1.80172	4.9118	14.4294	3.41673	11.6389	23.1129	40.1522	56.5104	74.4367	60.5266	169.685	158.99	105.046	103.257	79.9322	80.5399
MGG_05831	Profile_21	0	0.100106	0.275228	0	0	0	0	8.56782	0	0	0	7.38055	19.3923	31.3101	13.5927	5.48079	44.3254	10.0682
MGG_05844	Profile_21	0.173939	0.136475	6.0661	23.2715	11.3941	0	45.9528	24.8213	19.5114	12.7495	51.1118	47.7945	54.0772	90.7066	78.0957	69.1163	99.9262	61.4246
MGG_05850	Profile_21	13.8788	21.4544	10.9234	47.1286	11.5375	21.8556	139.593	34.0044	49.3921	116.189	113.861	122.263	196.519	575.241	81.3121	465.363	146.946	63.3557
MGG_05875	Profile_21	0.406579	0.478513	1.02326	0	0	63.0654	21.4828	0	11.4019	89.405	23.8946	41.1596	74.4382	80.7016	19.5955	664.997	99.2061	46.1217
MGG_05929	Profile_21	13.3587	19.7392	84.8038	0	0	13.6772	5.82379	10.1773	43.2732	48.4738	42.1045	25.504	89.856	255.569	54.3797	579.662	262.692	140.906
MGG_05946	Profile_21	0.804823	0.8086	5.06383	0	1.60735	9.13449	10.372	6.59107	0	14.3884	28.841	12.7749	27.4629	50.652	11.826	94.3249	39.1558	29.3677
MGG_05967	Profile_21	0.114158	0.0671777	1.58018	0	7.47807	3.54146	0	17.2488	6.40276	8.36762	6.70904	9.9057	7.49263	23.2771	8.39771	39.53	29.0311	12.3493
MGG_05982	Profile_21	1.33067	1.74011	9.85838	0	0	12.5093	0	5.07723	28.2701	0	59.2448	14.5789	11.8399	83.3116	13.8085	50.7956	103.658	37.9196
MGG_05989	Profile_21	11.4715	20.8487	10.718	11.2192	39.1383	31.217	6.64615	93.9711	63.4933	27.6593	36.9615	14.5527	101.675	221.977	60.6227	186.381	152.115	175.485
MGG_06080	Profile_21	5.2872	6.36919	10.8994	12.8149	28.2347	8.91423	22.7743	24.1206	0	0	50.6621	20.7781	21.3413	29.814	34.6225	24.8545	25.3275	25.2739
MGG_06081	Profile_21	9.52847	6.95067	5.84564	24.0897	10.6152	20.1086	11.4164	24.4849	18.1776	7.91864	41.2689	15.6236	27.2428	49.1247	41.9279	87.0786	22.8614	37.3335
MGG_06088	Profile_21	4.44072	8.66333	9.76179	21.5264	23.7143	22.4612	25.5042	26.3366	13.5362	0	14.1837	13.9612	20.0088	22.2101	24.1819	31.5231	48.3186	109.828
MGG_06112	Profile_21	2.22009	3.1989	1.15788	0	0	0	0	12.654	23.0589	10.045	24.1619	11.8915	9.46806	19.0411	8.69066	35.6406	7.2627	17.799
MGG_06161	Profile_21	1.60486	0.734533	3.2216	11.9287	13.1411	41.4889	14.1329	13.4715	22.5029	0	23.5793	30.9459	34.1871	41.025	28.1573	28.5703	28.2519	29.3747
MGG_06198	Profile_21	0.714206	1.11051	4.43105	0	22.822	13.51	13.8063	46.0606	12.2127	12.7684	20.475	16.375	18.6542	30.0184	19.8842	26.4184	21.7971	15.0639
MGG_06237	Profile_21	2.28098	1.51242	5.39989	7.16371	10.5224	0	8.48746	10.787	0	11.7741	14.1605	27.8767	14.4271	19.9998	15.0762	24.2447	15.666	21.8134
MGG_06240	Profile_21	7.41395	1.63287	3.5541	0	0	4.03507	6.87259	6.55097	10.9428	9.5339	26.7545	7.52424	12.5808	28.6338	15.0122	67.6163	17.9988	41.4419
MGG_06257	Profile_21	1.93039	1.67758	10.5424	32.6923	14.0058	11.3707	0	26.6649	58.2462	8.95537	32.3113	22.9699	43.049	85.9798	35.9503	94.6492	63.6694	60.0177
MGG_06277	Profile_21	0.265065	0.537267	0.540033	0	0	0	4.66849	0.741669	0	0	2.5963	0	2.74693	8.44988	5.04278	6.38573	6.56843	8.25069
MGG_06347	Profile_21	2.56217	1.01874	8.34049	46.3237	5.67021	0	0	5.8128	38.8389	0	71.2194	20.0292	39.4698	25.6156	14.0525	43.3145	35.4242	66.8275
MGG_06416	Profile_21	1.40803	1.45364	5.4176	0	0	0	13.0521	11.4046	10.391	0	10.8881	3.57243	5.54657	15.6009	10.1823	20.3985	12.0457	17.138
MGG_06449	Profile_21	0.0894165	0.0292324	1.04482	0	0	0	0	11.2587	6.26886	0	4.37916	6.4657	16.2163	25.2778	15.3101	21.2604	17.1943	17.959
MGG_06542	Profile_21	2.70941	12.6865	25.6887	58.467	35.783	63.2654	61.574	47.6877	28.5951	32.0316	136.973	157.998	120.264	149.561	115.655	41.1392	219.531	83.8188
MGG_06545	Profile_21	5.48819	3.09688	5.05125	0	6.15602	2.91536	4.96549	15.7771	10.5416	6.8883	16.5688	14.9499	18.504	23.2317	10.012	41.4884	16.0823	22.9896
MGG_06552	Profile_21	0.882271	0.603092	0.913172	5.96162	0	0	0	2.24423	3.74877	0	0	0	5.07955	6.75399	3.3909	14.7442	9.05223	8.5271
MGG_06553	Profile_21	1.52705	1.5371	1.55317	0	3.29051	12.4665	21.2332	3.37325	5.63469	29.4554	0	2.90581	7.63496	10.1518	3.31291	19.1874	8.79966	9.71176
MGG_06587	Profile_21	2.37408	1.94035	39.744	7.35255	13.4997	15.3437	8.71119	77.4996	50.8576	36.2534	43.6012	45.3016	140.101	209.137	80.5044	335.5	169.587	143.6
MGG_06588	Profile_21	0.580344	0.569185	0.657713	0	6.1983	19.5692	6.66612	5.29514	7.07601	9.24747	0	10.9473	30.5071	32.0989	11.6809	26.6953	18.0616	11.5737
MGG_06590	Profile_21	0.369466	0.452953	0.387438	6.86546	1.26054	2.38787	0	5.16896	4.31712	11.2839	4.52364	10.0185	21.0056	15.9726	7.71237	19.6606	9.94307	8.63037
MGG_06612	Profile_21	0.702126	0.933469	3.9128	3.47919	1.2776	0	4.12209	5.23892	10.9389	0	20.6319	7.89765	12.9357	28.7175	5.04626	43.0236	14.6427	23.856
MGG_06623	Profile_21	1.1885	1.5542	28.6297	17.6679	17.301	16.3868	6.97756	47.6657	14.8132	48.3976	42.685	34.3762	80.7433	92.9324	70.6802	91.0721	112.412	113.589
MGG_06624	Profile_21	0.993402	0.738106	14.53	33.5627	4.92986	0	0	25.2692	4.22097	0	8.84577	17.414	29.1168	41.0112	27.2988	66.5368	41.3238	63.7439
MGG_06653	Profile_21	25.9042	49.8402	171.206	381.735	276.667	209.638	380.863	506.742	574.837	280.684	635.431	840.466	1111.16	1062.48	1285.33	571.629	1494.6	1110.09
MGG_06662	Profile_21	1.52747	1.80622	1.54822	2.41562	5.32229	1.68035	14.31	24.0979	37.9747	15.8811	22.2831	15.6668	21.7048	49.1627	14.9764	44.0684	46.8259	39.2533
MGG_06695	Profile_21	3.47795	4.20245	8.35298	43.4298	77.4616	17.2632	51.455	88.7518	50.7175	61.183	102.199	146.87	213.374	156.142	241.554	58.7526	151.294	112.848
MGG_06699	Profile_21	0.0696374	0.443939	1.76824	0	21.3829	0	0	21.9206	0	0	12.7893	18.883	14.1327	32.8279	17.4436	39.0104	27.3904	44.5924
MGG_06728	Profile_21	3.27765	4.85565	5.70672	10.2219	31.9057	7.11054	30.2769	18.278	19.2832	25.2007	10.1028	8.28693	19.3984	20.4727	22.5297	22.3203	14.5089	22.0818
MGG_06749	Profile_21	0.701863	0.607383	2.33789	9.20618	3.38063	19.2119	0	10.3969	5.78901	0	12.1319	8.95617	14.2619	10.8023	15.9709	13.1819	12.9152	10.7922
MGG_06780	Profile_21	1.80073	1.28878	1.29047	21.7046	0	0	6.42883	2.04266	0	26.7549	10.7259	0	10.0872	10.5383	4.93814	19.6708	12.4931	14.5223
MGG_06784	Profile_21	0.0763524	0.187211	0.583341	0	0	5.9216	0	9.61377	21.4118	0	11.218	8.28155	9.89074	27.8992	8.2313	50.9165	26.203	30.189
MGG_06800	Profile_21	88.2853	3.08553	322.66	0	0	20.3328	17.3156	2.75087	27.5704	120.104	77.038	94.7869	126.79	88.1092	35.7451	1065.53	282.581	1257.7
MGG_06834	Profile_21	1.29496	1.05839	2.79351	9.62525	0	26.782	11.4039	3.6234	30.2627	142.379	88.7889	96.7599	468.956	350.115	38.8706	965.047	533.93	118.512
MGG_06843	Profile_21	2.39366	2.77884	8.0572	38.1251	22	26.5205	51.6229	37.9305	181.516	71.6132	132.78	83.0104	224.015	183.568	90.3031	241.824	129.578	156.005
MGG_06857	Profile_21	2.09337	1.21452	5.30028	6.57452	12.0712	0	15.5788	7.42487	0	0	8.66388	6.39598	8.14804	11.7046	14.3971	11.8099	7.59567	13.524
MGG_06862	Profile_21	0.0791802	0	0.444813	0	8.1044	3.07046	0	0.830819	2.77561	0	5.81676	11.451	17.7789	8.2154	5.1468	78.8875	4.66248	334.55
MGG_06863	Profile_21	1.04112	1.33368	4.43071	0	10.4388	3.29572	0	8.02595	2.97924	7.787	3.12175	4.60917	12.8445	3.45057	7.815	17.5764	10.361	46.4587
MGG_06865	Profile_21	1.43712	0.640676	16.5577	29.1324	299.538	40.5301	103.547	27.417	18.319	47.8814	57.5859	207.836	218.886	33.0045	72.0804	332.189	63.9488	1428.99
MGG_06953	Profile_21	4.80321	3.76868	251.498	14.2806	78.6603	129.14	490.664	1268.71	1553.52	1243.98	1279.69	2222.85	1123.85	1875.57	892.679	3560.13	2811.96	1009.51
MGG_07016	Profile_21	3.79571	1.77864	14.3292	0	24.1737	0	0	42.4826	82.7903	77.2834	173.501	85.3898	51.7194	97.4103	45.467	75.7131	50.9877	74.6754
MGG_07022	Profile_21	4.4569	5.26215	3.47019	25.3203	32.5428	26.4199	22.4993	52.4247	31.8437	31.2119	54.2214	14.3691	23.5353	20.4898	9.54127	78.0716	11.5445	80.927
MGG_07131	Profile_21	3.39793	1.8152	4.22387	3.2242	3.5519	2.24281	0	9.70992	8.10974	5.29922	14.8709	13.5921	10.4891	12.7846	10.3615	21.1103	15.9908	16.1646
MGG_07157	Profile_21	1.79293	3.59869	2.02381	0	17.071	3.23378	16.5235	11.3752	8.76973	7.64064	27.5677	6.03006	14.0434	3.95001	5.8172	13.5245	3.06905	24.438
MGG_07210	Profile_21	2.91473	2.63128	3.57254	0	2.71212	5.13761	0	5.56064	4.64425	0	24.3321	14.3702	12.5858	43.3309	6.93148	184.97	54.2444	149.257
MGG_07274	Profile_21	4.27032	6.95437	7.40885	4.42892	12.1977	6.16166	10.4946	15.0053	11.1399	25.4774	16.0501	34.4691	17.6674	35.0334	16.0594	26.0003	44.4797	22.8086
MGG_07294	Profile_21	1.27254	1.81862	5.45759	0	5.95425	0	0	0	5.09805	0	0	2.62906	15.6996	17.7138	5.53365	62.5804	31.1773	17.5139
MGG_07420	Profile_21	0.0572457	0	0	19.1474	0	0	30.2474	8.40932	0	0	8.4108	12.4183	14.8313	15.2363	11.4354	6.23096	20.8573	9.03494
MGG_07429	Profile_21	0.132016	0.0863187	6.52637	0	3.6033	0	0	0	0	0	0	3.18203	10.6409	9.13164	6.41847	13.5392	11.9845	25.5384
MGG_07431	Profile_21	0.898451	0.849132	0.836927	18.2128	8.02558	5.06766	0	4.79931	0	35.921	12.0004	14.1746	27.3683	16.949	16.3676	22.8064	23.1157	32.5496
MGG_07463	Profile_21	1.58491	2.37565	4.56941	13.3363	31.8322	13.9155	0	35.1429	20.9653	43.8385	43.9364	28.1106	70.7612	65.0221	35.2728	140.83	42.8664	35.0534
MGG_07473	Profile_21	0.569916	0.647214	7.79177	0	14.7368	0	79.2452	10.0716	21.0295	0	35.2567	10.8449	4.14469	7.84819	7.79898	11.4489	27.5428	30.0321
MGG_07521	Profile_21	20.5169	10.457	9.00977	0	0	5.82328	19.8366	4.72708	15.7922	27.518	49.6431	8.14405	6.16013	61.985	19.2843	62.6843	85.6975	31.632
MGG_07559	Profile_21	0.340228	0.300317	12.0795	0	27.8589	21.1094	44.9423	14.2797	4.77057	37.4073	24.9939	81.186	69.9297	50.6486	75.0837	20.7875	68.8045	47.3767
MGG_07575	Profile_21	0.257857	0.126449	0.173828	0	10.557	0	0	13.5281	0	0	37.8855	18.6456	7.79402	7.56095	15.9434	19.0853	29.2998	50.3412
MGG_07577	Profile_21	1.29141	2.91312	1.16077	7.19912	7.93082	0	42.647	20.3256	45.2693	35.4969	28.4609	9.33815	29.5545	95.8327	10.8512	130.584	30.4175	67.6745
MGG_07580	Profile_21	0.333852	0.19646	0.930244	0	0	0	17.64	7.00606	14.0435	24.4709	4.90511	12.0704	8.07285	6.6266	1.69372	38.8094	26.8464	19.4298
MGG_07600	Profile_21	2.82701	1.25796	4.02328	5.83686	15.0036	0	34.5771	19.7754	18.3516	9.59333	34.6131	39.7485	37.0734	38.4951	44.6532	36.2792	39.3528	51.383
MGG_07618	Profile_21	2.00579	1.1697	4.01993	6.04407	6.65838	0	7.16093	5.68818	11.4019	0	7.96486	7.83992	6.5543	14.673	21.83	9.71631	14.9133	29.9011
MGG_07626	Profile_21	0.166077	0.162884	4.37877	0	0	0	7.31264	10.4557	3.88114	40.5774	4.0668	22.0165	24.8603	30.9667	17.2021	144.052	71.3077	100.796
MGG_07630	Profile_21	0.996463	2.11749	282.132	1333.18	244.78	412.17	1711.16	850.393	1280.78	5721.42	4684.96	12237.2	14313.8	8110.78	15603	3457.25	8465.55	6232.61
MGG_07631	Profile_21	9.27246	1.35445	4.25588	43.9919	9.69264	0	31.2726	13.2485	5.53258	57.8433	40.5807	79.8882	289.642	453.891	230.203	241.595	565.97	411.53
MGG_07632	Profile_21	1.06809	0.865368	0.584371	0	0	14.4064	0	1.94908	19.5345	0	27.2919	57.0856	103.47	79.1873	88.0537	43.8744	106.902	63.6733
MGG_07639	Profile_21	5.51391	6.5926	22.4685	0	0	8.81727	0	36.9802	17.9338	31.2496	39.6712	7.19322	15.9546	100.265	8.74171	171.202	21.5479	59.2033
MGG_07643	Profile_21	0.499289	0.795744	4.59999	0	5.11041	0	32.9768	13.0973	8.75111	0	0	22.5647	19.4035	11.2618	9.89463	38.3136	45.2489	69.4644
MGG_07644	Profile_21	2.01996	1.32074	3.47196	0	11.607	0	0	5.94945	4.96899	12.9877	15.6201	12.8125	8.56919	8.63267	8.09033	27.8751	30.3228	46.7254
MGG_07646	Profile_21	0.0453637	0.0444914	0.795104	5.05771	0	10.5547	0	2.85594	12.7215	49.8764	19.9951	29.5222	86.9713	151.639	13.6647	530.007	112.9	61.64
MGG_07677	Profile_21	0	0	1.42272	0	0	23.3827	0	0	10.5687	110.495	11.0742	87.204	536.365	440.664	163.949	1354.44	398.894	211.774
MGG_07686	Profile_21	1.45164	0.316383	8.11867	0	0	37.5278	0	37.233	45.2321	118.226	35.5469	145.789	222.869	449.664	33.2427	1854.27	537.804	240.378
MGG_07702	Profile_21	3.29625	2.75035	7.16377	32.9111	8.05692	0	12.9975	14.4542	27.5935	18.0306	14.4567	17.7874	31.4407	13.7601	26.5193	21.5627	20.3694	32.3532
MGG_07767	Profile_21	1.1306	0.277216	0.465771	0	0	0	0	1.97719	0	34.5298	0	6.81281	78.9251	29.3266	4.77987	144.187	55.3923	14.4053
MGG_07775	Profile_21	0.824178	0.269443	4.19788	0	7.49846	0	0	7.68702	0	0	26.9093	13.2436	12.6536	19.8291	25.5522	7.57537	18.1992	14.7542
MGG_07779	Profile_21	6.03891	1.59358	26.3611	6.03851	44.3483	25.2029	42.926	35.2342	72.1453	109.172	107.427	93.9923	92.6112	117.276	53.752	149.226	56.3593	73.5932
MGG_07787	Profile_21	1.56104	2.4732	4.27413	0	9.83254	3.72519	6.34479	17.1356	30.3072	0	14.1142	20.8392	97.4798	146.691	57.5693	113.31	106.372	71.7016
MGG_07800	Profile_21	3.73203	3.01162	5.6899	0	1.93411	0	0	4.95688	9.93598	25.9702	17.3521	46.1158	35.0858	25.1469	53.4753	27.0468	24.3838	27.3772
MGG_07802	Profile_21	3.70155	8.73253	47.4785	74.3596	2.73058	98.2791	96.9101	20.9943	79.4897	281.096	396.863	1039.29	1331.08	875.224	1709.14	656.301	980.468	1082.28
MGG_07824	Profile_21	0	0	0.142628	0	6.49664	12.3067	0	0	0	0	11.6571	28.6855	39.7409	445.246	257.61	147.156	319.296	164.353
MGG_07842	Profile_21	2.53886	3.63005	3.2993	27.2832	2.50469	0	16.1624	28.2444	30.0233	0	22.4711	17.6949	26.4165	41.3967	19.204	39.5538	53.698	37.3646
MGG_07856	Profile_21	0	0	0.804275	0	0	0	0	0	0	0	0	0	9.73091	8.07305	5.88457	10.9659	15.3068	19.3964
MGG_07857	Profile_21	0.052259	0	0.328806	0	0	0	0	0	0	0	0	0	7.22097	3.77194	16.5702	12.8932	17.7903	51.6353
MGG_07868	Profile_21	0.0361126	0	0.908862	16.1052	2.95701	61.6166	19.0811	9.0941	35.4452	119.115	58.3641	104.452	283.802	461.03	65.2681	1188.65	508.359	320.541
MGG_07872	Profile_21	1.23252	2.055	24.594	54.9669	40.3691	57.3538	32.562	108.634	51.8462	90.3422	18.1088	35.6494	129.858	255.763	68.0004	283.514	226.121	192.702
MGG_07877	Profile_21	0.167021	0.234013	7.29176	21.2818	21.4911	7.402	25.2144	19.0272	3.3456	17.4891	14.0226	25.8798	56.0475	48.8667	31.7752	23.8931	48.1647	43.8557
MGG_07882	Profile_21	0.374467	2.14239	1.99146	0	0	4.84037	49.4651	3.92919	4.37556	11.4366	18.3395	4.51295	7.5458	17.1742	4.94731	12.3183	11.8865	8.56762
MGG_07884	Profile_21	0.171904	0	8.96182	12.7774	0	0	0	36.0751	32.1386	0	67.352	8.28693	58.3933	75.4802	38.1551	81.0814	97.4289	65.6614
MGG_07885	Profile_21	0.115594	0.0226743	0.498723	0	0	0	0	0.970324	6.48332	8.47291	0	3.34345	10.3821	15.4352	6.45085	6.30776	9.78464	6.46141
MGG_07900	Profile_21	0.138008	0	18.9791	0	0	0	36.4602	46.3387	0	50.5789	20.2767	49.8967	123.952	186.771	62.1383	100.544	150.34	84.6299
MGG_07908	Profile_21	0.277536	0.816598	0.457342	0	0	14.3497	12.2203	0	19.4576	50.8575	6.79614	0	69.5075	73.0332	2.05335	467.428	119.079	90.5714
MGG_07955	Profile_21	1.59878	1.14039	10.3859	0	0	22.5445	0	3.0501	40.7592	26.6336	32.0317	99.8426	145.602	266.198	53.9197	1197.36	580.77	686.621
MGG_07965	Profile_21	6.23691	3.6038	3.12891	0	0	0	12.7731	2.02922	0	0	7.10353	6.9921	14.1962	17.0121	8.58489	38.1005	15.0354	24.7202
MGG_07966	Profile_21	13.5799	0.591945	15.3624	6.1174	42.6814	34.043	21.7434	163.504	30.7739	0	16.123	1.98376	45.4891	123.511	36.1869	95.9531	113.636	111.223
MGG_07969	Profile_21	19.0207	2.26121	32.4661	514.102	110.124	59.603	1218.2	314.49	511.854	352.069	451.654	1333.71	3135.95	3028.3	2570.82	3212.98	3019.25	5543.77
MGG_07970	Profile_21	1.67075	1.05119	1.36006	14.0585	2.58124	4.88968	16.6564	9.26152	0	11.5531	4.63158	18.2357	12.523	12.7986	12.3943	26.3059	11.4855	22.7515
MGG_08014	Profile_21	2.99258	0.603779	0.830008	0	0	0	0	0	0	0	0	1.23653	7.97473	16.9713	2.60265	45.689	9.97508	9.64302
MGG_08017	Profile_21	0.367118	0.90872	5.26396	7.79637	17.1776	2.71164	0	3.66865	7.35374	0	12.8425	10.1129	13.8896	23.3433	17.0728	17.303	27.8904	19.8886
MGG_08020	Profile_21	0.308269	2.54831	3.28542	0	0	40.9854	11.6345	1.84834	6.17494	0	6.47033	9.55325	1.52127	4.37058	5.02691	10.7372	16.6125	33.6664
MGG_08059	Profile_21	46.3277	50.0749	51.0067	26.809	22.9707	49.7301	42.3505	37.0046	39.3353	44.0626	105.986	188.362	415.317	72.3148	158.078	197.341	197.711	536.248
MGG_08066	Profile_21	2.38343	1.47182	1.5869	0	0	0	0	0	12.3777	0	0	0	1.5247	9.55729	2.23922	46.1203	17.3809	18.141
MGG_08123	Profile_21	7.32323	4.63559	3.97966	0	21.416	11.5911	0	10.1932	18.3365	13.6934	13.724	20.2631	29.0405	35.7328	17.5338	39.4214	17.2228	23.5572
MGG_08206	Profile_21	3.9709	2.66848	8.19592	16.3972	18.0638	62.7341	48.568	23.1476	92.7979	26.9501	48.6185	37.2212	80.0166	70.6576	52.6951	84.6823	66.4395	63.53
MGG_08265	Profile_21	0.336542	0.863263	0.535186	0	0	0	0	8.69232	10.8898	0	0	7.48779	10.7313	28.4951	16.7453	19.2361	31.774	28.09
MGG_08266	Profile_21	4.22742	10.1284	7.27383	33.6661	19.7802	14.0513	47.8646	174.895	198.997	110.666	297.246	52.403	103.266	299.133	102.255	274.768	196.587	163.921
MGG_08300	Profile_21	13.63	29.8161	161.975	504.215	329.163	331.255	597.387	382.257	546.047	621.537	599.854	1285.35	2471.36	1357.24	2248.53	1023.32	1255.33	1899.64
MGG_08330	Profile_21	0.171904	0.421498	2.04731	0	21.1141	0	0	12.6263	0	47.2514	12.6285	31.076	28.9492	15.8974	23.4381	18.1498	12.3368	18.5114
MGG_08331	Profile_21	0.165376	0	0.891879	0	0	89.7818	0	0	34.7829	181.828	36.4468	173.396	515.58	415.54	31.9868	1970.58	642.105	121.397
MGG_08337	Profile_21	0.205564	0.241934	6.61472	27.5026	0	0	0	0	0	15.0676	24.1619	41.6201	39.0557	33.7546	91.252	51.4919	58.9338	162.083
MGG_08352	Profile_21	0.235401	0.461749	0.105793	0	0	0	0	2.47	0	0	8.64654	12.7664	63.0209	73.2725	19.4065	42.1915	146.086	22.2529
MGG_08401	Profile_21	0	0	2.22097	0	0	0	0	0	0	0	12.5187	6.16115	4.415	9.9936	1.621	100.903	17.5603	16.5294
MGG_08409	Profile_21	0.132413	0.259734	5.83187	0	5.42118	41.0778	0	2.77875	0	72.7926	19.4547	76.5981	116.639	157.098	142.33	418.254	599.52	617.156
MGG_08415	Profile_21	0.019722	0.0386856	0.28363	0	1.6149	0	5.21035	0.827754	2.76536	0	5.7953	17.1132	9.53793	5.87191	8.7548	2.9767	9.90749	3.85842
MGG_08428	Profile_21	0	0.343219	0.157273	0	0	0	184.905	29.3754	0	64.1268	0	63.2618	81.5986	83.6689	98.7554	25.3936	81.46	42.8619
MGG_08431	Profile_21	0.112627	0	0.911101	0	0	0	0	2.36354	7.89612	0	0	4.07203	23.3437	18.7987	3.92828	103.875	52.5376	32.2184
MGG_08435	Profile_21	0.105361	0	0.284107	0	8.62726	0	0	39.7989	14.7734	38.614	30.9602	38.0931	67.3326	113.12	100.223	65.2916	98.8779	81.9316
MGG_08436	Profile_21	0.197709	0.0881395	2.05172	0	0	8.36374	37.9873	7.54367	12.601	6.58716	2.64075	1.29966	18.316	23.1891	8.54852	16.668	26.2274	24.1121
MGG_08439	Profile_21	1.27254	0.69892	1.14381	0	0	0	0	4.27279	0	18.6551	0	3.68069	14.946	5.51095	7.74711	14.4051	15.4549	51.9678
MGG_08446	Profile_21	0.0874871	0.114406	3.19789	0	0	9.04689	0	9.7918	57.2469	42.7512	51.416	44.2833	80.0875	239.43	20.7128	682.877	219.963	147.284
MGG_08450	Profile_21	0.234977	0.322643	0.105603	0	0	0	31.0393	0.986224	0	0	3.45239	1.69912	6.49368	5.30005	4.61939	2.72814	3.71856	2.27924
MGG_08454	Profile_21	0.233962	0.753951	2.58361	22.3586	2.73679	10.3687	8.83005	77.1543	89.0434	24.4987	34.3748	29.0019	70.4291	95.2903	43.6628	123.254	143.733	101.491
MGG_08455	Profile_21	1.25675	5.32115	11.489	0	2.50991	4.75457	16.1961	64.3257	34.3839	22.4678	36.0287	35.4636	65.12	125.002	37.3218	188.484	113.373	118.425
MGG_08476	Profile_21	3.21563	1.96368	10.1979	40.587	4.96802	18.822	96.1737	86.5801	170.145	44.4719	80.2281	65.808	192.82	197.064	136.589	282.295	222.397	114.709
MGG_08494	Profile_21	0.298602	0.58572	8.14129	0	0	0	0	15.3176	0	0	14.624	7.19728	10.3149	22.1511	4.83921	45.3096	16.0567	37.7457
MGG_08496	Profile_21	0.0857642	0.0420575	1.23341	0	0	0	0	1.79981	12.0256	15.716	0	3.1008	30.3672	34.0465	5.98268	177.18	71.6492	39.0568
MGG_08497	Profile_21	0.0929507	0.27349	3.59255	20.7266	3.80554	0	73.6698	15.605	65.1664	17.0329	75.1121	57.1307	94.7217	91.8293	67.4925	89.5718	127.512	84.1243
MGG_08498	Profile_21	1.10999	0.150159	1.82339	59.7443	47.0118	178.111	20.224	151.008	177.107	547.082	382.407	279.538	1220.39	912.712	302.924	615.867	490.561	446.401
MGG_08500	Profile_21	0.151037	0.1111	3.63153	8.41978	34.0104	0	29.9269	4.7544	31.767	0	27.7389	5.46075	27.3917	46.3317	28.0161	107.736	48.2208	144.393
MGG_08521	Profile_21	0.182724	0.0448025	3.77749	0	0	7.08567	0	72.8565	19.2157	16.7417	40.2699	13.2127	37.8722	73.7738	22.0164	41.9652	76.4938	22.4552
MGG_08537	Profile_21	0.0548939	0	3.20714	0	0	0	0	11.5198	0	0	0	3.96937	10.4294	15.8485	6.96227	35.9295	27.0713	21.1179
MGG_08546	Profile_21	28.8739	13.4201	2.81417	0	0	35.9734	0	4.86693	48.7784	339.986	391.857	905.58	1231.76	984.485	857.434	553.839	902.174	310.555
MGG_08550	Profile_21	5.08636	3.81883	7.50408	0	2.87232	5.44109	18.5347	4.41683	14.7558	64.2799	0	30.4381	70.2817	41.4596	9.78789	181.183	53.7047	22.9527
MGG_08551	Profile_21	0.495587	0.594071	8.85955	4.09291	13.5267	2.8471	4.84922	66.2528	15.4422	0	83.6012	65.0354	49.7738	107.808	54.5916	43.9799	82.0753	38.7164
MGG_08568	Profile_21	4.51537	1.76543	5.29261	20.4093	9.99276	0	8.06022	7.68303	21.3896	11.1814	13.4477	11.0306	12.647	13.7631	8.12602	27.0978	24.9828	20.0132
MGG_08569	Profile_21	3.65299	1.89855	9.82227	41.7725	46.0182	43.5865	32.9943	23.5877	26.2673	68.6562	22.9365	27.0921	77.1159	115.776	19.6018	259.23	169.716	58.2086
MGG_08577	Profile_21	20.518	12.9312	32.3474	33.6	51.4098	62.3273	26.5392	158.108	56.3421	27.6121	66.4169	72.639	131.865	108.306	110.846	118.161	148.158	216.266
MGG_08583	Profile_21	1.97353	3.98729	3.01559	0	19.3918	0	15.6415	15.7379	13.8361	14.4657	26.0963	17.1247	49.0852	59.8269	23.2784	27.8107	21.8256	28.5196
MGG_08593	Profile_21	21.2489	53.2234	70.1034	78.0691	101.44	37.5966	177.875	155.987	124.616	9.87019	146.405	171.372	272.12	265.093	305.881	249.362	439.327	395.298
MGG_08594	Profile_21	1.85287	0.848929	1.50739	3.01578	8.85946	4.19566	3.57305	10.2175	3.79275	0	3.97418	7.82368	5.13915	7.93143	8.06211	7.16419	7.36657	9.91676
MGG_08647	Profile_21	2.48414	1.09637	1.82348	0	0	0	0	3.4754	5.80532	30.3473	6.08302	14.969	22.1683	19.0506	33.3446	40.6184	107.041	184.189
MGG_08659	Profile_21	0.890778	0.124807	14.412	0	0	0	0	0	17.8432	0	0	18.4034	15.3856	92.9974	4.84194	853.78	131.366	115.275
MGG_08695	Profile_21	0.98533	1.28851	2.03372	24.4127	11.9529	16.9819	38.565	24.5068	66.5215	26.7494	58.98	31.6663	85.7238	106.349	63.874	103.859	74.2716	75.8361
MGG_08696	Profile_21	0	0	0.782872	0	0	0	0	2.03089	0	0	7.10938	0	20.894	29.6866	7.05768	18.2583	17.719	8.75067
MGG_08698	Profile_21	0.0956579	0.187637	0.58467	0	0	2.96754	5.05436	7.22675	18.778	7.01159	11.2436	15.2174	21.1483	25.3736	19.1692	14.8544	22.7422	15.1289
MGG_08711	Profile_21	3.25877	2.54117	3.28923	0	6.56158	8.28647	35.2841	59.4181	59.9258	58.7368	43.1698	27.0408	77.9695	187.735	41.6702	327.761	157.041	209.69
MGG_08737	Profile_21	0.213122	0.298606	3.20183	40.7341	27.4232	33.0579	32.1741	19.1678	25.6143	22.3165	35.7862	26.4186	91.5008	123.886	62.9427	79.4901	65.0449	49.0033
MGG_08748	Profile_21	1.19198	1.92329	3.57707	17.1479	9.44541	8.9463	0	17.752	21.5659	21.1379	14.1234	13.9019	83.0158	82.3917	51.9377	67.4099	71.8515	84.0122
MGG_08752	Profile_21	0.0842887	0.041334	0.454571	0	0	6.53711	11.1341	1.76884	5.90935	15.4456	30.9602	0	34.2123	31.1794	5.87975	105.751	21.0939	22.0332
MGG_08776	Profile_21	1.62881	0.259053	0.69245	9.81625	37.8488	0	40.7055	33.2577	18.5179	48.4012	64.6791	35.0155	48.2823	83.0099	55.1358	89.5711	33.0506	99.3329
MGG_08777	Profile_21	1.26482	1.46201	1.03536	0	3.69882	0	5.96698	3.79183	0	0	3.31844	0	5.07139	10.3926	5.586	12.2264	8.2707	11.1768
MGG_08778	Profile_21	22.0908	14.8037	40.3448	78.5006	50.4462	34.129	162.761	35.0922	154.258	96.7662	96.9823	54.0945	96.5285	155.635	127.253	229.975	232.887	213.712
MGG_08779	Profile_21	0.882753	0.288593	1.11083	0	4.81883	9.12839	108.833	27.17	66.0144	129.409	181.577	29.7882	66.0703	168.314	57.8464	78.1483	237.268	163.414
MGG_08781	Profile_21	1.24426	0.101695	1.21159	0	25.471	32.1667	27.3934	13.0557	87.2333	76.0022	30.4688	14.9954	57.3093	86.0661	51.9463	47.1005	119.632	76.5399
MGG_08783	Profile_21	4.72285	4.13004	5.29066	10.3756	3.81006	0	0	6.83527	13.0487	0	6.83648	6.72924	6.83128	19.941	10.0326	31.8736	29.4113	26.3153
MGG_08784	Profile_21	2.83618	3.42771	2.74663	0	10.488	0	0	5.37589	17.9598	33.5304	2.68842	2.64625	3.16044	11.226	4.64151	10.8346	11.4144	13.116
MGG_08785	Profile_21	2.85365	3.79189	1.70998	0	12.5627	0	0	9.015	17.2099	11.2456	27.0498	2.21879	11.6596	25.4695	8.56185	26.2291	29.2481	15.5879
MGG_08786	Profile_21	4.28154	4.29323	1.34982	0	0	0	16.8827	6.70525	22.4009	11.7101	70.4176	11.5522	20.9712	72.3575	8.10499	169.718	63.0878	41.0784
MGG_08789	Profile_21	9.94195	0.843818	0.429625	0	0	0	0	4.01225	0	0	0	0	37.9761	45.7118	27.8864	31.3543	102.203	30.4896
MGG_08810	Profile_21	5.41137	18.8185	11.3932	89.9879	33.0447	25.6079	92.0777	58.5125	46.2976	47.0597	37.7318	38.4663	64.0002	56.6012	51.3004	63.4395	60.3873	75.9368
MGG_08904	Profile_21	8.0694	4.18989	16.9442	20.1609	46.2708	24.5424	11.9431	42.6909	44.3713	33.1359	56.4568	71.9156	74.1774	87.8951	49.5959	51.2067	60.435	34.5966
MGG_08927	Profile_21	3.80971	3.62591	6.36233	15.0801	9.22931	3.49665	29.7777	6.62298	18.9652	8.26174	26.4966	16.3006	29.5913	16.0675	14.0097	17.0776	23.6445	26.758
MGG_08936	Profile_21	0.384078	0.390146	1.44254	12.2348	3.36958	4.25537	3.6239	4.03004	7.69346	0	16.123	2.97564	10.6615	20.4202	10.0906	24.1077	9.69264	15.7183
MGG_08937	Profile_21	0.726896	0.598852	4.83487	0	0	18.0401	7.68153	36.6103	53.0001	63.9365	46.9915	21.0247	79.3477	215.372	41.1182	508.602	118.671	92.4963
MGG_08966	Profile_21	1.54308	0.958492	45.7703	0	0	23.9351	0	2.15882	21.6366	131.957	22.6716	89.2639	203.445	694.245	174.183	1006.1	1286.66	888.753
MGG_08971	Profile_21	0.224109	0.293067	131.203	0	0	127.461	19.7358	975.099	62.8479	301.16	54.8786	113.437	445.146	729.93	234.973	1965.45	2811.82	568.877
MGG_08984	Profile_21	0.951693	0.571466	3.02015	4.33089	11.1325	0	0	11.4124	5.44668	14.2363	25.6825	7.02213	16.7732	44.3339	12.3168	36.2487	23.1951	25.449
MGG_08985	Profile_21	2.61504	2.52785	4.98846	8.39014	13.8644	5.83633	54.6728	40.2701	34.2932	20.6848	55.2825	9.52268	17.8719	37.0028	14.078	65.8008	31.7109	50.6009
MGG_09030	Profile_21	4.11896	4.82078	0.962592	12.2462	0	8.51869	0	4.61006	23.102	10.0638	28.2416	25.813	60.7088	78.2885	20.5483	119.396	43.7082	21.805
MGG_09036	Profile_21	0.0476043	0	1.4976	0	0	44.3041	0	3.99601	73.4243	139.573	13.9885	58.5185	218.712	364.214	19.9245	2440.02	377.286	148.465
MGG_09061	Profile_21	0.190186	0.349742	1.7522	10.6022	15.573	3.68753	0	17.9602	13.3337	0	20.9573	10.3143	19.2989	37.7499	24.8754	34.9502	42.1275	29.2349
MGG_09087	Profile_21	0.084836	0	0	0	0	13.1591	0	0	0	0	0	0	19.0488	62.7637	11.2979	12.8045	28.0997	7.94999
MGG_09091	Profile_21	0.115164	0	0.879868	0	4.715	0	0	9.66712	0	21.1034	8.46023	0	4.97282	21.8198	24.4658	7.35395	16.1058	16.8507
MGG_09098	Profile_21	0.0745846	0.109726	0.268158	4.15782	1.5268	2.89225	0	12.5216	15.6871	88.8379	90.4061	64.7185	196.133	181.857	77.0964	154.896	99.6748	148.646
MGG_09099	Profile_21	0	0	0.630971	0	9.58012	0	0	0	0	0	0	4.23004	11.1144	22.1672	10.3873	16.64	11.841	17.2152
MGG_09100	Profile_21	0.729195	0.80457	16.2218	223.575	164.199	226.214	120.403	298.399	932.991	300.65	575.859	395.46	1141.4	1683.39	799.416	1101.26	1675.43	1036.53
MGG_09134	Profile_21	705.496	9.64105	787.39	0	41.2777	224.805	399.538	2364.39	1210.47	1131.6	592.524	1061.66	1742.48	2000.62	1100.51	5387.39	11592	12758.6
MGG_09147	Profile_21	0.168457	0.0550725	0.151415	0	0	0	0	0	0	0	0	0	24.2466	43.0626	7.83405	34.5528	20.5622	27.6949
MGG_09150	Profile_21	0.518657	2.75288	3.04394	0	0	9.46472	0	2.56101	17.1117	22.3629	0	2.20612	12.12	11.561	13.5434	9.43109	12.3511	10.5834
MGG_09162	Profile_21	3.03407	1.34152	1.76593	16.6365	2.03638	3.85756	13.1405	15.6569	13.9485	9.11447	7.30786	10.7898	74.7412	52.0557	40.2164	39.8461	52.4903	58.4264
MGG_09165	Profile_21	0.282991	0.173468	0.508725	0	0	0	0	5.93871	0	0	5.19729	5.11576	15.8855	18.8299	7.8514	17.3007	16.859	12.678
MGG_09188	Profile_21	3.74396	5.34436	14.7936	0	0	0	0	9.33493	10.3954	13.5855	21.7853	50.9286	18.5675	78.2601	128.116	40.4018	211.389	207.693
MGG_09307	Profile_21	0.387149	0.732288	1.39194	6.16632	2.26435	4.2894	0	2.32129	3.87749	0	12.1889	3.99924	57.7937	31.686	25.6035	20.3474	26.2573	17.367
MGG_09314	Profile_21	0.817682	0.040098	1.10244	0	0	12.6833	0	0	5.73265	14.9837	0	26.6069	148.292	99.5938	29.5567	344.613	132.409	85.2958
MGG_09352	Profile_21	0.140986	0.355565	37.4378	13.4734	23.0888	3.1241	0	33.8134	16.9446	44.289	100.613	69.9066	158.283	157.73	134.367	89.2394	169.633	105.86
MGG_09353	Profile_21	0.134781	0.105751	0.751105	0	6.62175	4.18123	14.2431	11.3138	7.55942	9.87924	23.7631	9.74598	20.9515	40.1288	2.39322	143.261	17.609	49.7235
MGG_09381	Profile_21	0.0446403	0	6.13903	0	0	0	0	0	0	0	0	0	4.62619	10.8744	6.51107	17.8808	19.9611	33.0257
MGG_09383	Profile_21	0.0395635	0.174612	1.1024	17.6441	11.3385	6.13678	10.4523	51.4761	24.9636	7.24987	23.2514	10.0129	43.734	51.044	19.5698	74.7577	28.7205	135.649
MGG_09418	Profile_21	0.171104	0.201377	1.1996	30.5229	19.6147	5.30807	18.0815	0	9.59668	37.6251	5.02788	39.592	86.8865	11.1149	29.2968	57.3618	49.9989	228.36
MGG_09433	Profile_21	1.97185	2.97528	4.96263	0	0	0	56.1013	10.1859	12.7609	11.118	4.45712	6.5808	15.719	27.3699	11.3503	28.7931	17.6957	16.0094
MGG_09439	Profile_21	0	0	0.0704585	17.4795	0	0	82.8376	3.29004	0	0	11.5172	11.3365	16.2472	39.6054	8.4508	22.2976	24.3775	17.1402
MGG_09445	Profile_21	2.83582	7.19065	8.20634	30.8461	5.66354	0	0	5.80596	24.2457	63.3724	0	25.007	47.1885	9.0485	26.756	52.8498	27.6824	134.919
MGG_09469	Profile_21	1.52079	1.16413	0.900179	8.27104	0	0	0	7.78402	26.0049	13.5941	5.44977	2.68214	39.0804	94.3729	16.2304	129.303	60.4739	93.4841
MGG_09555	Profile_21	3.56722	1.17359	4.58629	0	1.8487	7.00404	17.8941	8.52834	0	0	19.903	4.89769	11.6987	12.2219	15.1766	9.96085	11.5496	19.4869
MGG_09562	Profile_21	16.5422	20.219	24.7501	41.706	54.4533	96.7048	49.4127	66.2893	84.5044	45.698	64.1201	48.087	72.1475	77.4363	73.8015	66.4424	90.7843	92.7943
MGG_09601	Profile_21	0.088011	1.40987	1.34483	0	0	4.55053	23.2516	28.32	16.4542	21.5036	47.4136	23.3349	62.8322	142.401	47.999	107.59	101.328	62.8451
MGG_09607	Profile_21	0.0357612	0	0.771443	0	2.92823	0	0	1.50093	5.01432	0	52.5419	15.5153	17.9124	86.469	14.2873	65.7565	28.9544	25.516
MGG_09612	Profile_21	0.498729	0.633004	29.9554	6.54171	21.6198	9.10106	7.75052	92.3478	24.6813	10.7518	30.1723	31.8203	49.151	107.198	59.9057	142.247	189.376	112.475
MGG_09640	Profile_21	2.16929	1.33424	94.8149	40.9931	84.2979	45.6248	184.558	169.749	123.731	161.701	367.34	289.794	285.139	406.696	321.067	197.485	381.52	168.708
MGG_09667	Profile_21	0.348762	0.293191	13.7484	22.2197	4.07967	0	0	18.8202	13.9721	36.5197	29.281	18.0135	74.8679	141.148	98.2627	177.225	178.87	277.842
MGG_09668	Profile_21	0.262201	0.285733	3.6137	0	7.15661	0	7.69675	69.6974	4.08501	10.6772	21.4021	23.173	56.3579	100.145	45.0795	63.548	129.95	63.5586
MGG_09677	Profile_21	0.0652874	0.0960481	1.55509	14.5581	8.0189	10.1269	0	53.4335	13.7316	71.7822	19.1847	16.5232	53.5634	44.4724	30.8449	20.3713	26.8508	36.6549
MGG_09718	Profile_21	4.5685	7.41879	12.5883	33.4002	12.265	11.6169	0	22.0035	57.7573	13.724	0	24.3699	42.0409	37.5017	37.283	36.0311	43.6181	36.261
MGG_09719	Profile_21	5.15323	6.98513	6.80168	15.2704	9.81307	2.65558	22.6151	9.34127	16.804	18.8235	15.0924	28.4733	42.2857	42.0142	35.3938	79.0613	69.5604	46.1321
MGG_09726	Profile_21	1.14297	1.33117	2.85729	0	5.84934	11.0805	0	16.4902	15.0247	13.0903	36.7347	20.6619	56.1396	150.17	39.8651	189.462	109.433	59.3671
MGG_09728	Profile_21	10.3934	10.1628	10.3549	6.98062	2.56337	38.8467	16.5411	7.88349	30.7267	114.732	32.1966	24.9005	57.315	286.68	16.6761	1042.36	318.964	74.8331
MGG_09778	Profile_21	0.34899	0.473925	1.56842	0	10.9909	0	28.369	12.394	11.2925	9.83864	23.6655	27.1766	46.8312	32.6977	27.5792	24.7007	21.8344	22.6853
MGG_09804	Profile_21	2.61624	1.35559	19.2119	55.0361	72.7558	15.3136	52.1647	95.3036	103.823	90.456	29.0105	142.777	184.162	208.431	72.9381	261.627	1057.22	141.615
MGG_09806	Profile_21	0.26115	0.224112	4.6066	0	26.7297	15.1903	0	10.9607	13.7316	11.9637	4.79616	33.0465	67.0952	99.8421	55.2723	84.0434	78.8704	70.1434
MGG_09807	Profile_21	0	0.18305	0.419396	0	0	0	0	15.6669	0	0	0	0	12.8946	47.9912	19.5292	34.6708	37.9503	24.5473
MGG_09817	Profile_21	0.0589288	0.0385305	3.90193	8.76017	19.3011	0	25.9473	5.77104	2.75428	0	17.3162	14.2038	30.874	37.3941	25.91	28.9065	57.7247	28.6445
MGG_09818	Profile_21	0.0738121	0.0361964	5.57298	24.6885	15.1099	0	29.2506	10.8429	36.224	27.0516	37.9568	42.6988	42.7088	40.623	39.3191	31.2796	93.0396	33.9173
MGG_09844	Profile_21	0	0.102236	22.393	0	0	32.3378	0	0	58.4649	0	0	67.8382	115.228	97.8097	99.8178	146.894	531.905	328.182
MGG_09845	Profile_21	3.20337	3.41899	2.54057	0	7.71476	14.6142	0	3.95438	0	0	13.8428	0	9.76393	11.9007	4.77987	56.0613	47.3305	40.1181
MGG_09875	Profile_21	0.961821	1.02194	4.1425	35.7453	105.009	12.4325	116.464	267.442	78.6705	102.813	153.091	89.8344	834.094	769.068	542.09	426.613	1038.92	827.992
MGG_09956	Profile_21	6.6646	5.56933	27.6903	22.7466	23.6663	31.6458	49.4079	69.2165	66.7494	18.6928	77.4363	109.415	142.128	140.66	167.223	86.2108	110.843	171.844
MGG_09972	Profile_21	0.422725	0.669734	1.28602	0	2.66262	10.0877	0	9.5535	4.55948	0	14.3328	7.05397	12.3561	21.4167	7.01117	7.17314	30.3968	3.52834
MGG_09988	Profile_21	0.768514	1.02782	5.33776	0	11.4415	21.6738	27.6864	5.86461	34.2869	76.815	61.5892	42.9414	303.488	238.583	47.6283	795.533	197.02	96.4254
MGG_09994	Profile_21	1.23036	2.34818	1.9129	0	13.6143	0	0	4.18699	0	0	0	14.4271	22.974	0	3.16315	22.5854	10.5247	100.373
MGG_10049	Profile_21	5.26277	4.51057	20.2	42.289	34.9404	0	25.0517	57.7084	26.5921	104.258	69.6604	92.5663	75.3398	70.1536	73.9646	81.6757	102.164	51.5234
MGG_10112	Profile_21	0.0632165	0	0.625035	0	0	0	0	0	4.43201	0	9.28805	0	6.55128	12.5478	2.40535	28.4867	9.7133	12.3157
MGG_10115	Profile_21	1.27473	1.40111	9.4625	14.7024	12.5974	23.8635	17.4191	34.1304	43.1438	0	41.9785	76.2831	56.9411	70.79	57.7015	94.6682	99.4484	117.034
MGG_10189	Profile_21	13.0147	19.3908	41.7424	26.4306	19.4113	14.7085	0	38.804	86.4243	52.1289	69.6604	63.4251	156.002	262.648	44.048	599.15	300.385	211.979
MGG_10234	Profile_21	0.101539	0	2.82929	0	0	0	0	8.52343	14.2376	37.2135	14.9186	36.7115	117.504	156.655	41.8548	171.529	130.792	101.329
MGG_10244	Profile_21	0	0	0.408376	0	0	0	0	34.3243	50.9647	66.6047	0	19.7119	257.394	229.552	84.1315	905.316	698.096	131.015
MGG_10245	Profile_21	0.0565845	0	0.254301	0	0	8.77696	0	16.6244	0	0	0	0	50.8213	56.6676	21.1713	136.401	108.496	27.536
MGG_10328	Profile_21	2.14763	3.53563	6.82523	8.5516	21.9818	11.8973	10.1318	22.5346	5.3774	14.0552	16.9039	13.8656	13.9103	32.8707	20.6722	31.9473	19.6185	35.4969
MGG_10330	Profile_21	0.947711	1.23932	1.5094	3.70746	0	0	0	6.97832	0	0	2.44284	8.41583	49.1068	37.6521	12.5471	67.4907	35.6432	41.5486
MGG_10333	Profile_21	0.69295	0.572316	2.85199	0	14.9318	5.65711	0	13.7766	5.11386	13.3664	16.0755	18.4605	17.0081	16.4525	13.4145	22.8656	20.5362	22.1251
MGG_10334	Profile_21	9.82249	29.5206	8.46741	70.4473	25.8691	31.1846	45.5263	77.1481	52.3528	63.1557	118.154	116.3	179.08	140.964	101.631	88.9072	129.43	112.945
MGG_10337	Profile_21	0.0410841	0	0.70163	0	0	0	0	10.3461	5.76069	45.1711	6.03626	8.91236	3.54804	16.3095	8.07667	3.63709	9.97924	6.88946
MGG_10394	Profile_21	0.0687618	0.101159	0.154514	7.66643	0	5.3329	18.1661	30.303	4.82079	0	5.0514	12.4304	68.8843	54.9041	26.8176	101.988	55.1043	57.9931
MGG_10402	Profile_21	0.480174	0.647544	14.9711	0	9.82953	0	15.8571	37.7876	12.6241	0	17.6373	26.041	21.7707	21.932	6.09012	102.57	41.5838	71.5415
MGG_10407	Profile_21	0	0	0.228169	0	0	7.87501	0	14.916	7.11878	0	22.378	25.6981	49.1063	73.7471	39.923	32.2723	40.4522	47.7433
MGG_10408	Profile_21	0.039116	0	0	0	0	0	0	22.9843	0	0	5.7471	48.084	106.072	159.87	89.3005	40.3622	131.001	52.2825
MGG_10425	Profile_21	0.11306	0	0.152434	0	0	0	0	0	0	0	0	24.5261	49.7961	53.553	69.1886	31.0115	153.122	47.677
MGG_10429	Profile_21	2.26718	2.92416	6.08556	13.8506	10.1722	0	0	13.035	13.0643	22.7645	9.12614	13.4745	47.2052	10.6478	22.0586	16.0459	23.317	40.0304
MGG_10440	Profile_21	16.0201	24.2822	23.5627	68.3682	56.4877	23.779	40.5008	125.468	300.938	28.0921	101.357	72.0541	229.039	221.992	180.825	156.629	274.903	172.391
MGG_10441	Profile_21	9.74058	7.22182	5.99314	51.7144	0	44.9668	61.2704	53.5362	121.946	127.495	51.1118	25.155	99.1415	58.0648	56.623	80.6946	89.4065	60.7192
MGG_10443	Profile_21	14.2594	6.48155	1.85056	0	4.16257	3.94261	0	6.40086	10.692	9.31544	7.46899	14.7037	15.8047	23.1619	8.05944	84.511	34.9388	17.2166
MGG_10469	Profile_21	0.465016	0.282332	1.45296	0	5.43956	3.43475	0	6.50574	9.31474	0	19.5207	4.80361	8.41427	15.1837	14.3234	10.3158	11.776	18.2753
MGG_10474	Profile_21	0.314182	0.15407	6.88347	43.7862	0	6.09169	0	23.0765	38.547	14.3932	34.6208	5.67962	16.2797	44.9997	16.4374	55.9698	46.3956	89.682
MGG_10475	Profile_21	0.0821682	0.0402941	1.66176	0	0	0	0	8.62171	11.5214	15.057	36.2176	0	9.93451	18.9042	9.11882	14.8465	18.3709	18.1017
MGG_10481	Profile_21	0.0212013	0.0207937	0.304905	0	0	0	0	1.33476	1.4864	0	1.5575	0.766533	0.732383	6.12108	1.00837	8.10764	6.78832	4.87981
MGG_10482	Profile_21	0.171737	0.056145	0.720364	0	0	0	0	0	0	0	4.2054	8.27886	4.44939	37.7034	11.7984	45.6106	34.1301	26.0225
MGG_10484	Profile_21	2.94974	0.698315	3.83986	11.3405	20.8218	39.4432	0	23.48	14.2622	93.1947	44.8333	51.4851	115.073	275.309	100.948	243.568	406.345	477.757
MGG_10486	Profile_21	1.48485	1.30856	4.31339	4.79853	3.52417	0	0	5.41918	9.05221	7.88676	3.16175	7.78037	4.08856	5.04801	5.4587	22.9859	7.60298	48.0799
MGG_10499	Profile_21	0.379571	0.289545	4.01825	0	3.45338	0	0	12.3908	17.7408	0	18.5894	6.09927	20.3964	26.6356	13.9076	50.9854	26.7744	44.306
MGG_10532	Profile_21	0.0423874	0.0415724	2.81935	0	0	13.1496	0	3.55809	11.8869	0	12.4555	24.5202	29.2848	19.8863	12.3649	11.1344	16.3017	9.12892
MGG_10557	Profile_21	0	0.0965844	0.177031	0	0	0	0	16.5329	55.2331	36.0915	0	21.3628	34.0184	54.198	27.4782	19.1511	81.0021	13.7616
MGG_10561	Profile_21	0.103688	0	5.07935	0	0	0	0	0	7.26944	0	0	0	0	6.54851	1.3151	27.6132	12.9745	39.378
MGG_10591	Profile_21	14.0092	15.3351	35.3707	29.2494	51.5557	32.5543	41.5851	51.751	22.0711	28.8442	61.6717	77.7773	139.562	87.1031	100.819	89.4345	93.3636	149.49
MGG_10601	Profile_21	0.350109	0.36979	2.68697	6.00531	0	0	0	2.26068	0	0	3.95689	3.89482	3.25614	19.6815	6.31914	26.6951	22.0035	35.0668
MGG_10618	Profile_21	0.53253	0.156687	1.72317	0	0	8.2602	0	2.23508	0	78.0674	0	23.1043	113.134	114.83	20.9379	348.401	129.938	42.4617
MGG_10647	Profile_21	0.209595	0.46252	0.753566	0	4.29056	0	0	10.9961	14.6944	19.2038	15.3973	18.9447	19.0057	28.838	21.9311	27.2241	20.2483	23.3454
MGG_10650	Profile_21	29.6987	60.6331	11.2588	0	0	0	0	8.4795	56.6567	0	118.734	292.178	397.805	29.1645	33.3112	438.341	243.879	714.118
MGG_10662	Profile_21	5.08686	7.8747	7.56733	15.809	30.4776	21.994	18.7302	26.7806	49.7048	45.4707	54.6867	30.7593	53.8797	64.2848	29.7859	68.9371	43.8672	65.5926
MGG_10663	Profile_21	0.446952	0.236039	1.26702	0	0	0	0	1.443	0	0	0	9.94431	4.15681	13.6485	5.01467	17.0645	4.42859	10.5699
MGG_10692	Profile_21	5.84356	6.92728	7.83295	0	16.6431	11.8227	20.1366	68.2464	32.0622	9.31142	33.5959	31.2318	43.0052	70.8309	32.7072	70.2418	76.8135	105.385
MGG_10704	Profile_21	0.280226	0.164902	2.16614	12.4972	4.58914	8.69329	29.6131	16.4659	7.85848	20.5401	32.9376	44.5788	69.6972	38.9352	57.5771	30.9081	37.3333	72.8829
MGG_10712	Profile_21	0.348393	0.128135	5.63668	9.71081	10.6978	101.325	0	0	42.7443	383.051	108.773	160.601	373.836	726.099	35.3498	3911.82	846.48	846.985
MGG_10716	Profile_21	1.72023	0.992442	14.0978	11.2819	0	0	13.3667	14.8647	21.2828	0	7.43364	7.31703	35.8291	61.6248	23.4222	77.319	52.0438	124.936
MGG_10730	Profile_21	2.4409	1.2337	1.18448	3.33917	19.619	6.96836	3.9562	67.2507	31.496	10.9764	33.0026	6.49699	31.8136	69.4449	15.2892	87.3654	10.9121	61.745
MGG_10754	Profile_21	0.0646769	0	0	0	0	0	0	0	0	0	0	18.7071	13.4053	157.553	113.202	60.9179	116.872	69.1153
MGG_10755	Profile_21	0	0	0.0527384	0	0	0	0	0	0	0	0	0	23.3087	107.992	47.6269	69.3139	71.5829	19.4854
MGG_10756	Profile_21	0	0.0748357	0.994465	0	0	0	0	0	0	13.9822	0	0	2.63582	32.0116	10.1615	7.53009	19.5167	9.72196
MGG_10757	Profile_21	0	0.0516674	0.189404	0	0	0	0	4.4221	7.38669	0	7.74005	19.0466	27.297	91.2567	51.7819	13.6088	36.546	22.0852
MGG_10781	Profile_21	0.0999853	0.0980627	2.87586	0	0	0	0	0	0	0	0	21.6898	31.0852	32.4753	20.29	66.1685	36.7973	11.9997
MGG_10785	Profile_21	0.0628113	0.0616035	0	0	0	0	0	10.545	8.80721	23.0199	18.457	9.08375	22.7825	23.8013	18.3228	7.83947	11.9049	15.1798
MGG_10792	Profile_21	5.56134	4.45876	21.1851	9.84204	7.22824	0	58.3035	27.7875	92.8327	48.5284	38.9094	15.9579	42.6916	82.0334	52.0618	139.45	118.986	103.404
MGG_10860	Profile_21	0.226447	0.194331	0.483405	6.31179	2.31777	4.39059	0	9.50422	0	0	4.15883	4.09359	7.33353	9.19377	9.3342	11.2969	13.2821	12.0063
MGG_10865	Profile_21	1.61453	3.24888	6.00498	18.6216	52.4253	30.2248	22.0626	144.874	31.2256	51.01	151.327	152.979	120.2	195.646	107.506	39.591	404.666	110.568
MGG_10893	Profile_21	3.07567	8.56418	4.51222	0	2.89477	5.48362	37.3591	8.90271	49.5703	12.9565	124.66	17.8944	13.4335	68.5763	4.03544	197.735	10.1484	180.233
MGG_10916	Profile_21	0.958006	1.18684	0.589168	11.2432	4.12865	3.91049	13.3208	0	10.6049	9.23954	33.3366	34.6367	76.2022	32.5263	59.7934	5.3784	27.6491	32.3703
MGG_10921	Profile_21	6.58159	5.9585	48.6914	70.5576	25.9096	9.81621	83.5955	45.154	26.6207	0	111.577	114.402	61.2111	175.858	101.535	211.975	217.765	758.363
MGG_10926	Profile_21	1.95609	3.09088	12.6981	12.1161	4.44918	33.7126	28.7099	31.9274	76.1881	39.8274	47.8996	15.7161	73.2024	91.6731	70.6378	70.1822	120.582	83.0769
MGG_10927	Profile_21	0	0	0.404934	0	0	0	0	0	0	0	0	0	3.89061	15.7503	2.85693	25.0083	8.49721	37.0326
MGG_10973	Profile_21	2.7651	2.7765	6.45014	14.6804	10.7817	61.2716	0	22.1056	9.2313	24.1283	48.3645	19.0423	19.3311	26.1354	26.3026	15.4785	19.9892	17.9672
MGG_11021	Profile_21	3.54512	3.7764	6.58642	11.347	4.16677	5.26212	0	18.5101	9.51361	12.4331	4.98436	3.67963	7.32436	37.4943	8.28271	36.187	23.5346	46.738
MGG_11036	Profile_21	0.569951	0.830018	3.2911	0	2.82844	24.1109	0	7.24892	16.9521	75.9575	12.6879	17.4843	102.321	132.452	26.9436	593.674	92.3251	90.8058
MGG_11091	Profile_21	3.60118	4.1069	26.7983	0	20.5727	0	0	10.545	11.7429	30.6932	24.6094	42.3908	328.357	419.357	107.281	257.183	276.624	200.47
MGG_11124	Profile_21	0.437736	0.660491	2.84497	7.50836	2.75717	5.22294	0	7.06625	0	24.6811	19.789	9.73928	36.6399	85.6707	12.1714	88.9388	16.4816	128.098
MGG_11210	Profile_21	0.988512	2.23479	3.91547	0	2.74381	12.9941	8.85269	31.6441	39.9374	36.8423	46.7711	36.3454	41.9607	97.3487	19.5499	153.94	90.5182	74.1234
MGG_11223	Profile_21	1.0123	1.41288	2.34473	0	3.18809	0	10.2861	8.17064	5.4593	14.2693	0	22.5229	40.349	34.0739	21.4809	74.9822	43.7035	29.8287
MGG_11289	Profile_21	0.617085	1.11874	1.51271	0	6.1247	11.6021	0	10.2029	2.62199	0	19.2319	1.35216	8.72046	28.1748	6.40356	37.3151	13.2477	32.741
MGG_11410	Profile_21	8.15652	9.89434	33.6279	33.5039	21.091	26.6353	56.707	40.54	9.02908	39.333	18.922	49.6671	64.1375	93.7305	92.4247	64.2333	106.367	151.705
MGG_11489	Profile_21	1.52984	1.58934	3.17796	0	8.35121	0	0	14.7443	4.76689	0	4.99493	1.63886	3.52315	13.8026	6.68334	12.1701	11.469	14.3455
MGG_11536	Profile_21	7.51636	3.5521	2.2297	0	0	15.3912	0	3.12346	0	27.2742	10.934	8.96876	71.1243	63.562	11.9557	218.779	98.9633	42.618
MGG_11676	Profile_21	18.24	16.6381	7.12392	0	13.3352	21.0509	21.5125	25.0627	45.6706	29.843	35.8915	49.0673	64.2274	68.5689	65.7529	66.6115	70.7741	114.906
MGG_11697	Profile_21	0.0663934	0.162792	0.358061	0	0	0	8.77021	0	0	0	0	0	4.01363	4.49263	0.421038	18.4039	9.46839	15.4452
MGG_11754	Profile_21	1.422	1.02884	4.37921	0	5.72642	3.61588	0	4.89202	0	0	20.5501	15.1708	4.02636	20.6115	10.6438	35.2522	9.90901	55.0727
MGG_11813	Profile_21	0.844703	0.276154	3.79625	12.5571	32.2778	0	0	11.8177	23.6884	0	16.5477	52.9363	61.2771	18.2907	38.2115	91.1252	23.2119	570.117
MGG_11852	Profile_21	0.0894845	0.175528	0.321728	0	7.32726	13.8802	0	3.75576	0	0	13.1475	6.47062	12.3647	61.3587	31.211	40.2587	36.0613	25.8924
MGG_11859	Profile_21	0.119576	0.234553	3.18854	0	0	6.18255	0	3.34581	5.58885	0	17.5686	2.88217	8.26128	54.6612	19.9685	59.4655	52.9552	51.3746
MGG_11869	Profile_21	6.60833	9.46115	26.5585	33.8749	31.0983	11.782	20.0672	19.1282	138.458	27.838	66.9604	87.88	76.0931	58.9366	85.2595	52.9132	47.1034	94.9068
MGG_11870	Profile_21	0.516062	0.68134	3.06858	75.2408	37.3809	89.2838	104.875	58.3144	80.71	21.823	52.4922	109.079	154.957	154.186	112.151	69.1626	311.696	148.703
MGG_11877	Profile_21	16.0005	10.9895	13.8016	10.282	15.1028	28.6094	36.546	36.7711	51.7242	0	20.3244	23.3399	80.4395	45.3465	52.0499	32.2553	42.51	45.6364
MGG_11899	Profile_21	3.10017	1.78672	5.54437	7.12672	22.2447	9.91494	12.6654	36.8889	17.9256	11.7133	23.4789	12.7108	16.8367	25.8078	22.5988	21.8467	22.6131	29.2934
MGG_11913	Profile_21	0.169245	0.539468	5.09613	23.5869	6.92913	13.126	11.1782	6.21545	5.93274	0	9.32482	9.17854	15.7122	10.4979	10.8669	23.027	10.1605	74.6738
MGG_11945	Profile_21	0.407424	0.319672	13.6596	4.54248	21.6847	6.31965	32.2912	26.505	25.7075	7.46591	71.8328	36.826	51.7225	46.8675	28.1625	76.5715	55.554	91.9329
MGG_11999	Profile_21	0.379544	0.446695	1.19402	0	3.10782	0	30.0814	6.37194	10.6437	55.6401	139.411	148.202	189.454	204.775	115.772	205.898	182.774	83.6762
MGG_12016	Profile_21	0.0826882	0.162197	2.45267	0	6.77076	0	0	13.882	11.5943	0	0	0	31.4204	30.5873	7.8656	33.121	23.7366	57.5037
MGG_12025	Profile_21	1.73516	0.951004	2.66054	11.3799	0	0	0	8.56782	7.15586	18.7037	0	3.69027	7.9332	15.1946	0.647273	100.876	25.0739	12.837
MGG_12068	Profile_21	0.0414315	0.243809	0.521363	0	10.1776	25.7062	0	33.0396	23.2376	136.659	182.619	194.734	1258.76	1067.96	709.926	594.252	837.34	1075.6
MGG_12119	Profile_21	1.95588	1.80543	4.31748	6.4137	4.71038	4.46148	30.3954	7.24325	4.03305	0	4.22597	10.3992	10.9295	14.5323	15.3218	12.7733	14.2375	17.3071
MGG_12173	Profile_21	4.48842	3.71785	6.71	5.18576	11.4257	18.0365	18.432	18.5455	9.78269	25.5696	17.0844	16.8164	15.2639	20.1429	20.9422	20.9256	24.8635	30.6253
MGG_12291	Profile_21	0.500859	0.51462	0.793194	0	0	3.6995	0	6.00617	0	17.482	10.5126	22.4201	55.6128	74.0234	32.8211	34.6136	34.0132	30.859
MGG_12321	Profile_21	2.70796	4.03976	2.85677	0	15.1714	8.84292	22.5921	15.5529	7.99374	5.22342	25.1284	21.6424	25.3555	24.1747	25.2168	12.1623	24.6266	18.9795
MGG_12442	Profile_21	0.347672	0.375085	0.781251	0	2.84684	5.39282	0	2.91843	4.87495	25.4839	5.10816	25.1401	12.6105	19.448	16.7564	29.1641	17.3376	19.4339
MGG_12489	Profile_21	0	0.296838	0.170025	0	0	11.7365	0	0	0	0	0	0	21.5636	26.9652	1.4395	111.732	36.8967	13.9945
MGG_12513	Profile_21	0.460616	0.205345	2.70994	0	13.7151	0	22.1254	8.78751	5.87147	0	12.3047	6.05583	12.2953	20.0233	11.153	17.6236	15.3338	20.997
MGG_12627	Profile_21	9.62112	7.57983	12.3338	17.585	54.8881	42.8134	20.8344	47.9936	27.6444	43.3534	75.3136	48.471	64.7	70.0836	77.0164	66.7244	66.8985	56.139
MGG_12633	Profile_21	1.52852	2.49855	6.76768	44.1826	11.5889	13.1718	0	15.4444	19.8448	0	20.7942	10.234	16.6227	16.0891	25.31	13.3509	19.845	22.2442
MGG_12647	Profile_21	2.11046	2.79775	13.1745	46.5429	17.0912	10.792	12.2541	20.4411	22.7632	16.9993	20.4447	33.54	37.6537	33.2695	32.7972	34.6339	25.435	74.0832
MGG_12696	Profile_21	0.0708329	0.0694709	2.48302	0	0	0	0	0	9.93198	0	20.8142	30.7315	36.703	14.6986	8.98384	161.291	97.2353	114.822
MGG_12722	Profile_21	0.942169	0.792045	1.20979	6.00256	0	0	21.3352	6.77894	3.77452	9.86567	7.91016	29.1978	58.5836	37.1592	38.4096	27.2298	62.3643	19.9152
MGG_12733	Profile_21	4.65049	0.732023	1.29013	0	0	0	0	0	8.05034	21.0416	16.8709	16.6062	50.5741	79.7716	4.3691	481.523	116.425	71.3586
MGG_12798	Profile_21	2.49096	5.61	1.6585	10.2861	13.2201	0	12.1868	30.0092	9.7021	8.45297	16.9437	11.6745	14.7397	38.4972	14.4802	16.4017	25.7621	21.6516
MGG_12858	Profile_21	0.864578	0.605681	31.6397	9.18039	10.1135	25.5442	10.8768	48.383	86.5919	90.532	54.4405	38.7014	63.9989	129.264	38.9017	251.307	208.868	167.319
MGG_12880	Profile_21	0	0	0.160946	0	1.62911	6.17209	0	2.50511	2.78969	0	0	0	7.21639	13.2832	6.43462	12.0116	7.76143	6.99973
MGG_12942	Profile_21	1.50747	1.47848	4.3359	0	0	0	0	25.308	126.824	110.495	0	65.403	41.6594	97.9254	30.5911	187.272	169.766	189.841
MGG_12962	Profile_21	9.63248	4.41822	15.2635	37.0328	20.3984	19.3205	27.4224	25.2678	14.5543	15.2165	48.8016	21.0158	31.9121	37.8343	32.5173	54.7125	39.7286	48.976
MGG_13012	Profile_21	11.379	7.49178	78.6975	35.2409	56.0772	65.3711	139.176	64.1205	140.347	173.763	30.9602	60.949	212.917	268.542	181.07	200.768	371.18	258.873
MGG_13017	Profile_21	2.58257	2.94264	6.41773	16.9375	6.21965	0	10.0336	20.7222	10.6506	0	16.7401	19.2237	21.6472	21.2446	26.4931	14.4409	14.117	12.6751
MGG_13025	Profile_21	0.678072	0.221678	2.16703	11.2	20.5639	0	0	30.5675	3.52138	18.408	29.5186	25.4236	45.9793	51.2076	53.8301	40.0553	56.0561	41.9898
MGG_13026	Profile_21	2.32474	1.44002	11.2726	13.6416	20.0375	0	96.9743	38.5151	68.6247	0	26.9653	22.1186	64.4562	51.3319	25.2174	124.743	91.0727	52.5015
MGG_13188	Profile_21	8.63582	5.41401	20.2426	105.723	80.4184	26.2652	71.5763	96.6545	90.2232	74.4699	54.7332	97.9538	200.633	146.051	233.018	197.235	159.783	470.47
MGG_13224	Profile_21	3.5588	2.12214	6.42315	6.34847	2.33124	0	7.52157	23.8986	7.98407	10.4342	4.183	6.17607	14.2605	11.8159	11.1939	14.3375	13.4641	21.0629
MGG_13241	Profile_21	0.351143	0.590384	1.62319	0	0	77.8094	13.2526	8.42162	21.1012	147.076	66.3319	25.3911	67.5811	393.749	8.58908	2355.98	164.399	222.422
MGG_13252	Profile_21	11.5857	5.77213	74.5574	0	0	4.77949	0	12.9326	8.64103	11.2928	9.05439	13.3685	124.004	191.822	64.6785	163.714	119.297	91.7919
MGG_13262	Profile_21	0.710201	2.50321	1.79537	14.8467	7.26917	0	11.7267	5.58898	0	8.13387	13.0432	14.4435	39.8666	32.6387	26.319	33.8842	35.3671	19.3748
MGG_13286	Profile_21	1.30137	0.750793	3.23393	0	12.5365	11.874	30.336	38.5552	16.1007	14.0277	16.8709	22.1416	28.4273	43.5118	26.7	89.3221	30.0042	285.623
MGG_13291	Profile_21	0.114529	0.0561632	0.223042	8.51272	0	0	0	4.00574	2.67648	20.987	2.80451	11.0421	20.1112	18.255	9.80493	8.47685	38.2859	8.41025
MGG_13292	Profile_21	4.10693	3.44208	18.0994	5.55021	10.1905	15.4433	6.5758	29.251	17.4504	9.12219	25.5992	17.9983	61.9071	32.3378	35.6729	48.9828	43.695	58.5168
MGG_13334	Profile_21	0.73881	0.592857	0.201233	0	0	3.47268	5.91472	9.39655	18.8352	16.4102	26.315	30.7588	34.0288	53.5277	25.2718	24.4986	16.9733	36.9174
MGG_13464	Profile_21	5.96326	12.5466	749.466	0	10.1305	3.83807	0	4.1541	6.93901	9.06844	58.1676	12.5246	13.2487	23.8872	3.92287	30.7391	32.3277	17.655
MGG_13549	Profile_21	1.31444	1.17197	1.7185	0	0	9.26754	15.7846	5.01531	16.7552	0	17.5567	4.32032	23.7351	24.7965	3.78892	137.695	26.8261	24.262
MGG_13562	Profile_21	1.68672	1.65429	1.73528	0	0	9.45655	0	4.26466	14.2474	22.3435	5.97158	5.8779	20.7091	52.2545	6.83027	119.328	16.0425	16.705
MGG_13573	Profile_21	0.822576	0.717119	1.97163	5.09506	3.74194	3.54421	0	1.91802	16.0193	16.7482	6.71426	11.5656	6.31449	7.83378	3.62252	22.6156	7.6103	20.8862
MGG_13584	Profile_21	0.160194	0.104743	1.53588	0	0	0	0	6.72352	7.48733	19.57	0	5.79182	9.68412	38.3008	12.3599	19.4514	34.5874	21.2009
MGG_13622	Profile_21	0.260139	0.533467	19.8536	0	15.4916	0	31.239	89.3315	26.5279	17.3344	31.2715	30.781	57.1854	84.0664	36.5931	92.2898	193.565	78.0706
MGG_13626	Profile_21	15.2082	19.5745	15.2801	37.164	34.1177	64.6298	22.0157	31.4781	40.8964	91.6227	97.9492	72.3095	623.231	394.721	94.5946	854.556	457.578	117.137
MGG_13765	Profile_21	0.282953	0.616694	1.24338	0	10.2973	24.3831	0	10.5563	8.81663	11.5223	27.7152	29.5538	115.12	82.8264	86.5283	62.2353	84.9274	92.6752
MGG_13777	Profile_21	2.00818	3.39581	5.47734	30.8824	17.0106	10.7412	36.589	5.8128	9.70971	25.3788	0	25.0365	25.1171	21.2422	13.1742	33.4657	23.064	51.4583
MGG_13796	Profile_21	0.829995	1.62807	1.80291	30.8461	5.66354	10.7285	0	14.5149	19.3966	25.349	10.1622	5.00141	15.5304	16.2249	18.4222	18.771	12.6003	19.1036
MGG_13801	Profile_21	5.08052	10.5156	3.9862	11.3667	9.73933	13.1781	4.48903	24.2474	14.2952	62.2735	49.93	36.8601	127.958	93.9749	65.4068	113.213	66.849	103.471
MGG_13809	Profile_21	3.32062	3.6127	2.93577	0	5.94322	8.44376	4.79384	3.80792	5.08861	26.6008	18.6621	19.6815	83.3671	60.9012	18.1812	130.143	89.5523	64.0489
MGG_13894	Profile_21	0	0	0.230633	0	0	0	0	2.69234	0	0	9.42487	11.5963	11.0796	19.3883	12.4073	7.58733	16.9388	8.1205
MGG_13912	Profile_21	0.341017	0.969933	5.60929	0	0	0	0	1.43128	0	0	10.0208	7.39767	41.2305	27.6906	24.6535	36.9698	59.1122	35.3206
MGG_13946	Profile_21	0.542022	0.1772	2.85818	0	0	0	0	3.03323	0	13.2432	0	2.6129	6.24124	26.4074	5.27049	45.9913	20.2804	40.0403
MGG_14002	Profile_21	0.2111	0.379575	0.980347	0	0	5.45737	0	2.95336	9.8666	0	10.3386	12.7205	21.8768	11.4276	16.0645	8.88458	22.595	14.9812
MGG_14055	Profile_21	0.0426952	0	1.61179	0	0	0	0	7.16785	17.9598	46.9425	138.006	86.444	135.688	263.866	109.114	197.103	128.14	246.095
MGG_14097	Profile_21	0.406392	0.425149	0.462688	6.04129	0	0	7.15763	2.27422	3.79887	0	3.98059	17.6317	7.95513	9.53306	10.3087	8.80749	16.9006	6.90393
MGG_14099	Profile_21	0.231918	0.303279	0.416914	0	0	0	0	4.86693	5.41982	0	0	2.795	8.01143	9.76464	2.69633	16.8289	17.9951	5.90988
MGG_14129	Profile_21	6.78122	12.6915	25.4433	0	20.3768	9.65001	32.8721	52.2229	52.34	0	109.688	53.9834	96.7094	94.2986	51.6832	105.999	93.9885	81.1084
MGG_14140	Profile_21	0.0463289	0	0.166568	10.3307	3.79355	0	0	1.94447	25.9844	0	6.80685	6.70007	16.0039	20.0635	14.1023	19.2295	26.8542	21.5551
MGG_14162	Profile_21	4.56487	3.93568	17.5192	18.9377	13.9083	9.88002	72.9204	46.3387	50.6104	93.3765	127.899	128.964	93.5137	169.531	108.119	152.773	95.5254	52.4988
MGG_14184	Profile_21	0.225039	0.606957	0.404546	0	0	8.72657	0	9.4451	15.7771	0	16.5318	0	20.4062	31.978	8.56259	100.999	57.2495	23.0307
MGG_14243	Profile_21	0.0984779	0	1.28348	10.9796	8.06367	0	104.067	33.0658	27.6166	72.183	72.3441	92.5721	106.307	89.2934	136.142	34.5864	87.1634	71.8032
MGG_14292	Profile_21	5.40859	3.07666	9.55273	0	15.5005	8.38939	28.5778	28.3755	22.7513	29.7331	27.8129	11.7328	81.2733	114.186	41.1587	83.9489	52.3006	62.5546
MGG_14303	Profile_21	6.98617	15.1795	9.11323	15.9776	17.6015	22.2285	0	34.5846	50.2349	39.3905	31.5828	18.1343	89.7258	117.658	37.9418	207.145	108.777	74.6264
MGG_14324	Profile_21	2.05799	2.15428	0.871541	4.41252	4.861	6.13885	0	9.13594	5.54934	7.25231	14.537	8.58538	22.5579	18.5677	14.5568	20.2752	12.2713	12.2649
MGG_14358	Profile_21	1.94651	1.45608	10.4383	0	5.40293	5.11743	0	0	13.878	0	9.6946	57.2551	9.11739	25.3011	33.2659	59.8024	34.1186	553.407
MGG_14388	Profile_21	0	0	0.0872011	0	0	0	0	0	0	0	0	7.01517	26.8105	20.1318	3.07615	44.914	20.3515	176.404
MGG_14547	Profile_21	4.37436	5.10539	7.35253	19.5083	14.3274	27.1407	0	31.2114	12.2672	0	25.708	22.1416	24.9329	44.9918	20.2504	68.2454	34.371	45.1632
MGG_14550	Profile_21	3.95711	4.50476	5.27168	15.7567	57.8607	10.9607	0	20.7605	29.7243	0	20.7642	17.8836	15.8664	22.6325	12.099	30.4577	15.7985	47.2239
MGG_14609	Profile_21	9.5585	9.03225	154.687	29.1973	42.8865	148.941	23.0617	25.6462	361.076	15.996	19.2381	306.137	43.7239	42.1351	1102.44	28.4409	108.023	1130.15
MGG_14628	Profile_21	8.26397	15.891	13.306	7.2549	26.6409	25.2332	25.7865	38.2352	27.372	59.6199	81.2641	30.5841	58.4431	97.1622	44.7726	43.4404	82.8593	29.847
MGG_14793	Profile_21	3.83943	5.88376	30.6279	0	0	18.6107	31.6981	15.1073	0	43.9727	52.885	86.7591	87.0385	66.033	104.24	33.2584	45.923	66.6723
MGG_14824	Profile_21	1.57629	1.14208	1.41683	0	0	2.20272	3.7517	6.55625	1.9912	5.2045	10.4322	1.02686	18.6411	40.2306	5.76355	15.7249	33.0562	7.12072
MGG_14859	Profile_21	5.93759	2.98714	3.12473	0	2.51911	0	0	3.87368	0	0	0	4.44918	6.90782	17.2091	6.63328	22.592	12.2846	10.7732
MGG_14860	Profile_21	1.36534	1.9015	1.91445	0	2.23595	0	0	3.43827	7.65773	0	8.02405	3.94909	13.206	12.072	5.88769	14.5044	10.2004	14.1863
MGG_14892	Profile_21	3.45574	1.97351	22.0576	9.75416	21.4911	6.78516	46.2263	51.4069	24.5344	32.0634	38.562	41.1202	67.2433	161.813	47.4359	246.128	117.038	164.256
MGG_14903	Profile_21	0.977569	1.19426	6.2278	7.64854	15.4475	7.98068	9.06187	12.2369	9.61908	18.8564	22.6782	14.8817	20.1431	26.3048	17.1841	42.3128	18.0833	44.7749
MGG_14930	Profile_21	1.19394	1.61515	3.25648	9.18039	10.1135	12.7721	10.8768	12.0958	17.3184	15.0887	48.3915	29.7703	35.5549	40.1165	34.9854	24.9754	27.5763	31.6092
MGG_14954	Profile_21	0.29359	0.287944	2.24306	0	0	34.1545	0	1.54028	20.5831	121.048	43.1355	76.9567	167.34	297.001	17.92	1084.64	225.215	247.49
MGG_14970	Profile_21	12.4506	12.2112	11.1409	37.3493	41.1454	25.9808	44.2509	21.09	15.6573	81.8485	16.4063	52.4839	73.2898	77.0709	59.8368	49.4271	84.8623	51.7697
MGG_15037	Profile_21	6.56826	2.78096	1.32271	0	2.93896	0	0	6.02572	0	0	5.27344	5.19071	7.43919	15.5437	2.04851	39.0671	17.8325	16.4632
MGG_15074	Profile_21	22.602	11.2759	11.2146	29.1324	16.0467	20.265	34.5157	24.6753	9.1595	71.8221	9.59766	33.0648	40.618	51.8642	31.0691	69.2061	54.4526	46.824
MGG_15085	Profile_21	0.183265	0.197715	3.73926	0	3.00125	0	4.84166	3.84591	12.8484	13.4331	10.7704	3.97556	15.5103	45.9661	10.8083	61.5982	30.216	24.8266
MGG_15093	Profile_21	0.8408	0.919783	1.22081	0	0	0	8.54348	2.71456	9.06881	0	14.2539	16.3687	12.2882	13.1294	12.0995	12.0616	10.4733	13.3977
MGG_15094	Profile_21	0.390381	0.229725	0.6316	0	0	0	0	13.1077	0	0	22.9426	39.5197	36.4105	34.5167	21.2904	28.4975	19.0364	30.293
MGG_15267	Profile_21	13.6183	30.5136	167.588	24.6885	172.253	343.475	263.255	199.819	636.507	1501.36	2098.47	2121.59	5715.96	9387.9	2988.25	8973.65	5273.51	5322.58
MGG_15347	Profile_21	0.520093	0.306056	0.785365	0	0	0	0	0.873154	2.91704	7.62442	15.2829	4.51295	4.67121	3.19084	1.31928	11.5333	1.99065	58.0751
MGG_15354	Profile_21	0.653237	0.0800845	1.211	18.2078	6.68613	0	0	17.1356	22.8987	29.9259	29.9927	88.5666	45.8362	38.6771	59.0313	22.8119	43.3487	26.8486
MGG_15369	Profile_21	5.26873	1.57543	24.8337	42.9823	0	9.96641	33.9498	8.09027	54.056	0	18.8806	69.6917	1.10978	15.0723	11.0015	69.8433	42.0913	341.409
MGG_15380	Profile_21	0.961541	0.538887	0.617335	0	0	0	0	3.84351	44.9415	16.7809	26.9093	6.6218	12.6536	21.0685	7.25914	11.8947	21.0639	19.6472
MGG_15394	Profile_21	0.829995	1.89942	8.64152	0	11.3271	64.3713	91.365	40.6417	29.0949	177.443	111.784	215.06	161.277	267.711	135.096	292.405	211.786	71.0699
MGG_15413	Profile_21	6.34263	1.7705	44.2046	43.5173	7.99006	7.56785	0	22.5252	13.6822	0	0	95.255	2.52809	14.0861	21.6581	90.9163	22.2653	681.398
MGG_15418	Profile_21	0	0.854235	0.391436	27.7452	0	0	16.436	7.83344	0	0	9.14063	4.49862	5.37275	17.9616	14.203	8.39682	21.9802	29.4568
MGG_15419	Profile_21	0.281973	0	0.126724	0	0	0	0	0	0	0	0	0	9.74052	94.129	41.1275	47.265	45.401	25.033
MGG_15430	Profile_21	0.0907274	0	0.407746	0	0	14.0729	0	0	0	16.6255	0	3.28024	41.5269	67.9408	3.16445	253.729	76.046	23.5671
MGG_15435	Profile_21	0	0	0.0344709	0	0	5.94864	0	0	0	0	0	0	22.5214	135.635	2.18882	64.5068	16.7251	5.29617
MGG_15451	Profile_21	16.2732	10.8413	9.17282	28.386	19.1101	16.4548	33.6313	44.5242	74.3734	23.3273	21.8207	26.0809	65.962	111.216	34.7131	71.8976	75.4672	64.1112
MGG_15612	Profile_21	8.9357	3.57153	9.28053	35.872	5.98758	9.07389	19.3185	22.0973	8.20253	21.4394	49.4208	70.8532	64.6654	60.9598	87.921	63.4401	59.3936	80.5219
MGG_15624	Profile_21	8.44516	2.83815	8.67902	19.7533	21.761	0	0	35.941	74.5273	151.508	112.8	57.6506	153.516	197.945	143.065	185.087	82.9175	215.156
MGG_15669	Profile_21	1.88352	0.767981	3.38596	9.43815	1.73291	6.56534	5.59109	11.5471	5.93488	7.75616	15.547	3.06062	4.75192	22.149	11.4077	22.0831	14.7594	25.1206
MGG_15681	Profile_21	0	0.179071	0.164111	0	0	0	0	0	0	0	0	8.80165	15.7678	18.1203	6.56118	38.775	9.18332	17.8102
MGG_15682	Profile_21	0.19186	0.295697	0.517352	0	0	4.2514	0	0	3.84315	20.0901	0	3.96382	22.7233	40.8023	10.6026	54.7337	46.7537	28.0728
MGG_15745	Profile_21	1.47154	2.54285	10.2245	10.4168	13.3882	14.4923	12.3417	13.7249	22.926	25.6813	34.3182	13.5119	10.4893	29.0819	19.5524	46.0342	10.3585	44.4683
MGG_15751	Profile_21	4.89928	9.46454	8.94075	33.105	12.1566	115.142	235.334	31.1557	41.6341	163.232	87.2514	21.4707	74.3637	89.7444	77.2021	93.7256	56.8239	108.127
MGG_15976	Profile_21	5.54217	3.19613	7.05382	19.7731	1.81524	6.87727	11.7135	9.30442	6.21685	0	9.77137	6.41206	14.1673	13.8008	16.1672	20.0116	17.8267	26.8608
MGG_15995	Profile_21	0.0377594	0.814733	0.543032	0	3.09185	0	0	4.7544	0	0	0	8.19113	7.17401	14.649	24.6637	5.42513	12.5763	37.0604
MGG_16043	Profile_21	0.181455	0.266948	4.4852	20.2309	7.42903	42.2188	0	3.80792	25.443	133.004	39.9902	65.6049	134.766	355.257	62.7136	1837.86	423.721	501.324
MGG_16474	Profile_21	4.50665	19.89	12.7046	45.678	25.1603	47.6616	108.237	47.2872	28.7232	0	105.34	51.8438	61.9176	97.9539	43.5184	78.1876	67.8506	42.9391
MGG_16553	Profile_21	5.85744	1.70217	190.608	48.3749	8.88194	16.8252	0	0	30.419	79.5078	0	109.809	63.6998	13.7011	169.906	69.7378	31.537	750.236
MGG_16561	Profile_21	0	0	0	0	0	0	0	0	9.37832	0	19.6539	0	3.4657	161.724	64.4711	14.0748	82.8303	45.3036
MGG_16721	Profile_21	7.37275	3.38693	9.21673	9.44836	6.93911	13.1449	22.3885	89.8093	44.5597	31.0582	49.8041	13.7877	23.4194	50.6536	14.6445	76.406	47.2111	52.7685
MGG_16860	Profile_21	5.24001	2.80323	4.95969	0	0	0	10.4875	3.33225	5.5662	14.5487	17.4974	25.8344	15.77	69.8405	6.29354	318.879	189.486	43.857
MGG_16894	Profile_21	11.5334	4.09613	7.85438	0	0	9.96641	0	1.34838	9.00934	23.5482	14.1605	25.5536	57.7086	62.0284	5.90823	176.706	106.588	46.9015
MGG_16908	Profile_21	11.8311	15.0549	13.2519	40.587	44.7122	0	16.0289	35.6506	34.0291	44.4719	35.6569	57.0336	55.5406	53.0977	54.6355	55.737	53.7013	58.0529
MGG_16953	Profile_21	0.351518	5.8609	8.76781	39.1916	21.5875	0	23.2168	14.7536	0	64.4144	12.9116	25.4182	53.1251	41.2292	35.1095	17.7277	34.2825	29.6178
MGG_16966	Profile_21	1.35672	2.03292	1.89696	0	0	0	39.8258	11.0723	0	0	11.0742	8.17537	32.5464	21.4212	24.3773	14.7674	18.9322	16.9766
MGG_17097	Profile_21	2.50112	1.15263	1.81473	0	0	9.34829	15.9221	8.85327	8.45059	11.0439	39.8468	0	3.12286	29.6344	0.955483	127.087	13.5854	32.6477
MGG_17154	Profile_21	0.140046	0.87906	30.236	6.24564	2.29348	0	0	1.17558	7.85474	10.2652	12.3457	36.4562	24.1889	19.711	12.0783	156.011	98.649	102.181
MGG_17464	Profile_21	0.163764	0.481846	1.17758	0	13.4095	0	86.5295	34.3668	22.9625	120.037	72.1829	59.2088	325.283	304.369	184.857	178.726	352.577	121.694
MGG_17532	Profile_21	5.66192	4.43545	6.20939	23.8212	23.3265	5.52348	18.8153	11.9566	19.9723	65.2532	20.9277	5.14984	102.098	79.3556	30.0341	82.5319	73.4551	50.64
MGG_17558	Profile_21	173.196	132.359	1254.79	2125.88	1931.78	2418.71	1899.71	1851.5	1737.07	2783.39	2659.03	6792.56	4361.83	3232.87	5400.82	1438.64	4158.42	3156.63
MGG_17610	Profile_21	12.0918	10.6325	8.61992	18.5952	0	77.6107	22.0313	24.5003	58.4649	0	36.757	24.1203	37.4492	77.4954	40.1916	77.819	55.0895	52.372
MGG_17622	Profile_21	0.217076	0.39032	0.325193	0	0	5.61185	9.55818	9.11089	25.3648	13.2595	5.31563	7.84836	9.99827	24.4814	4.58867	15.9619	7.19008	9.93317
MGG_17652	Profile_21	5.58105	7.12208	20.9494	14.142	7.78966	9.83739	0	21.2948	13.3391	34.8651	37.2725	43.5667	48.1982	70.0945	76.6171	21.0315	43.297	60.8917
MGG_17680	Profile_21	1.91628	2.33049	8.74989	34.1841	12.5528	35.6686	121.502	32.1712	32.2433	0	67.5715	22.1705	42.3655	47.7179	34.9983	66.5227	57.9708	64.5207
MGG_17696	Profile_21	6.41095	2.96521	1.50608	8.12243	2.98266	0	4.81166	12.2306	10.2151	0	8.02778	9.21882	17.9308	26.6201	10.9724	45.5159	13.9419	12.3663
MGG_17792	Profile_21	0	0.125897	43.7289	28.6236	0	0	0	5.38763	0	94.09	0	37.1283	64.297	62.5397	59.4248	151.084	264.319	320.355
MGG_17822	Profile_21	8.02444	6.74584	28.4091	0	2.6819	15.2411	0	8.24802	22.9625	60.0184	24.061	49.7354	244.952	311.461	160.348	397.903	352.216	214.257
MGG_17824	Profile_21	1.57301	2.31415	0.972044	0	0	7.6248	0	4.12631	13.7852	0	21.667	14.218	19.5279	11.5311	12.4692	10.6297	18.6337	18.5875
MGG_17825	Profile_21	2.7278	3.80182	1.26894	0	19.593	3.71154	6.32155	5.02144	0	0	7.03125	1.73024	36.7826	22.6679	18.3608	27.5727	15.8952	36.1916
MGG_18092	Profile_21	24.3875	26.9084	23.6819	145.662	53.489	0	0	100.529	61.0633	239.407	127.969	31.4903	120.35	111.98	110.468	117.872	96.965	108.111
MGG_18099	Profile_21	32.7578	53.6505	224.362	222.883	133.929	133.9	396.103	228.828	426.83	366.326	487.3	640.636	881.259	807.532	705.322	539.959	830.191	634.831
MGG_00077	Profile_25	20.8876	38.2051	13.6223	26.7679	41.7755	79.136	63.4285	42.826	8.41608	10.9988	4.40934	2.17008	5.70186	3.24918	5.32885	3.39722	1.54628	3.89778
MGG_00086	Profile_25	2.44388	0.949708	10.776	30.8461	3.77569	28.6094	48.728	17.4179	90.5174	16.8993	6.77482	6.66854	1.59286	4.57625	0.877246	36.2035	2.46066	8.11145
MGG_00201	Profile_25	1.09331	1.69948	1.52042	9.19972	8.44563	9.59922	0	19.9134	14.4624	0	6.06168	2.98329	1.42519	1.48892	1.56981	1.3472	1.36654	1.08525
MGG_00259	Profile_25	5.03169	48.4403	59.5088	590.522	271.059	410.778	419.785	194.513	334.198	242.642	58.3641	38.2991	9.14819	4.77864	1.67941	0.96084	1.94926	0.217692
MGG_00375	Profile_25	1.15277	1.58285	6.00969	92.5383	22.6542	28.6094	24.364	11.6119	25.8621	16.8993	47.4237	6.66854	1.59286	1.66409	0.877246	33.8614	2.20611	5.83721
MGG_00451	Profile_25	39.3733	33.2717	33.7	154.029	157.115	238.101	91.2457	72.4798	118.38	154.708	67.6597	30.5242	24.5246	16.273	18.4955	25.8418	22.6678	49.6524
MGG_00721	Profile_25	3.00748	4.7575	5.36286	162.247	361.448	7.52414	76.8913	221.915	149.635	142.222	384.857	70.1517	5.02698	14.4424	7.69038	6.89902	1.87448	6.30013
MGG_00722	Profile_25	16.5272	12.4615	8.79828	43.0087	21.7159	13.089	22.2933	9.10716	18.5932	39.7621	15.9403	6.10178	5.62172	5.98188	3.05786	5.4934	2.81718	4.73663
MGG_00799	Profile_25	0.0978632	0.287944	0.725696	10.911	20.0333	34.1545	0	22.5908	17.1526	8.96655	7.18926	19.4603	5.49348	5.07694	3.87879	8.66363	5.76261	7.32053
MGG_00942	Profile_25	59.2217	83.438	121.729	191.941	162.112	137.968	90.9637	187.865	128.743	42.0627	42.1566	47.7196	43.6113	49.1857	37.4831	41.0581	44.5619	36.228
MGG_00981	Profile_25	4.21882	4.40465	4.56675	101.154	130.008	351.823	95.8769	95.198	165.38	0	6.66504	0	0	4.91138	4.02748	2.83092	2.08688	2.5357
MGG_01026	Profile_25	32.245	20.8896	27.1319	295.658	395.008	472.591	149.06	210.759	213.604	82.7125	153.36	122.395	89.6558	104.864	135.786	118.936	61.723	97.861
MGG_01125	Profile_25	26.0723	18.1521	21.1617	114.778	80.6306	118.026	59.1247	42.2684	87.8642	90.2218	62.4743	21.0375	14.3021	16.557	15.7534	23.6773	13.2605	27.9259
MGG_01149	Profile_25	232.614	51.154	105.779	409.675	158.795	205.817	647.169	72.8265	400.728	299.259	254.938	22.1416	14.1035	9.20884	1.94182	41.0319	7.13714	16.9482
MGG_01255	Profile_25	23.6157	21.1411	21.261	161.637	237.42	343.23	181.426	208.163	294.221	125.84	297.085	46.8983	48.1037	54.3854	15.7261	44.7376	60.7965	51.9968
MGG_01428	Profile_25	35.7449	43.7995	61.267	47.6465	44.9908	66.2875	96.7729	37.1539	55.6418	44.7489	40.364	35.3163	20.5621	12.6686	19.1641	19.9352	8.76257	29.8095
MGG_01439	Profile_25	1.26485	1.00197	0.655902	16.2717	17.9256	3.77297	12.8523	7.14635	13.6426	8.91461	21.4428	7.03549	1.26038	7.02265	3.08506	2.71818	1.61135	3.55908
MGG_01547	Profile_25	109.796	78.9359	97.8886	161.234	95.6426	232.942	146.945	77.0375	155.98	244.616	106.237	48.2633	22.0959	30.6113	18.6944	58.1194	42.3729	49.9278
MGG_01612	Profile_25	8.92865	19.0211	23.8143	70.8946	121.489	156.166	13.9991	66.7201	48.2948	9.71006	0	7.66326	0.915231	0.47808	0.672068	1.92255	1.21884	1.00183
MGG_01659	Profile_25	77.8138	107.093	80.1181	102.519	70.5867	133.714	212.56	89.2461	209.513	63.1866	168.874	41.5562	32.7564	38.8878	24.7824	77.7328	41.4547	41.4776
MGG_01855	Profile_25	0	0.131646	0.180972	14.9653	5.49545	20.8202	0	14.0841	9.41044	24.5966	0	0	0	0	0	0	0	0
MGG_01856	Profile_25	0.166642	0.228813	0.329525	0	13.6452	25.8482	8.80502	25.1789	4.67321	12.2146	0	0	0	0	0	0	0	0
MGG_01921	Profile_25	0.621473	0.0812697	0.893765	46.1931	30.5328	12.8531	0	10.4335	29.047	15.1844	0	2.99591	0.715609	0.74761	0.262741	0.841801	0.457438	0.40869
MGG_02043	Profile_25	1.43528	6.28043	4.46568	24.619	31.6414	25.6881	14.5841	9.26773	61.9234	0	24.3321	7.98346	2.86042	2.98833	3.15067	5.20748	4.06325	4.90082
MGG_02070	Profile_25	0.296776	0.232856	0.506831	9.9265	3.64514	0	15.681	1.8684	6.24196	0	4.36037	2.14598	1.02519	0.803275	0.564608	0.753733	0.327665	1.56131
MGG_02113	Profile_25	128.165	125.701	188.036	393.288	184.537	364.77	595.395	135.714	467.134	107.733	115.172	35.4266	10.1545	20.3331	13.049	143.769	55.8951	72.4913
MGG_02128	Profile_25	4.12753	4.01415	1.58999	23.2028	25.5611	5.3801	82.4711	23.2924	34.0441	12.7119	45.8649	5.01616	0.599085	1.56469	1.09979	2.6679	1.78711	1.31154
MGG_02129	Profile_25	0.839561	1.47348	0.675194	24.6328	59.7002	17.135	0	11.1275	18.5875	0	25.9689	9.58556	1.90802	2.99002	2.24174	4.36072	2.47998	2.39731
MGG_02256	Profile_25	0.319518	0.0783436	0	62.3418	55.5966	18.5855	42.2067	25.1447	28.0012	58.5506	46.9451	14.4402	1.37969	1.44138	0.253281	0	0.220484	0.459637
MGG_02296	Profile_25	0.831393	0.465946	0	291.324	320.934	1308.02	282.401	333.989	466.302	0	17.4503	8.58827	0	2.14315	0	0.344738	1.74843	0.195263
MGG_02619	Profile_25	4.2218	4.1868	6.74302	38.4959	24.417	17.0408	33.1704	28.3246	30.8088	23.0076	29.9767	7.94404	10.3009	13.7351	12.4409	19.7249	11.1476	15.0169
MGG_02813	Profile_25	32.8655	60.3715	121.7	194.266	209.091	177.073	309.53	378.263	1099.42	110.1	154.485	41.2737	47.2181	54.4795	32.0058	114.621	57.3259	49.9821
MGG_02840	Profile_25	1.63723	1.97069	0.824988	204.665	373.746	292.432	72.0897	141.597	114.784	90.914	120.274	26.9063	1.71384	5.81906	3.30355	3.67211	1.04989	4.2414
MGG_02849	Profile_25	60.2151	53.595	49.0424	149.397	109.721	90.9328	132.753	66.7851	23.4859	76.733	24.6094	0	5.06278	2.26679	1.59329	10.878	3.00511	4.6813
MGG_02889	Profile_25	19.0974	15.5978	92.8575	654.026	394.941	1071.66	482.148	328.275	621.465	143.326	57.4583	56.5569	19.1382	22.9343	19.0135	114.079	72.0827	133.731
MGG_02913	Profile_25	21.7543	17.6376	7.66258	47.1768	36.6859	32.817	26.3032	28.7287	43.6259	22.8055	10.9711	3.59966	5.37388	6.17562	2.4466	11.4329	5.15271	3.78518
MGG_03056	Profile_25	2.34644	3.37527	1.54665	0	6.40445	28.3081	13.7757	17.508	36.5568	9.55504	7.6611	5.65569	0.45031	1.64657	0.496004	1.09727	0.719628	1.24301
MGG_03350	Profile_25	0.159976	0.0784502	0.0718964	17.8362	65.4967	0	21.132	50.3578	100.941	0	47.0089	11.5679	0	2.16502	3.04351	0.464341	0.735946	2.23556
MGG_03361	Profile_25	1.93274	0.352666	3.75725	50.1131	62.5674	90.6349	23.7493	35.8434	44.1168	16.4729	26.4156	29.2513	6.2107	9.32712	1.42519	7.43637	3.39109	4.7293
MGG_03384	Profile_25	3.34768	9.46258	7.62398	54.5185	49.2797	49.5929	44.718	42.6253	23.7338	41.3563	24.8692	1.35995	6.17196	11.8778	7.03677	9.68954	9.89784	6.86418
MGG_03440	Profile_25	0.433485	0.159431	0.194816	132.908	186.349	277.36	114.522	31.8391	129.162	19.8586	31.8448	3.91815	1.8718	0.488875	0.687243	0.865021	0.598253	0.534498
MGG_03497	Profile_25	2.67078	1.30971	2.89302	152.704	235.514	169.957	45.2302	76.1673	86.4204	50.196	45.2772	24.7594	1.77423	5.25178	6.73134	4.07481	3.52843	5.96706
MGG_03640	Profile_25	3.39316	5.75919	3.6978	125.451	187.148	329.973	18.579	103.306	150.376	6.44337	12.9155	13.9842	3.03663	8.56555	5.90908	9.67023	4.27042	9.36491
MGG_04121	Profile_25	5.0508	4.95368	3.26869	52.5585	46.8718	5.22294	17.7916	31.0915	42.4925	24.6811	24.7362	14.6089	2.32634	6.68353	4.05714	2.93205	4.95689	1.82681
MGG_04172	Profile_25	20.1422	179.616	73.0862	585.595	752.633	664.826	641.442	621.823	576.666	463.075	50.961	17.9149	2.56751	1.78822	0.785566	3.63151	1.86917	3.1363
MGG_04201	Profile_25	11.5419	7.5702	20.943	466.476	484.354	1236.42	257.279	157.438	303.443	66.0939	68.8912	57.3781	32.3947	21.1521	38.1979	16.2793	24.0261	24.4899
MGG_04335	Profile_25	0.0857017	0.0280179	0.0256773	50.9605	93.5668	22.1556	0	31.1739	32.0449	10.4697	58.7612	4.13138	0	1.54644	2.35509	0.124377	0.0525676	0.328759
MGG_04379	Profile_25	34.8646	38.9993	124.941	101.625	65.3063	0	150.504	71.7306	79.8793	250.542	16.7401	16.4775	7.8717	9.25168	4.33523	17.3622	6.70909	9.17849
MGG_04411	Profile_25	15.5329	16.4628	27.773	111.73	41.0285	25.907	22.0626	35.0502	35.1288	30.606	36.8092	6.03863	0	2.26035	1.05917	3.8783	1.07569	2.19671
MGG_04490	Profile_25	5.90085	4.15414	9.82687	32.2896	23.7143	61.7684	38.2563	33.4272	40.6086	39.8029	26.5945	5.23546	8.75387	12.4115	4.5915	28.7911	20.984	11.4867
MGG_04525	Profile_25	46.0964	23.4512	44.1658	100.773	37.005	70.0991	173.664	46.5572	161.299	105.399	54.3264	2.97079	4.96726	7.04274	5.99237	7.69155	3.40201	5.20087
MGG_04564	Profile_25	117.301	145.307	67.8721	152.893	115.168	128.171	157.922	139.463	162.702	83.7638	111.073	19.0694	29.1516	35.2139	26.4236	51.464	34.1634	33.9044
MGG_04749	Profile_25	0.288901	0.519467	3.89512	42.9471	11.828	253.935	25.4415	52.5437	60.7632	0	14.1489	0	0.831654	0	0.305348	0.768672	0.354411	0.633285
MGG_04774	Profile_25	5.52625	9.40336	12.9267	326.626	239.883	1053.41	175.901	190.025	448.12	0	107.607	28.8869	3.45	7.80927	2.95561	33.1434	42.514	18.6086
MGG_04775	Profile_25	8.40948	14.0865	12.6653	54.3533	77.5339	210.858	54.4897	70.04	90.704	13.7437	50.9651	18.9816	4.21012	6.68218	6.00475	12.531	11.0755	8.36927
MGG_04787	Profile_25	130.112	47.263	35.8068	100.292	84.1794	189.362	288.574	75.5092	216.224	117.741	113.284	13.9383	7.76846	11.5941	10.1866	12.4953	4.61112	7.18311
MGG_04836	Profile_25	26.2187	35.3286	29.4686	73.7382	63.8258	40.3021	43.6819	35.6895	39.7439	25.9702	17.3521	6.83197	2.85582	5.11463	2.84603	14.0205	4.38995	8.11608
MGG_04910	Profile_25	50.2317	37.5569	60.3351	200.913	55.3335	349.397	0	94.5415	410.598	495.325	66.1907	48.8643	0	2.0323	7.14233	3.59597	3.73048	7.77685
MGG_04935	Profile_25	0.560479	0.491839	1.35225	26.3113	14.4928	13.7269	31.1732	27.2382	24.8175	21.6223	8.66823	2.13306	2.03803	3.19375	2.05776	7.06384	3.03979	5.14071
MGG_04965	Profile_25	0.313164	2.64142	3.67805	13.9662	47.8666	32.3837	5.51564	44.689	26.3466	7.6515	18.4046	15.0966	6.4908	20.7199	13.6369	11.5743	20.6687	7.7228
MGG_05246	Profile_25	14.4416	18.3442	24.0861	116.298	41.2335	50.2131	76.021	35.4769	50.4347	59.3208	21.1389	3.90137	4.65945	5.51686	5.4744	18.8446	10.3584	10.1711
MGG_05327	Profile_25	43.2109	14.1518	15.0391	34.2287	31.423	23.8101	20.2768	32.2132	96.8563	0	33.8299	11.0997	1.32565	2.0774	0.486723	1.89358	0.423697	0.883271
MGG_05346	Profile_25	50.5853	64.9937	60.4492	146.385	80.6317	84.8567	163.8	59.6984	92.0495	40.0992	10.717	26.3722	13.2286	16.1235	13.877	19.584	19.3282	26.5022
MGG_05351	Profile_25	1776	140.6	150.893	165.682	68.4456	345.754	220.835	89.6576	299.529	340.389	95.5217	20.1478	23.2607	3.77083	3.82842	6.60475	1.62362	3.89369
MGG_05366	Profile_25	14.0975	19.2068	25.2869	27.6963	38.9867	54.5871	10.9381	22.5901	29.0266	30.3473	24.3321	5.9876	3.21797	2.42802	1.05022	7.2404	2.39986	2.72268
MGG_05483	Profile_25	0.410867	0.256433	0.167865	66.6307	58.1107	185.398	19.7358	40.7598	83.7972	27.3782	5.48786	0	0	0.673989	0.473735	0.86732	0.274928	0.67548
MGG_05531	Profile_25	346.029	215.816	272.38	425.176	163.565	577.436	1007.48	192.449	693.858	648.894	180.095	101.766	121.54	171.212	109.978	194.957	146.278	120.315
MGG_05716	Profile_25	1.31561	2.74192	3.03021	660.064	1097.46	76.5253	977.542	241.577	588.001	632.838	724.858	285.395	132.079	74.1859	255.506	5.13129	33.8926	64.2114
MGG_05741	Profile_25	112.528	82.2733	81.1388	197.731	72.6095	123.791	163.988	70.7136	174.072	0	91.1995	32.0603	39.8215	39.2022	34.8649	43.7552	42.7515	71.1428
MGG_05788	Profile_25	2.74156	0.256081	2.77714	38.8145	10.6899	6.75001	11.4967	5.47935	18.3054	0	6.3937	15.7335	9.77116	5.49668	6.89914	6.37867	4.40424	5.00804
MGG_05856	Profile_25	1.30249	2.07438	3.94181	10.6582	12.7199	16.6816	6.31384	6.51991	6.70207	8.75879	19.3124	4.32032	1.23835	2.80308	0.757784	4.99449	1.7371	2.45567
MGG_05864	Profile_25	67.31	134.221	51.0584	150.685	196.182	222.344	70.3297	128.061	143.566	97.5639	36.104	17.7688	7.42753	21.9858	7.66177	46.1532	24.3047	21.7482
MGG_05865	Profile_25	19.2918	22.6609	31.6847	23.4339	47.9434	79.1764	39.6631	74.9838	58.9426	33.0132	15.4406	3.25679	0.518615	3.6572	0.28562	3.63863	2.40348	2.02393
MGG_05871	Profile_25	8.52722	3.55819	80.4085	297.317	271.677	428.067	180.224	216.039	386.96	181.828	50.1143	24.6641	8.56919	5.03572	3.34288	3.69011	2.2253	12.0819
MGG_05913	Profile_25	29.5299	72.2297	90.0839	578.658	512.908	2012.62	567.381	807.488	727.741	196.773	118.327	0	9.27351	12.9176	7.94462	8.44135	7.73919	6.62021
MGG_05984	Profile_25	11.594	51.2472	13.2607	49.3107	313.001	235.209	183.614	413.686	283.497	0	18.5661	25.128	50.1995	74.6763	39.066	32.8728	103.417	50.0674
MGG_06069	Profile_25	17.8894	30.1484	230.726	1261.02	1061.37	1233.27	1412.68	951.763	934.269	1138.89	160.418	44.5363	15.9571	7.07239	3.7283	4.42865	2.67884	3.26786
MGG_06103	Profile_25	2.58895	3.54033	6.30296	36.2873	27.8617	64.2525	23.4505	22.974	26.9668	5.4219	17.3888	8.55802	3.3218	5.47247	2.7207	15.0936	7.64965	10.653
MGG_06539	Profile_25	0.519256	1.92392	3.57824	38.5955	56.691	26.8477	76.2122	29.0583	56.6289	21.1449	50.861	0	1.99303	0	1.46351	1.92583	0.530834	0.379412
MGG_06723	Profile_25	9.56149	5.27008	28.9789	140.963	129.409	355.455	125.258	96.1807	121.88	86.8815	69.6604	34.2838	46.4049	42.7766	39.087	42.8906	61.6533	42.3516
MGG_06751	Profile_25	742.279	278.833	318.931	1235.46	463.128	513.257	498.083	327.82	280.54	352.53	197.857	130.763	41.2028	41.3096	22.4479	224.921	123.123	112.532
MGG_06854	Profile_25	0.15865	0.1556	0.407431	15.1614	7.4233	0	5.98768	2.85374	9.53379	0	6.6599	9.83314	1.17438	1.84035	2.01219	1.61172	0.542171	1.45318
MGG_06926	Profile_25	10.4385	7.16647	5.99813	99.756	64.1054	46.2613	137.888	40.6822	26.1368	95.6413	32.8645	18.8702	30.2639	18.8358	29.0793	21.2089	14.5434	40.5743
MGG_07019	Profile_25	1.09966	1.21004	1.61521	17.942	50.512	12.4807	42.5147	24.7654	52.6504	19.6593	39.4064	3.87883	4.63252	9.92135	4.08208	8.48555	4.09638	6.87874
MGG_07024	Profile_25	1.83973	1.64745	3.81051	160.526	58.9471	37.2215	84.5282	33.5719	22.4314	29.3151	11.7522	0	5.52625	7.9384	2.53626	3.59864	4.71005	6.57518
MGG_07025	Profile_25	47.4581	53.8999	34.995	103.482	54.0001	106.082	103.246	49.2071	54.7972	53.7099	75.3617	19.428	21.0937	36.8017	17.3481	62.9551	18.6075	43.9305
MGG_07228	Profile_25	0.119933	0.0470509	0.0862405	58.8354	58.923	14.8825	19.0111	31.2091	36.9967	17.5819	28.1939	8.67237	0.8286	1.51489	1.52113	0.487359	0.308971	0.709829
MGG_07233	Profile_25	23.2551	14.3427	14.5188	170.469	153.467	206.56	65.1512	157.326	134.857	90.3801	90.5819	78.4616	77.9476	47.3916	61.1478	45.095	47.1036	39.9351
MGG_07292	Profile_25	20.4446	24.6827	38.7584	46.2828	29.7423	80.4877	41.1263	37.0239	14.5517	38.0346	38.1196	0	0	2.80898	0.329064	11.0701	6.01553	4.18014
MGG_07404	Profile_25	0	0.0319274	0.614463	58.0713	66.6391	45.4448	17.2005	38.2563	31.9517	11.9306	47.8289	14.1236	2.81132	1.17482	0.206439	1.55905	0.23961	0
MGG_07476	Profile_25	25.4176	26.0248	11.3696	56.4782	36.5992	62.3974	39.3615	28.1396	33.4254	81.9055	15.3232	20.4695	11.3228	7.79648	4.53518	20.9739	5.9493	27.9237
MGG_07492	Profile_25	1.87276	1.57436	2.04402	223.713	147.871	165.993	70.6805	53.3369	93.7832	24.5126	39.3078	24.182	12.7076	3.01723	2.96906	1.84429	3.07691	2.08925
MGG_07497	Profile_25	1.32729	0.229725	0.456155	43.5246	86.307	12.1106	41.2538	81.9234	54.738	57.2287	91.7704	25.4055	0	4.93095	3.46588	1.58634	2.2269	2.31048
MGG_07498	Profile_25	0.039116	0	0.105477	8.72229	16.0147	0	10.334	13.1339	32.9084	0	0	5.65695	0	0.705828	0	0.0567682	0.503851	0.0643081
MGG_07594	Profile_25	2.8695	2.87977	6.83791	74.4018	32.7855	10.351	88.1501	70.0208	28.0711	24.457	9.80464	38.6034	6.91566	6.62284	1.69276	5.90769	9.82375	2.85248
MGG_07614	Profile_25	14.9597	36.9679	21.7703	65.4078	36.0279	58.4985	55.353	27.2607	23.5026	38.3938	12.3135	7.57519	1.08565	1.1342	0.797212	1.61158	0.385545	0.654471
MGG_07710	Profile_25	2.80977	4.43315	4.94124	40.8611	42.5133	37.8982	80.686	42.3006	47.106	11.193	13.4616	6.62524	1.58252	3.30657	1.7431	5.76204	2.58518	2.35989
MGG_07720	Profile_25	0.0541357	0.0265474	0.218966	24.1429	24.3803	50.3827	14.3021	18.177	26.5676	9.92017	3.97693	0	2.80511	5.61689	0.514958	5.73531	1.94253	1.95802
MGG_07833	Profile_25	13.7808	6.80874	7.41341	69.314	76.359	19.2864	82.1222	358.345	75.5489	22.7846	100.476	26.9727	13.9593	17.2011	5.12526	24.3005	16.0541	9.84608
MGG_08278	Profile_25	35.0605	53.3964	56.4769	129.73	57.6678	66.4946	121.344	50.1218	94.4573	11.2222	40.4901	35.4266	15.3375	14.3658	13.7869	23.0193	21.9185	16.2602
MGG_08287	Profile_25	24.5956	21.8271	50.0982	114.996	38.9798	61.5335	31.4414	41.6251	77.8743	58.1555	29.1427	8.60566	6.85188	3.57915	5.53458	49.4549	10.4388	9.65246
MGG_08354	Profile_25	7.26379	23.3018	380.176	1400.38	1400.21	2793.29	1159.41	1181.37	1241.31	526.88	800.422	175.081	103.244	181.588	64.7773	400.588	926.874	351.665
MGG_08526	Profile_25	0.0681639	0.10028	0.0612682	1725.15	3131.2	829.985	297.135	872.577	578.243	337.251	1792.68	192.228	1.766	25.5221	13.6164	1.68172	1.31702	1.96112
MGG_08574	Profile_25	4.76497	8.018	5.45864	114.585	59.2906	159.415	166.613	46.0763	39.3018	59.923	20.5909	10.134	4.84124	10.9584	27.403	14.373	15.6022	48.6156
MGG_08671	Profile_25	0	0	0.121063	120.134	115.801	334.268	160.124	67.836	141.642	0	19.789	4.86964	0	0	0.427067	0.0977349	0	0.110716
MGG_08761	Profile_25	0.0435976	0.149657	0.509433	34.0256	99.9572	33.8126	40.3131	77.768	82.5272	0	96.0833	25.2203	1.50604	10.4237	2.90301	5.75777	4.85364	2.75953
MGG_08768	Profile_25	16.6979	9.33519	13.9024	155.522	73.9067	82.7288	140.905	32.7168	74.7844	60.1441	42.1949	35.5997	23.3844	29.6122	16.9113	26.7936	27.6311	19.965
MGG_08823	Profile_25	149.529	72.7926	59.21	193.275	99.3625	199.748	157.022	72.7579	114.59	199.674	58.2166	8.95365	4.70511	5.13895	2.3557	7.61937	4.05576	5.33354
MGG_08828	Profile_25	1.71654	1.40294	3.08577	25.5175	32.7962	13.3128	22.6745	4.80298	12.0344	20.9699	4.20335	12.4122	4.94136	3.61363	4.71706	4.15195	5.42236	5.45596
MGG_09014	Profile_25	2.99248	4.0087	2.52575	65.1004	182.281	107.552	57.8475	79.6473	61.4044	80.2481	80.4273	44.8605	0.630322	6.5851	6.47997	2.75405	3.08905	3.59982
MGG_09015	Profile_25	1.19061	3.26154	2.21413	128.166	147.917	19.1046	54.232	62.033	92.1067	75.2326	217.154	44.5307	9.21846	10.0011	12.4971	3.09831	0.528833	2.56487
MGG_09054	Profile_25	0.319171	0.626068	0.459013	14.2341	15.6808	19.803	33.7287	5.35838	17.9013	0	0	0	0	0	0	0.463206	0.234927	0.104946
MGG_09079	Profile_25	109.109	65.9201	81.0053	583.167	226.995	97.3587	428.375	417.11	410.711	172.526	292.028	166.417	93.0527	44.8317	73.9688	46.6086	55.3433	16.9404
MGG_09247	Profile_25	0.859802	0.693355	5.40975	102.252	15.6451	68.1648	267.533	34.4829	34.8281	84.0297	11.229	4.14481	4.95019	4.99917	4.84666	3.993	4.85193	7.03631
MGG_09248	Profile_25	1.92364	0.707495	34.0405	589.798	88.6014	391.625	539.969	267.442	134.864	264.376	17.6644	17.3873	2.07658	3.25417	3.04973	7.5028	1.76988	5.13913
MGG_09298	Profile_25	2.64772	4.24932	2.2176	40.2546	24.6367	65.3376	31.7954	25.2562	16.8752	0	26.5237	8.70255	6.23613	9.22958	8.01374	6.89916	7.97262	8.01337
MGG_09319	Profile_25	0.546533	0.382874	0	8.70491	44.7518	0	41.2538	16.3847	21.8952	0	34.4139	8.46852	0.674269	0	0	0.566551	0.574683	0.51344
MGG_09377	Profile_25	0.0999853	0.196125	0.269611	401.314	573.097	465.268	237.735	675.634	462.648	0	102.832	14.4598	31.0852	72.1673	15.8516	51.6579	202.201	25.8076
MGG_09388	Profile_25	11.7348	12.201	11.0338	47.1945	82.801	47.4202	74.5538	21.7143	16.4871	0	27.6413	15.3043	0.812359	2.33389	1.64045	4.19787	2.68296	3.0543
MGG_09412	Profile_25	70.4697	61.7089	37.1326	97.5479	95.0031	67.856	125.623	499.733	221.357	69.7076	120.165	24.7562	10.1841	7.5506	2.0505	16.1205	26.5298	1.6573
MGG_09460	Profile_25	24.5344	80.6805	15.225	389.562	702.821	1284.24	501.681	503.708	809.444	167.028	111.601	21.97	2.6239	8.22371	4.33523	10.1417	2.23636	1.37365
MGG_09519	Profile_25	3.57776	7.36567	9.41571	21.5618	55.4245	59.9951	51.0923	45.9957	67.7923	0	42.6212	2.3307	8.35073	4.9437	6.13206	9.0281	5.87183	3.86832
MGG_09570	Profile_25	5.09405	3.87932	5.17126	40.0905	176.661	102.255	126.663	70.4291	92.4353	0	70.4415	39.0018	4.14047	7.56984	3.42045	10.524	4.52145	6.40426
MGG_09592	Profile_25	0	0	0	81.5273	131.727	34.0271	38.6369	49.1051	92.2785	26.7993	161.155	52.8756	0	4.61817	9.27437	0.318368	0.269115	0.480871
MGG_09618	Profile_25	28.4382	52.5861	36.6574	417.908	113.428	252.786	387.494	95.7601	182.809	253.841	11.9721	38.2991	5.62966	4.04347	3.87557	0.473029	2.54903	0.66982
MGG_09710	Profile_25	3.25113	13.2859	3.86153	103.565	190.152	114.066	71.5763	43.86	59.6965	42.5542	79.6119	25.1881	17.381	25.4913	36.0803	8.8749	18.3037	17.753
MGG_09733	Profile_25	3.33697	2.26121	58.6245	67.645	29.8081	197.631	0	38.1971	59.5509	22.2359	35.6569	4.3872	5.23968	8.21098	6.54087	11.5348	10.4946	15.7601
MGG_09753	Profile_25	0.144628	0	0.0649986	16.125	0	44.8672	38.2092	9.10529	20.2793	0	10.6247	10.458	0	1.30487	0	0.734635	1.46374	1.54553
MGG_09906	Profile_25	8.41562	8.3695	15.7294	263.069	173.884	91.4976	155.84	107.284	38.5985	28.8249	23.1114	5.68722	9.50922	19.1593	12.4692	24.8834	12.6637	25.3437
MGG_10038	Profile_25	0.18904	1.35963	2.29386	63.2296	69.6561	34.2094	58.266	50.2499	119.28	0	23.1455	9.11296	5.44185	13.6445	2.39762	16.8267	1.62334	10.1006
MGG_10051	Profile_25	1.4178	1.39054	6.54176	189.689	123.833	381.191	12.4856	77.3584	178.919	34.6409	41.6619	17.0868	0	3.41112	0.599404	5.96709	4.1743	10.4891
MGG_10066	Profile_25	0.873757	0.979378	7.01219	69.5838	20.4417	38.723	115.419	49.7698	26.2533	45.7465	27.5092	22.5647	2.15594	0.563089	1.18736	0.90576	0.68907	0.307819
MGG_10107	Profile_25	11.1083	26.0235	8.4149	346.128	131.075	135.435	217.859	57.0057	34.008	17.7777	21.3809	0	3.35132	0	0.922845	8.23658	1.96374	15.7902
MGG_10359	Profile_25	12.9077	26.6589	63.1755	231.099	443.599	453.04	161.792	209.582	231.189	138.119	69.2139	0	18.7142	23.8013	12.5471	90.3134	36.2347	32.3733
MGG_10362	Profile_25	1.51956	0.256956	0.0470979	11.6841	17.1622	24.3831	13.8432	13.1954	22.0416	0	7.69866	0	0	0	0	0.228135	0.289262	0.172291
MGG_10409	Profile_25	0.215353	0.052803	1.50015	12.0051	4.40843	8.35097	14.2235	9.03858	7.54904	0	0	0	0	1.94296	0	2.03149	1.08977	0.796608
MGG_10423	Profile_25	0.745014	0.444767	2.96974	43.3375	58.3516	15.0732	59.9032	32.6285	31.7933	35.6142	38.0733	21.0803	7.27319	6.1372	7.8058	5.17106	7.33148	4.79281
MGG_10534	Profile_25	0.0819582	0.107176	0.368335	6.09182	2.23699	12.7127	14.435	1.14662	3.83064	10.0124	0	3.95092	2.83118	1.47889	0.346496	0.475776	0.603257	0.853367
MGG_10745	Profile_25	36.3611	37.9799	15.8511	40.5399	48.382	74.0257	54.035	33.3837	95.5958	66.6304	43.4065	9.85975	5.8878	4.92088	4.46761	7.55271	3.68001	5.49219
MGG_10796	Profile_25	0	0	0.790399	84.0359	174.868	19.4856	165.941	36.9076	35.2288	0	55.3711	27.2512	0	1.1334	1.59329	1.09388	0.231162	0.619584
MGG_10877	Profile_25	0.352044	0.0575458	6.3286	39.2503	72.066	182.021	170.512	51.7148	148.088	107.518	8.62065	0	2.02684	0	0.744171	0.851523	0.647809	0.0964622
MGG_10878	Profile_25	2.11341	1.22482	29.3001	221.349	199.273	432.122	228.413	159.933	206.538	58.6781	14.1142	0	3.87154	0.288905	0.406132	0.650608	0.589238	0.157933
MGG_11009	Profile_25	0.224609	0	0.30283	375.633	556.347	69.6792	89.0089	172.044	188.964	82.3175	363.006	81.2072	4.84933	10.639	4.62921	0.162985	0.103328	1.01548
MGG_11310	Profile_25	3.2418	2.94763	3.03526	248.487	295.864	937.592	133.82	185.667	430.88	24.752	34.7302	4.88362	6.41582	5.78872	5.13952	3.7736	9.63155	6.71756
MGG_11537	Profile_25	825.579	224.537	393.577	682.791	417.883	791.603	660.651	338.429	644.027	374.073	187.454	11.0708	12.3405	9.66929	3.56	51.7712	32.9623	18.3745
MGG_11693	Profile_25	30.0968	66.0467	26.2528	503.335	322.054	551.718	361.421	281.348	100.707	200.55	30.1497	2.47306	1.77216	1.23427	1.08444	2.8292	0.44054	0.44982
MGG_12015	Profile_25	0.138987	0.272628	5.24691	92.9759	125.187	344.937	220.313	140.002	292.324	0	0	10.0501	12.0029	7.52382	2.64418	12.3042	15.0895	4.56998
MGG_12165	Profile_25	1.90837	4.07172	14.3545	126.915	90.4683	212.921	70.761	88.5277	46.945	0	14.7572	12.1048	5.78274	5.73927	5.52025	8.55169	6.90012	12.7699
MGG_12247	Profile_25	4.34506	5.74	37.5406	1225.94	1256.14	3204.81	351.404	450.334	1218.5	129.995	130.285	25.6482	4.59479	12.8007	16.8701	3.0886	5.05838	5.39402
MGG_12337	Profile_25	16.8248	83.7255	45.6261	6650.72	7741.56	9823.59	1717.36	3304.09	4027.94	1594.1	3700.95	964.295	42.104	109.536	110.636	7.07553	8.97136	15.7163
MGG_12388	Profile_25	3.52248	1.69394	3.96278	5.06749	52.1037	84.6008	24.0155	24.7993	25.4922	8.3288	26.7117	3.28658	1.57008	3.89569	1.44117	6.1675	2.25819	1.60656
MGG_12707	Profile_25	4.74165	6.40394	9.66514	103.999	67.8926	152.725	6.84533	50.0249	72.6624	9.49608	34.2622	16.8624	7.1605	8.88335	5.91532	29.7821	18.2134	22.6622
MGG_12865	Profile_25	0.399798	0.701671	3.9718	32.8444	46.5205	26.111	44.4726	52.1061	41.3063	7.71175	46.3738	7.60772	4.36127	9.68214	5.73789	7.87875	7.39554	8.57926
MGG_13185	Profile_25	66.6604	100.922	56.2737	153.835	210.072	230.74	113.913	149.301	139.055	55.3085	47.5132	29.6196	17.5013	25.2863	10.5273	69.4595	28.5238	17.97
MGG_13275	Profile_25	80.9063	85.8945	73.2874	1122.88	240.529	826.657	1230.59	313.505	500.144	322.969	61.6552	27.3096	9.42244	1.89304	7.45127	3.53227	5.71422	4.55334
MGG_13463	Profile_25	16.3517	3.42782	35.117	83.5006	102.208	135.53	65.9535	151.929	122.516	91.4931	55.0184	18.0518	4.31189	2.25235	0	0.362304	23.1987	0
MGG_13543	Profile_25	1.24207	1.17307	2.23284	133.353	177.041	456.677	109.381	84.9542	129.007	16.8596	13.5178	3.32644	1.58912	3.73542	4.66766	3.33813	1.69302	3.93276
MGG_13641	Profile_25	49.3459	42.7548	27.077	65.0063	66.8392	75.3658	15.4037	49.7585	46.3274	28.4914	71.3875	18.2696	12.4204	16.1321	11.9552	32.6905	14.2696	18.9156
MGG_13744	Profile_25	16.609	18.2087	17.7918	60.8805	59.6162	49.4078	72.1303	21.0084	76.5655	0	13.3713	0	1.5719	0.821098	0	3.10384	0.502403	4.11457
MGG_13762	Profile_25	3.18712	5.29212	4.94328	66.1099	52.1943	108.07	27.4141	37.9525	56.121	5.43283	15.2459	3.21573	3.07246	6.41972	3.10221	11.3806	8.34703	7.18942
MGG_13764	Profile_25	2.20856	0.640676	1.98514	173.407	466.118	183.35	49.3081	569.23	143.935	34.201	54.8438	8.99724	23.1028	76.0563	20.91	33.9936	225.412	21.1209
MGG_13907	Profile_25	5.49798	16.6069	5.6391	75.2128	74.5716	141.262	53.4666	59.4586	113.508	37.0854	24.7788	21.9511	44.8592	19.1721	14.3314	13.7064	14.3376	18.7987
MGG_13908	Profile_25	0.194459	0.127146	0.233049	144.538	196.382	361.955	68.4986	73.4547	218.131	142.535	19.0472	0	2.23914	0.584817	2.87741	1.78735	1.5506	1.81162
MGG_13926	Profile_25	21.0669	6.11846	5.84218	138.379	66.8613	248.247	146.692	137.085	146.552	179.555	38.3906	18.8942	0.564138	0.884049	0.414255	5.30896	0.601022	3.16814
MGG_14087	Profile_25	41.4434	98.7051	160.52	69.885	141.899	183.014	136.374	127.671	155.1	87.8351	62.299	9.33157	5.7316	13.8055	2.92278	50.0324	42.5748	21.5193
MGG_14179	Profile_25	0.174974	0.514829	0.314547	234.1	150.438	515.673	0	165.237	269.878	0	25.708	0	0	0	0	38.2174	6.7615	0.143832
MGG_14198	Profile_25	0.347291	0.535249	2.36348	11.063	48.7495	23.0867	0	16.6585	20.8697	0	14.5787	14.35	3.42768	8.9524	7.23635	2.66408	3.10401	4.2414
MGG_14369	Profile_25	41.1872	19.8718	11.9421	444.393	108.791	154.564	87.7517	27.8817	232.869	0	48.8016	0	0	0	0	3.85639	0	0.546074
MGG_14597	Profile_25	0.203871	0.199951	4.62699	39.7777	47.994	94.8688	53.8606	38.5051	71.4655	9.33967	11.2326	0	0	0.689765	0.323216	1.10953	0.98477	0.418964
MGG_14598	Profile_25	0.0544364	0.106779	1.90825	6.06926	13.3723	8.44376	7.19076	31.9865	3.81646	0	0	0	0	0.245569	0	0.711021	0.0500852	0.178991
MGG_14692	Profile_25	7.96806	14.292	9.93645	24.0102	44.0843	27.8366	37.9293	9.03858	25.1635	26.3084	15.8203	5.19071	1.8598	4.85741	2.04851	19.1168	5.15162	9.85433
MGG_15027	Profile_25	5.25359	23.2465	43.3117	152.564	98.0409	136.448	154.933	176.399	71.9512	35.8215	17.9507	75.9773	62.0412	31.085	39.0495	12.6601	10.5666	30.732
MGG_15133	Profile_25	5.90717	16.5924	6.14971	4.16839	13.7762	8.69882	14.8159	10.1997	15.727	34.2554	2.74655	1.35173	0.645755	1.34926	0.474187	3.03851	1.61674	5.5012
MGG_15520	Profile_25	0.225254	0.294564	0.0674889	25.1142	76.852	81.526	29.7549	115.026	78.9612	82.5541	82.7384	48.8643	16.2109	10.5002	5.23771	7.90024	8.42813	21.1703
MGG_15636	Profile_25	0.619508	0.607596	0.473312	27.6282	48.1908	16.8163	20.4584	9.75053	19.5448	11.3523	11.3776	5.59957	2.14004	2.09601	1.86611	1.73073	0.911983	1.3495
MGG_15824	Profile_25	0.398135	0.52064	3.16109	0	27.1671	82.341	35.0611	22.2802	55.8254	24.319	0	0	1.14611	5.98679	3.36641	5.00765	2.56418	1.52728
MGG_16125	Profile_25	3.52881	0.914215	0.568535	163.313	139.023	242.698	52.7703	32.1366	74.6867	48.8032	19.5649	19.258	0.574999	2.70321	0.633346	1.15954	1.16393	1.64193
MGG_16133	Profile_25	0.63145	0.586713	0.68706	14.8215	27.2132	108.256	8.78013	29.2924	32.62	12.1801	19.5317	19.2253	2.2961	0.899541	1.68606	0.819946	0.366933	0.874212
MGG_16251	Profile_25	30.7023	82.6798	161.138	180.459	89.7364	73.2261	191.534	62.9798	151.301	61.7913	118.904	25.6023	4.95057	17.6455	4.38371	61.6857	9.55569	15.1898
MGG_16308	Profile_25	1.61421	1.49985	2.82547	47.3613	13.9133	19.7672	22.4452	1.7829	23.8253	46.7051	18.7238	3.07167	5.13594	4.21584	1.8857	9.86388	3.28304	9.98676
MGG_16409	Profile_25	12.6337	8.00032	8.36024	55.4551	48.8732	84.8662	26.281	25.0511	0	0	14.6157	7.19322	0.859094	1.34627	0.630845	5.63042	1.28137	11.9388
MGG_16607	Profile_25	0.207012	0.135354	2.72902	92.3211	146.906	21.4067	54.6903	49.2348	19.3511	25.2895	50.6918	24.9483	1.19184	5.60313	2.62556	4.40633	0.761859	3.2899
MGG_16648	Profile_25	4.40523	2.22083	1.59124	27.5412	50.5673	51.0883	21.7536	20.7356	51.9551	45.266	6.04894	17.8622	0	1.11435	0.783255	0.716996	0.984869	0.947599
MGG_16718	Profile_25	83.9964	371.95	217.032	8618.79	2491.22	5104.88	6975.23	1970.16	2414.95	3859.26	135.319	82.138	40.2998	5.53973	8.17694	6.14857	2.48569	3.07883
MGG_16853	Profile_25	8.42012	11.239	10.8151	177.757	85.6731	173.884	85.5579	65.8706	62.8745	27.3898	10.9804	0	0.430275	1.12379	0.315957	1.73537	1.78779	1.06484
MGG_16872	Profile_25	145.094	154.502	29.1319	126.054	200.584	409.198	696.951	63.2701	422.746	69.0597	0	0	0	1.70009	0	4.37552	3.46744	6.81542
MGG_17246	Profile_25	17.8783	8.6255	19.7948	69.8462	74.9723	59.7984	95.4839	72.8125	101.355	44.1529	63.7221	27.8767	41.2006	48.2604	31.935	54.3407	38.3521	38.0678
MGG_17276	Profile_25	15438.4	20946.1	16829.8	24216.3	8268.51	16380.9	35594.3	9653.08	28928.7	25636.5	11437.2	5904.44	7305.59	9471.6	3650.62	29443.4	8799.97	8340.53
MGG_17927	Profile_25	7.59388	7.68812	20.477	54.6233	100.292	75.9938	0	71.9697	103.044	0	0	0	0	2.21012	0	13.8649	7.21227	10.0682
MGG_17928	Profile_25	11.7769	7.44158	62.7599	155.696	87.6661	216.61	122.977	93.778	143.593	34.1197	47.8743	13.4638	6.43198	9.23947	3.24713	32.224	32.8064	20.28
MGG_18136	Profile_25	1.18904	0.345533	1.14792	19.6398	10.818	68.3091	0	18.4834	30.8747	0	0	3.18442	1.52127	1.19198	1.11709	0.766944	1.5397	1.44802
MGG_00476	Profile_26	9.20584	5.62922	13.3728	50.1899	86.6227	13.9652	77.3035	49.1239	41.0284	41.2454	33.07	32.5513	37.3213	38.381	49.5298	48.1818	18.224	48.0685
MGG_00577	Profile_26	2.75959	1.70629	4.58339	40.1314	14.7368	51.1795	31.6981	17.6252	37.853	21.9863	22.0354	32.5347	8.28938	17.3201	6.46745	47.5369	26.2181	76.9296
MGG_00578	Profile_26	0.612714	0.572316	2.7012	6.506	9.55635	4.52569	7.70821	8.57208	12.2733	0	25.7208	4.21955	5.54339	7.37073	3.51551	15.2437	9.50301	25.6628
MGG_00652	Profile_26	5.91922	5.20405	9.28424	89.3956	48.2753	47.5533	43.6119	40.5812	46.2935	34.5714	17.3243	15.3473	21.588	28.5108	18.6938	29.673	18.7033	27.1006
MGG_00687	Profile_26	9.73032	6.66135	9.30883	53.7058	45.3594	26.1511	44.5409	37.4022	33.7712	35.3079	14.1547	31.3484	27.4558	34.768	37.2677	31.7731	20.1654	39.6361
MGG_00695	Profile_26	1.42504	1.07261	1.41493	7.38985	9.49777	12.8513	0	4.8683	6.9703	0	2.43458	1.19819	2.86203	4.93353	2.41688	12.1202	4.78717	5.85706
MGG_00770	Profile_26	2.51438	3.6852	6.67849	18.899	16.1932	13.1465	37.3187	26.0864	11.884	10.354	12.4525	18.3858	13.6629	14.7837	15.9451	20.3774	12.0089	22.6194
MGG_00994	Profile_26	1.14194	0.830952	19.9654	221.779	78.4237	108.563	145.978	112.863	51.6513	67.5019	70.3588	23.9729	17.1786	29.2467	18.9218	121.355	23.589	114.823
MGG_01086	Profile_26	11.5866	13.3152	10.4495	130.487	44.7221	60.5127	103.066	104.792	82.0526	100.084	63.0503	47.9564	47.1675	56.3163	47.5005	53.6734	58.7941	57.5954
MGG_01136	Profile_26	7.18144	7.98947	13.0062	35.8512	26.33	74.8162	42.476	47.2363	52.6024	39.2828	23.6223	27.127	19.4389	24.1764	23.1107	27.3779	35.4039	23.7893
MGG_01444	Profile_26	5.86043	23.2356	36.6769	76.4611	211.857	193.41	156.473	264.285	240.4	68.547	164.88	126.228	186.83	302.62	224.963	240.767	360.346	224.726
MGG_01471	Profile_26	12.4819	7.31849	13.1703	50.4215	59.2494	56.1185	23.8955	43.6564	50.7295	0	33.2227	65.403	34.369	46.9226	48.181	28.5502	49.5982	41.0412
MGG_01569	Profile_26	62.62	53.1965	59.4971	654.531	532.955	250.747	438.314	212.472	650.178	155.909	375.017	141.501	418.083	249.862	359.88	251.831	317.585	450.894
MGG_01770	Profile_26	3.02215	5.72128	4.16939	31.3439	34.5297	49.0576	9.28395	20.6488	34.4918	12.879	5.16311	12.7053	13.9601	10.7798	11.5882	13.6169	11.6396	28.5979
MGG_01811	Profile_26	2.27855	1.3982	1.69757	13.5851	12.9704	13.23	3.21908	8.6939	10.251	4.46562	12.5317	10.5729	11.3646	11.1033	7.34068	10.7515	7.89239	17.7885
MGG_01832	Profile_26	6.4736	5.2127	7.17716	28.084	22.6881	50.7928	19.9641	35.9452	21.1916	36.9265	11.1027	18.2142	14.7923	18.181	19.9673	29.83	17.5208	28.7398
MGG_01862	Profile_26	1.70292	0.185575	2.11375	18.0822	53.1201	25.1566	14.2823	20.421	18.9507	19.813	7.94289	23.4549	14.0062	21.7049	14.3989	40.641	80.5785	24.9748
MGG_02009	Profile_26	2.18638	5.43353	3.11434	28.9213	37.9295	8.62206	19.5803	42.7716	36.3724	27.1625	21.7785	1.3398	17.6015	26.0785	16.0976	32.4833	7.70551	30.9187
MGG_02395	Profile_26	0.995034	0.835305	1.04596	3.76064	6.90478	2.61597	0	6.01665	5.9119	0	9.91152	3.04876	2.76729	3.57576	2.13901	3.1329	3.78613	5.06011
MGG_02421	Profile_26	0.563707	0.39026	1.10278	44.3641	19.0062	15.4302	17.5206	8.35037	13.9485	24.3053	9.74381	4.79548	6.87275	10.471	8.41127	7.21849	8.11533	8.23176
MGG_02451	Profile_26	9.39509	6.1618	20.1014	257.051	80.2335	107.285	197.958	45.9639	137.392	63.3724	33.8741	66.6854	149.331	58.2432	64.6969	82.1439	69.4711	116.744
MGG_02462	Profile_26	13.5308	15.593	17.9389	165.944	99.7148	104.94	142.988	93.7038	47.4312	49.5895	99.4004	68.4888	89.9765	83.0131	89.2388	78.5478	58.0135	100.77
MGG_02519	Profile_26	2.89621	4.83048	9.17744	7.2973	30.8161	32.9948	38.9058	39.1454	13.766	23.9873	31.2532	34.3125	31.0881	55.0655	33.7238	26.7153	62.8088	35.6168
MGG_02626	Profile_26	5.89736	6.84002	9.9166	25.8572	35.2675	20.5562	39.3881	28.5063	32.5189	12.1424	19.4712	29.9464	23.1759	38.4109	26.263	24.8347	39.4754	34.0703
MGG_02705	Profile_26	0.455343	1.48012	1.37986	14.505	30.8932	10.0899	3.43705	32.7621	10.9452	9.53601	30.5834	3.76295	4.71884	16.1981	6.1877	9.55371	10.5814	7.48601
MGG_02756	Profile_26	7.95245	2.08916	72.3731	94.9971	116.28	297.367	56.2755	50.6619	119.472	52.045	41.7289	56.4772	29.4333	19.8591	4.05249	163.329	58.5344	134.126
MGG_02837	Profile_26	4.73435	3.44443	9.60956	21.633	15.8878	42.1352	25.6304	14.6586	16.3239	28.4444	11.4032	14.0303	8.37829	15.0551	8.36713	19.8523	16.2455	15.1522
MGG_02853	Profile_26	3.51512	3.71272	24.1304	60.2938	69.5849	179.749	40.8201	37.2886	43.3301	28.3136	22.7014	5.58633	26.6872	25.7896	36.4991	43.1658	43.0746	68.2682
MGG_02862	Profile_26	3.91379	3.75569	4.32773	12.5571	20.75	39.3072	7.43872	23.6354	15.7922	10.3193	20.6846	14.2521	15.5624	26.1658	17.8558	21.821	16.9944	21.6641
MGG_03223	Profile_26	0.898876	0.397113	1.76146	7.22292	13.9248	5.02439	0	10.5363	5.67737	2.96785	3.56938	5.27008	5.03528	11.2515	5.54622	5.75869	6.95895	8.81345
MGG_03269	Profile_26	3.30573	3.95213	2.93878	13.4513	24.6974	14.9711	15.9368	23.2929	8.45839	8.84327	15.9534	7.85158	7.50178	13.0621	11.2469	7.65154	6.59361	11.9604
MGG_03351	Profile_26	1.00827	0.539391	2.66938	20.439	10.5077	8.53065	4.84317	11.5413	41.1278	13.4372	2.69345	5.30239	5.06616	5.29272	3.95267	15.7236	14.6067	30.9525
MGG_03743	Profile_26	1.8243	3.04352	6.13638	16.7749	16.9399	20.4206	14.906	12.6297	15.8225	6.89271	13.8162	6.79974	13.6433	9.67194	6.9175	10.4811	8.16744	13.852
MGG_03868	Profile_26	4.58944	18.6885	15.5085	77.7249	57.0831	36.0445	61.3915	70.71	81.458	42.5822	51.2128	50.4094	35.1193	47.6967	32.0516	61.5469	62.2165	51.3838
MGG_03900	Profile_26	59.6821	96.4291	174.044	788.314	608.589	582.907	794.253	623.893	905.541	479.494	519.419	217.391	311.077	458.852	268.501	597.662	342.788	415.178
MGG_03915	Profile_26	8.153	7.40935	36.6411	333.578	134.743	185.634	237.131	273.124	157.32	54.826	10.9897	118.99	120.149	104.601	102.457	77.3982	130.757	119.774
MGG_04328	Profile_26	5.18839	3.98507	9.35513	55.7559	84.4563	53.329	16.5147	69.5265	52.5904	22.9097	22.9609	54.2417	45.8869	59.7826	57.6786	42.4118	55.3861	67.2115
MGG_04440	Profile_26	1.7371	1.21152	6.03731	12.9116	30.0283	29.9385	15.2975	23.4926	43.3016	14.1475	2.83581	18.1436	18.3354	22.8123	24.2351	14.9581	24.0448	22.2757
MGG_04626	Profile_26	14.9252	17.8387	21.0606	131.215	100.748	82.9778	169.595	105.527	75.0095	78.4226	47.1586	42.5506	78.5379	75.7756	75.3122	60.8671	65.2648	75.0198
MGG_04744	Profile_26	2.03746	2.89225	2.38556	11.9559	15.3662	12.4751	14.1651	18.003	37.5903	39.3007	7.87769	1.93853	10.1869	11.6099	12.2406	14.9013	11.4449	11.1508
MGG_04828	Profile_26	10.6418	9.35041	13.8123	55.9442	65.0542	68.1026	60.7584	77.2201	61.5628	61.2991	82.9385	34.7715	60.6669	82.0543	68.2814	71.4258	59.1704	76.2723
MGG_05247	Profile_26	14.7176	28.2032	83.2755	186.626	289.642	232.697	216.94	304.879	478.272	115.749	143.849	124.464	92.7351	180.087	125.879	274.898	263.443	270.935
MGG_05274	Profile_26	10.1174	5.15989	11.1772	57.4263	24.1002	51.36	38.8787	43.2359	30.952	67.4174	21.6218	21.2826	22.2407	35.1849	32.1968	29.3129	22.7471	36.9564
MGG_05552	Profile_26	0.603269	1.12955	18.9291	61.1455	40.4161	102.081	72.4443	48.3379	76.8988	20.0995	24.1732	75.3477	44.5206	53.9336	60.863	31.7572	58.7342	54.1882
MGG_05961	Profile_26	1.5222	2.76051	4.13044	19.2129	32.9244	17.8198	45.5263	18.0816	64.4342	10.5259	16.8791	8.30717	18.8505	17.8796	8.74246	43.6825	18.1804	31.1638
MGG_06024	Profile_26	0.273873	0.420817	0.804145	4.0713	3.73759	0	2.41181	2.29894	3.84016	0	0	0.660123	1.10375	2.14149	1.621	2.64977	1.49509	3.31689
MGG_06077	Profile_26	11.6294	13.0685	22.643	120.965	69.4062	47.3318	107.488	78.2666	38.0325	62.1298	49.8148	39.2267	47.4345	52.0029	65.3634	43.0057	19.7152	63.4891
MGG_06177	Profile_26	70.4504	124.851	215.166	1161.61	731.242	1019.66	1223.34	576.105	904.355	606.093	388.766	502.251	706.958	502.453	635.803	616.099	368.221	578.231
MGG_07219	Profile_26	1.40168	1.07212	16.4181	23.589	73.6286	149.048	9.31597	42.1801	50.6801	9.69258	32.3808	7.64947	3.8066	8.82856	1.67715	33.648	34.4067	21.0586
MGG_07515	Profile_26	2.76545	2.26023	3.82059	22.839	25.1603	7.94361	0	34.3907	14.3616	0	15.0486	14.8125	17.6907	13.3993	19.1611	15.3105	6.50235	19.3647
MGG_07539	Profile_26	13.3275	16.4468	19.5157	25.2654	49.8681	54.9221	63.6099	48.7443	45.6761	31.1442	91.5604	31.7483	39.1404	93.0264	26.7654	90.194	59.4217	69.4818
MGG_07734	Profile_26	3.5614	2.41178	5.74169	40.9675	28.9304	26.3056	22.402	39.1484	27.7427	10.359	22.8406	23.5042	26.8508	32.0043	19.1792	15.8544	30.7648	34.201
MGG_07910	Profile_26	13.5911	12.5831	14.9281	81.7385	60.0308	69.9799	67.0448	34.3206	43.4911	72.3388	12.4286	24.4673	30.1956	46.0469	23.0672	41.8224	44.6227	52.9865
MGG_07963	Profile_26	6.08977	4.72496	12.5408	46.5044	25.6155	38.8191	16.5293	33.2622	26.3185	22.9301	24.5133	18.0966	19.4517	33.4929	24.5996	20.6118	27.7848	26.6753
MGG_08022	Profile_26	1.62291	0.718835	1.23914	3.89124	8.57348	8.12045	0	17.5782	7.34065	6.39555	0	3.78557	4.52114	7.55732	3.98393	7.19252	6.55077	6.5986
MGG_08083	Profile_26	7.76244	3.01461	7.65615	34.8505	29.8609	24.2426	13.7634	21.8656	32.8719	0	22.9629	18.8356	14.8471	19.9763	21.6396	15.4238	17.0161	18.6287
MGG_08305	Profile_26	1.65958	0.969672	1.39647	62.9891	34.6956	27.3852	9.32856	45.9421	29.7065	12.9409	25.9396	10.2131	19.5161	18.1588	15.2267	41.0471	22.4165	74.3054
MGG_08306	Profile_26	1.93297	1.07309	0.491723	8.1325	5.97272	16.9713	9.63527	0	15.3416	0	5.35849	0	2.51972	4.27766	1.85027	6.29863	4.0267	9.77344
MGG_08566	Profile_26	2.25726	1.20756	5.30283	22.8789	21.0035	15.9149	27.1065	23.6849	14.3866	0	22.6123	11.1288	18.6077	21.7541	27.9785	11.019	22.3731	27.0735
MGG_08631	Profile_26	20.6514	21.2275	22.3527	110.63	86.3272	57.7168	65.5361	96.3067	69.5658	22.7285	63.7819	58.297	71.767	74.4168	62.1383	87.1226	73.2639	93.2905
MGG_08663	Profile_26	10.2477	7.29201	17.3789	43.8595	88.5817	106.783	41.5712	85.856	60.6752	36.0432	40.4585	42.6684	43.825	71.5166	73.094	41.4481	68.1896	69.6537
MGG_08976	Profile_26	0.930427	1.14067	3.29294	51.8678	14.2849	18.0401	46.0892	21.9662	0	0	8.54391	8.40988	14.0616	22.0356	11.432	24.5587	21.4014	19.0251
MGG_09114	Profile_26	8.23696	5.41938	9.28546	45.918	42.1542	15.9707	18.1343	47.5357	38.4988	12.5783	45.383	32.2624	27.8611	30.9649	31.1235	21.617	40.6085	30.8078
MGG_09190	Profile_26	14.0389	13.1548	17.2276	40.7311	58.7596	14.1666	72.3864	67.9037	38.4187	19.127	46.0074	21.6994	46.8738	58.2695	47.5759	50.368	49.0982	46.0967
MGG_09216	Profile_26	2.04773	4.38667	2.85773	12.0161	26.4749	33.4345	14.2365	13.5703	15.1119	19.7494	7.91741	3.8966	9.30751	13.127	10.5937	15.2501	17.6506	17.5414
MGG_09249	Profile_26	5.67265	1.00144	3.73231	35.4177	9.28987	24.6371	53.9515	32.3798	19.0897	16.6319	6.66761	9.84453	9.40593	16.5823	17.2673	15.7736	10.1879	11.527
MGG_09261	Profile_26	26.8778	18.8633	12.1612	365.283	124.2	159.987	112.203	35.6506	119.102	889.437	71.3139	122.842	215.875	64.0457	66.563	335.567	59.8417	1644.63
MGG_09276	Profile_26	0.686356	0.576993	3.17275	4.37278	3.21148	12.1671	0	4.93836	5.49936	0	5.76244	0	0.338709	2.30006	1.86539	4.29743	2.52598	4.80374
MGG_09304	Profile_26	5.75934	3.84105	8.94535	71.9178	60.3638	92.9078	85.2072	50.2789	77.5255	67.5443	27.078	29.9849	32.6281	24.5261	35.0623	31.0264	28.6569	31.2084
MGG_09394	Profile_26	3.44873	3.38242	3.88091	42.3867	40.0241	37.9092	57.3933	27.3537	30.4611	29.8567	19.9489	7.8544	13.6019	15.9251	14.9821	19.5868	8.59476	26.2509
MGG_09404	Profile_26	6.63144	3.30662	3.80676	62.1308	11.4076	30.2535	22.0835	28.0667	35.1621	0	57.313	6.04435	14.9189	29.4124	11.1319	22.9279	25.6873	15.2999
MGG_09484	Profile_26	0.969088	2.12721	2.50255	3.43004	28.9697	28.6319	16.2554	36.1543	43.1373	28.1876	51.981	10.0107	9.56467	37.0551	18.9244	27.2354	35.4386	23.8982
MGG_09540	Profile_26	11.7336	12.6466	13.4108	77.1153	101.135	22.9897	78.3129	80.8687	65.8098	45.266	43.5524	28.5795	66.9855	56.8317	68.7698	55.1012	33.228	68.9175
MGG_09602	Profile_26	5.49559	6.25081	34.3202	29.7849	135.936	68.0763	55.4536	90.5003	88.2951	83.9206	47.6612	34.4952	65.5873	82.4653	42.8373	148.961	93.8227	109.266
MGG_09909	Profile_26	3.63681	4.15771	7.4202	29.8511	31.0581	13.8433	23.5781	29.0298	9.38544	24.5313	29.5032	16.1336	20.81	21.9419	20.0918	17.6797	17.4901	27.8044
MGG_10035	Profile_26	0.611739	1.1368	1.50486	57.4353	10.5455	19.9765	25.5182	25.6753	27.0872	11.7999	28.383	16.297	17.7954	26.7248	12.6591	31.7273	40.8801	17.1502
MGG_10111	Profile_26	0.589273	0.755771	2.89276	212.26	18.5583	0	11.9754	11.415	6.35586	16.6127	6.6599	19.6663	13.3097	6.95243	6.89893	20.459	5.25489	171.401
MGG_10206	Profile_26	3.64194	0.510273	0.779408	386.714	71.0031	0	137.452	14.5577	121.586	572.034	0	12.5404	14.9771	7.82344	1.09979	81.5472	7.33992	170.786
MGG_10410	Profile_26	0.231943	0.466938	0.47182	2.72209	30.9872	30.2966	9.67528	25.6181	17.117	0	28.6973	4.41362	7.16887	21.367	5.2642	21.8799	17.8809	8.69013
MGG_10420	Profile_26	4.32674	3.68395	8.54733	42.4087	29.1994	59.0005	25.1226	30.9315	6.66684	17.4255	27.943	20.6285	32.0279	27.24	29.3982	21.5635	30.316	20.5192
MGG_10560	Profile_26	3.88621	3.61602	9.62833	44.4393	0	38.6409	52.651	27.1847	13.9721	18.2598	7.32025	25.219	31.8404	30.1176	26.5404	19.8845	32.4552	35.2218
MGG_10955	Profile_26	0.766126	1.91895	3.72916	13.1411	21.2326	21.9389	0	14.3461	14.8741	0	12.1221	17.898	16.6934	10.8468	11.436	11.5805	11.5819	24.5513
MGG_11146	Profile_26	3.90062	7.19032	20.1913	73.3551	84.6589	65.6062	74.4942	57.201	52.7165	34.447	62.1431	30.5841	38.9621	69.9607	43.2137	46.5148	38.9151	48.2889
MGG_11475	Profile_26	3.50765	10.7993	9.91079	51.0101	61.1898	61.5047	80.5813	42.8858	51.3217	89.4282	40.3326	47.4193	29.2386	43.4801	32.5924	56.0849	34.9107	36.9069
MGG_11546	Profile_26	9.52278	7.08136	15.3924	43.8621	34.1083	48.459	55.024	31.0809	16.2243	29.6844	30.6007	16.7337	23.5826	33.3019	24.8749	31.6706	25.2096	32.472
MGG_11575	Profile_26	22.4343	11.3294	17.9243	94.8988	84.631	207.47	160.621	94.4144	255.746	0	26.798	35.1702	93.4591	85.5708	51.6641	120.616	80.9982	168.122
MGG_11691	Profile_26	1.34439	0.760697	8.41226	57.6499	50.8075	64.1637	40.9817	34.7234	21.7508	18.9504	7.59709	18.6948	10.7171	13.9955	2.62325	98.4549	34.6341	27.4579
MGG_13308	Profile_26	3.52748	2.33389	2.0131	24.9707	11.4619	21.7125	14.7924	17.6252	7.851	10.2603	16.4531	10.1219	16.9242	14.1448	12.9603	19.9492	10.3032	12.1049
MGG_13610	Profile_26	2.01078	8.7806	11.6618	101.418	72.5238	70.548	82.2136	84.3945	93.9818	52.6383	59.79	38.0807	30.1823	62.4162	25.8066	156.471	30.1735	124.833
MGG_13977	Profile_26	0.731842	0.259195	2.41196	9.06611	18.3106	40.9925	5.3707	24.7436	5.70093	0	5.97365	1.46998	3.51123	12.8389	1.28918	21.3896	26.859	10.5278
MGG_14640	Profile_26	9.11922	4.3703	5.12293	38.5123	25.456	16.0739	18.2515	24.6463	4.84345	12.6596	20.3006	14.9866	29.2344	17.7641	15.5528	35.643	14.683	33.1081
MGG_14658	Profile_26	2.68707	4.13486	4.41406	0	22.7613	28.7447	0	29.1671	38.9766	16.9792	6.80685	10.0501	19.2047	22.9895	17.3341	16.0022	17.988	13.7861
MGG_14814	Profile_26	1.9295	1.37629	4.33577	32.5947	21.5446	13.6041	23.1706	18.4053	12.2977	10.7144	21.4766	6.34191	10.6039	13.1882	19.0957	11.4555	13.718	21.292
MGG_15203	Profile_26	1.88259	1.77966	2.09989	0	14.8581	10.5547	41.9461	6.66386	9.54114	8.31274	16.6626	9.84073	12.1446	11.2553	9.63718	10.3032	12.6465	13.4989
MGG_15731	Profile_26	0.921314	1.18597	4.0888	19.2599	9.42999	71.4536	7.60629	10.8755	28.259	0	8.46023	6.24563	6.96194	6.23423	7.4858	9.27601	7.4701	9.04071
MGG_15831	Profile_26	11.3747	21.9181	9.10133	89.5192	102.27	131.461	70.7074	65.5263	75.0551	65.3919	26.2151	64.5098	105.551	55.9406	59.9695	90.5662	53.4354	168.083
MGG_15936	Profile_26	3.66115	2.92271	7.61472	37.9713	17.4294	26.4135	22.4939	19.6545	119.385	78.0109	6.25481	12.3134	23.5296	24.9659	28.3469	21.4388	30.3949	22.6765
MGG_16039	Profile_26	9.671	13.3746	11.1941	46.5429	22.7882	53.9601	73.5245	32.1217	29.267	76.4969	20.4447	15.093	33.648	46.4518	35.2975	42.8127	50.3152	46.7833
MGG_16211	Profile_26	1.96389	2.13103	4.46938	9.31741	13.6859	38.8881	11.0391	22.7988	5.85895	0	6.13923	21.1502	9.38226	10.9328	14.044	5.51838	12.2255	13.6018
MGG_18021	Profile_26	44.871	50.7861	55.861	198.13	68.7138	153.136	169.535	78.729	242.254	144.73	87.0316	232.013	140.679	191.507	151.511	180.89	171.405	191.038
MGG_00048	Profile_27	0.395901	0.610168	0.737119	6.30572	4.63108	0	7.47092	2.37377	19.8258	20.7279	8.30966	14.3138	16.6067	22.452	35.5076	12.0248	10.6155	8.55437
MGG_00120	Profile_27	1.49978	1.37288	2.96573	200.657	679.529	93.0537	686.791	432.238	771.08	439.727	1189.91	643.463	770.222	762.267	719.662	149.605	611.571	286.513
MGG_00258	Profile_27	0.138073	0.297919	0.595703	36.9458	2.26116	0	14.5909	18.5442	11.6161	0	32.458	9.98402	11.4471	21.4265	14.1847	9.37787	17.9375	8.85286
MGG_00272	Profile_27	0.367159	0.94526	6.93034	143.274	75.1602	71.1886	109.124	69.3452	109.399	67.2806	229.265	298.679	455.803	246.374	488.666	111.965	199.055	155.961
MGG_00369	Profile_27	3.51382	3.79726	8.4515	50.7843	18.6486	25.2332	0	20.4831	18.248	11.924	28.6814	28.2315	30.9074	25.8316	30.1235	19.6898	19.3378	33.1633
MGG_00396	Profile_27	10.264	7.46441	10.2926	31.1392	28.5868	0	129.126	29.3056	48.9522	0	30.7763	25.2446	48.2399	33.3881	38.08	24.8266	30.8363	55.9038
MGG_00479	Profile_27	2.71196	0.854939	7.25478	0	29.0797	15.0235	17.0588	24.3908	13.5808	0	9.48698	25.6799	17.8442	19.8074	29.0729	12.8382	18.5951	25.5836
MGG_00527	Profile_27	62.8427	193.219	327.733	210.09	786.906	876.852	647.169	1403.81	1387.14	863.246	1162.79	1457.94	1010.57	1707.74	1235	776.517	1612.7	768.129
MGG_00546	Profile_27	767.401	328.9	964.194	3348.87	3089.37	2528.39	2806.41	2513.66	1001.55	2215.07	2744.75	4780.94	5453.69	3230.5	6029.15	1899.16	1594.45	3623.51
MGG_00559	Profile_27	4.49072	3.31338	4.70299	36.7473	23.6146	19.1715	10.8844	34.5835	23.1074	0	18.1595	32.7702	28.4639	21.1874	21.6852	15.486	11.9025	17.6783
MGG_00612	Profile_27	8.61679	8.51348	13.2896	28.3604	31.2429	24.66	25.2007	37.3667	49.0422	11.6531	37.3732	43.6845	37.894	47.0473	40.3277	31.9325	46.9831	35.7033
MGG_00892	Profile_27	141.91	277.302	1158.92	2139.73	3419.61	2893.01	2142.35	3221.97	1800.31	2427.09	2760.15	5648.71	3688.3	2507.04	4756.79	1074.67	4874.75	2161.3
MGG_00973	Profile_27	1.1352	0.615284	1.10091	13.3228	2.44614	0	7.8923	7.52297	0	0	0	10.8008	19.6072	19.406	18.9446	4.63898	20.4494	7.46523
MGG_01066	Profile_27	286.151	170.945	554.973	1852.75	1881.28	1747.7	1613.07	1357.94	1023.82	1314.94	1377.99	2635.38	2816.95	1661.14	2919.17	830.205	1118.33	1610.02
MGG_01113	Profile_27	312.628	133.924	592.966	1383.42	1543.39	1301.44	1498.57	1507.8	637.943	1234.33	1536.59	2469.54	2698.34	1610.48	2794.16	809.75	1063.79	1589.61
MGG_01139	Profile_27	4.34781	3.54306	9.36764	42.7719	36.6483	14.8764	33.7837	84.5321	107.583	35.1495	65.7588	41.6104	91.1088	121.142	67.308	92.3284	52.2978	68.5363
MGG_01178	Profile_27	1.7669	2.80917	2.44075	8.29459	9.13763	2.88493	4.91365	14.0511	15.6474	20.4492	10.9306	17.4836	32.1243	33.3931	20.8766	26.7763	17.7284	19.7224
MGG_01236	Profile_27	1.87357	1.14054	6.83292	28.8123	51.1378	53.4462	17.0682	77.7318	60.3923	0	50.625	38.9304	50.9584	72.084	69.5129	42.5363	82.743	64.9678
MGG_01256	Profile_27	3.23981	4.02667	5.92453	74.734	34.3041	38.9897	29.5146	31.6501	15.6647	40.9437	32.8281	48.4697	43.8983	30.2383	52.2493	23.5093	20.8659	38.9375
MGG_01308	Profile_27	1.74184	1.28533	4.41359	14.7964	24.4504	25.7316	21.9132	20.1914	13.9563	6.07974	9.74931	8.39683	25.2143	22.8995	26.7209	15.36	15.904	26.9729
MGG_01404	Profile_27	9.08231	13.4701	12.7829	79.033	116.088	68.7209	140.456	221.278	254.699	81.1854	136.696	243.475	401.741	360.548	350.915	273.392	273.68	264.836
MGG_01512	Profile_27	1.96661	1.54811	3.55859	0	8.47537	16.055	6.83629	11.9467	14.5133	37.9342	3.80189	3.74225	8.04493	12.3736	12.6355	6.90993	9.76132	14.4642
MGG_01584	Profile_27	4.77978	4.98087	6.36382	19.9841	31.7999	13.9013	15.7846	38.8687	29.3216	10.9485	35.1134	25.9219	17.5433	29.1089	37.6997	22.4145	24.9021	28.8295
MGG_01592	Profile_27	72.872	45.5548	85.4432	183.494	192.161	174.916	209.349	199.552	153.845	178.717	143.293	229.199	253.731	207.607	276.191	152.245	144.862	227.884
MGG_01595	Profile_27	21.337	10.8629	27.6921	62.4537	85.4805	23.6967	53.8139	82.2867	10.7105	55.9895	71.0784	58.9165	76.5215	69.8357	90.745	46.3011	14.8525	64.8832
MGG_01629	Profile_27	0.637577	0.592406	2.7749	14.9653	5.49545	5.20506	8.86533	5.63364	9.41044	0	4.9303	7.27944	14.4899	12.413	10.8529	10.6653	5.18691	14.399
MGG_01637	Profile_27	5.77864	7.59776	9.97409	56.0239	51.4317	25.9808	132.753	100.178	64.5862	46.0398	55.3711	96.8933	141.758	108.806	148.972	82.6486	87.6876	92.7999
MGG_01679	Profile_27	8.76665	2.36447	5.61435	0	31.4055	16.9977	28.9507	16.0976	38.4135	20.0807	32.2009	43.5817	55.8355	16.8076	32.6617	14.8698	19.7615	32.5186
MGG_01680	Profile_27	4.24847	5.69868	10.0802	6.96578	20.4634	29.0731	41.2647	23.6002	0	22.8976	32.1282	31.6242	65.8261	36.076	37.0452	27.2017	31.2136	28.1953
MGG_01689	Profile_27	34.0898	27.1321	36.0418	232.605	181.081	77.6658	132.281	148.858	163.818	76.4607	171.654	171.979	247.196	161.501	259.314	121.232	117.014	169.232
MGG_01728	Profile_27	7.03884	10.0663	9.1975	62.2291	55.8588	48.0974	65.5361	72.8807	21.7393	34.0927	68.3377	35.8751	58.3776	51.4763	55.6491	27.8108	17.8595	35.43
MGG_01743	Profile_27	33.0754	13.2008	25.9063	49.9175	61.865	95.4897	73.9269	83.3864	129.48	123.065	106.894	218.529	117.929	128	152.432	50.7225	87.8448	103.096
MGG_01905	Profile_27	2.02361	0.261145	0.287195	0	8.72103	16.5204	28.1378	35.7614	67.2028	39.0337	203.429	107.82	371.595	246.957	231.668	48.6895	126.117	85.7989
MGG_01941	Profile_27	1.82565	1.79055	1.78366	17.6997	51.9965	24.6245	41.9407	85.5086	55.6495	38.7878	120.511	65.0498	157.207	140.366	155.206	31.5256	110.472	50.285
MGG_01956	Profile_27	0.385336	0.917823	0.593751	0	31.5525	17.0773	203.604	221.801	100.343	80.6989	291.165	155.24	286.189	497.65	179.782	139.248	362.437	83.0799
MGG_01978	Profile_27	47.8018	24.7389	50.9516	103.361	166.055	134.812	112.255	157.261	56.8707	127.411	139.046	146.641	155.787	144.631	185.925	87.0884	82.5596	134.949
MGG_01979	Profile_27	36.9725	15.4485	44.6768	106.636	102.79	106.631	78.9631	115.411	79.6276	98.5864	87.8281	133.998	149.71	112.989	160.542	75.823	56.3195	111.053
MGG_02084	Profile_27	4.17504	5.93322	7.04585	18.9994	73.2567	13.2163	56.2755	128.741	95.5774	109.294	93.8901	172.512	157.468	112.62	174.798	62.2607	66.3999	104.92
MGG_02154	Profile_27	0.17979	0.176333	0.646408	0	0	0	189.995	22.6379	25.2096	0	79.2467	156.007	136.635	69.7507	163.042	13.829	61.205	44.9284
MGG_02216	Profile_27	7.36337	9.56603	6.58382	25.7894	28.4106	11.9597	50.9248	14.5625	27.028	56.5157	62.3061	153.322	69.2503	52.1734	85.323	24.7855	38.5916	28.7113
MGG_02231	Profile_27	0	0.0616035	3.72617	0	15.4295	0	66.3763	18.4538	114.494	23.0199	92.2852	18.1675	159.478	132.041	113.522	36.9184	77.3238	156.342
MGG_02390	Profile_27	10.8756	12.0334	15.0521	42.3802	63.9793	55.6851	44.6323	69.1335	44.4157	46.4367	62.0538	45.8103	59.0886	44.774	63.8792	39.5965	26.6963	55.3059
MGG_02392	Profile_27	1229.72	634.87	1363.76	4779.54	4738.79	2469.8	4044.8	3675.6	2232.63	2917.77	3239.21	4162.63	5405.15	3552.77	6489.56	2357.92	1751.23	4257.35
MGG_02394	Profile_27	1.65325	1.50282	2.4646	0	13.2072	0	10.653	25.3861	11.308	14.7782	47.3958	11.6631	29.9481	40.3825	32.987	10.241	41.849	12.3968
MGG_02404	Profile_27	0.273873	0.984891	2.29756	0	7.47517	0	36.1771	1.91579	12.8005	0	26.8257	6.60123	9.46071	17.2966	17.9468	12.0565	11.8431	6.45368
MGG_02459	Profile_27	5.56423	2.48874	9.04089	34.0863	17.5237	23.711	24.231	25.6634	25.7209	33.6141	26.9513	28.7392	28.5149	31.7209	40.5207	24.8913	17.1024	35.9378
MGG_02570	Profile_27	12.0367	14.4554	12.0334	200.843	90.5141	69.8551	64.8971	140.904	51.6657	150.046	90.2287	127.299	215.677	132.607	217.57	82.1141	83.9255	187.925
MGG_02651	Profile_27	28.526	51.4512	52.6562	139.629	165.215	183.464	147.049	221.932	321.937	50.9979	204.447	120.744	206.695	190.829	197.666	160.548	170.662	190.794
MGG_02659	Profile_27	283.786	129.433	348.546	1526.69	1226.86	1108.16	1232.08	949.532	709.571	1345.53	1151.72	1962.37	2122.59	1260.5	2189.78	634.771	928.831	1259.94
MGG_02660	Profile_27	210.592	85.9792	265.324	835.617	809.881	809.966	632.968	760.629	577.134	562.869	731.107	1297.13	1394.25	871.855	1585.99	465.218	699.296	937.362
MGG_02713	Profile_27	113.958	41.6625	185.717	884.077	732.768	773.117	837.953	841.529	444.739	871.828	665.733	1343.34	1438.06	884.049	1534.42	556.487	772.088	962.267
MGG_02747	Profile_27	349.544	223.262	498.165	1212.93	1415.53	1248.26	1240.2	1225.95	752.263	1283.51	1171.43	2381.53	1866.16	1421.2	2292.74	773.851	1087.46	1359.3
MGG_02773	Profile_27	15.8935	11.2098	30.4894	60.1609	54.2254	83.6979	45.3585	61.7655	61.904	26.967	39.6399	69.1684	68.205	73.4679	82.9029	49.2643	69.2342	64.84
MGG_02814	Profile_27	4.72714	3.46744	11.1758	221.446	175.646	166.365	83.957	103.37	150.389	116.468	163.42	152.239	185.251	206.079	165.002	118.472	199.044	101.488
MGG_02887	Profile_27	1.05654	2.90811	3.06341	22.7993	11.1629	10.5731	27.0123	17.1654	14.3366	0	15.0224	14.7868	20.6033	20.9097	25.2876	17.2624	12.9821	19.5551
MGG_02899	Profile_27	19.7855	19.2287	24.4818	80.2161	136.762	83.6995	81.4618	162.849	133.309	65.9206	45.3036	44.593	96.3079	109.888	99.7254	69.511	91.6822	91.966
MGG_02914	Profile_27	3.96202	6.05857	5.93536	9.49971	55.8146	46.2571	90.0409	121.589	107.525	46.8405	87.6308	163.271	186.901	126.457	170.745	59.9113	67.1055	87.0596
MGG_02952	Profile_27	194.322	133.118	423.759	1118.21	1085.99	962.077	906.472	1038.52	499.609	1184.94	1202.13	2294.98	2188.17	1175.16	2293.47	572.073	742.718	1212.69
MGG_03094	Profile_27	0.831826	0.447391	1.39888	5.98338	8.7887	8.32429	14.178	3.37864	18.8123	0	7.88488	13.5821	15.2943	12.3468	7.82755	10.125	11.6529	9.83756
MGG_03110	Profile_27	1.58002	0.612647	3.00549	8.1935	33.0963	0	38.8301	20.0487	36.0655	0	21.5947	47.8259	37.4447	37.1301	47.5358	22.9304	50.3732	28.8153
MGG_03126	Profile_27	5.64186	4.55081	4.4076	41.1512	34.54	12.2681	62.6854	48.6868	51.7532	38.6486	50.3554	47.6591	59.1966	53.9944	42.8002	49.5866	55.6444	46.9406
MGG_03193	Profile_27	255.062	131.314	487.786	945.136	1604.67	1028.72	1040.74	1372.94	433.503	1005.14	1186.89	1676.68	2004.2	1454.97	2279.35	645.383	737.468	1319.64
MGG_03207	Profile_27	0.157196	1.48007	2.51503	7.01048	10.2973	0	8.30591	13.1954	8.81663	0	9.23839	6.8201	11.9465	7.94226	6.37997	4.3802	5.61169	11.6813
MGG_03236	Profile_27	132.095	57.9601	269.037	680.261	717.284	608.401	472.064	817.633	293.321	590.975	768.382	1087.22	1076.42	792.695	1285.97	369.942	656.242	718.859
MGG_03251	Profile_27	381.294	171.316	449.224	1060.89	1386.69	1045.46	1107.29	1221.88	619.457	1058.65	1214.96	2006.83	2100.36	1542.74	2249.19	728.365	1078.51	1300.09
MGG_03286	Profile_27	1.84792	1.27539	3.86332	9.15688	26.9002	21.2323	14.4652	25.8531	23.032	5.01667	20.1115	14.847	28.3711	31.6158	31.1632	24.6134	21.4353	38.5945
MGG_03337	Profile_27	0.644642	0.86407	0.714628	0	1.75951	6.66613	11.3538	7.21501	6.02598	7.87523	0	20.1994	21.1552	13.1832	25.8909	7.79629	6.52426	9.3617
MGG_03372	Profile_27	870.983	235.572	1178.37	3734.93	2756.74	2338.27	3495.82	2481.59	1573.55	2516.84	3371.48	4432.87	5699.24	3301.96	6480.44	1695.03	1996.01	3464.99
MGG_03508	Profile_27	0.829584	1.02775	1.37359	14.6041	10.7256	10.1589	17.3027	10.9953	3.0611	24.0029	12.8301	9.47166	25.6407	16.1512	29.3501	13.3703	11.65	47.52
MGG_03553	Profile_27	1.56028	0.918167	2.97317	13.9168	20.4417	0	16.4884	26.1946	26.2533	0	18.3395	13.5388	30.1832	24.7759	25.3302	20.4702	12.1736	15.904
MGG_03554	Profile_27	165.355	84.0412	264.65	1068.3	812.609	743.13	759.425	789.955	422.254	652.168	643.568	1623.27	1511.94	858.32	1670.57	420.753	770.008	897.013
MGG_03584	Profile_27	1.16649	1.01331	0.868748	22.2952	35.4774	0	26.4151	27.9766	37.3857	0	34.2773	65.0693	54.1112	53.5241	56.8544	16.8323	25.8808	24.5473
MGG_03585	Profile_27	1.87895	1.84282	4.48884	0	4.04879	0	26.1262	18.6777	76.2649	36.2433	29.0593	67.9333	119.565	93.2378	151.139	18.4423	88.8037	42.6778
MGG_03645	Profile_27	12.713	8.01552	16.9072	28.9267	48.8624	28.1707	34.272	60.9805	43.6551	66.5606	72.4272	73.1671	73.4923	65.0747	79.469	37.8417	44.4958	52.6783
MGG_03653	Profile_27	287.634	141.343	434.942	1072.38	1132.71	930.366	942.202	1004.7	522.799	653.528	928.891	1785.66	1769.57	1199.8	1896.02	556.479	856.623	1112.6
MGG_03671	Profile_27	0.729282	0.550199	3.88261	12.5092	9.18704	0	59.2826	9.41807	47.1959	82.239	74.1804	40.5648	181.192	147.791	191.04	53.1638	130.998	77.5639
MGG_03680	Profile_27	293.308	105.532	349.137	767.88	939.917	712.2	777.921	879.766	447.867	859.67	865.256	1259.48	1636.1	992.867	1676.15	537.286	783.462	957.936
MGG_03706	Profile_27	0.862549	0.913641	0.775291	7.69343	31.0764	5.35168	9.11505	20.2732	14.5133	12.6447	15.2076	77.3398	105.478	57.899	88.8314	17.0245	42.4102	38.3444
MGG_03707	Profile_27	0.609763	1.24591	1.57572	0	58.2508	27.5864	40.2733	27.7251	28.4997	55.8685	82.1234	181.879	119.8	74.0401	113.106	22.0497	69.7539	45.6961
MGG_03727	Profile_27	220.131	136.945	291.75	988.223	799.273	635.216	711.392	638.074	338.237	699.031	659.381	1269.68	1310.98	880.169	1389.57	461.051	665.724	861.319
MGG_03827	Profile_27	0.563135	2.26446	2.93577	0	4.61112	0	14.8774	35.4531	23.6884	20.6385	8.27384	48.8643	49.6053	51.8236	42.4969	24.1093	60.5167	15.8314
MGG_03901	Profile_27	7.4951	6.59503	14.8593	23.7063	56.5842	37.1037	63.1955	35.6967	14.907	9.74078	19.5251	38.4376	51.8742	39.3266	52.9243	34.8311	47.6851	61.5237
MGG_03929	Profile_27	5.10275	3.98218	8.31002	24.4696	22.4639	4.25537	14.4956	27.6345	15.3869	30.1633	24.1845	9.91879	20.3753	26.4843	28.532	12.8203	20.1425	20.657
MGG_03940	Profile_27	17.6945	14.3489	19.6848	60.2894	54.1176	23.2991	134.923	112.218	84.2468	66.0601	128.001	197.679	182.646	124.679	205.752	61.8665	82.8655	102.928
MGG_03965	Profile_27	108.571	89.8584	268.655	741.601	1221.07	682.281	680.236	1004.12	270.773	550.461	977.28	1667.9	1480.55	1111.19	1925.38	446.387	815.526	1063.38
MGG_04045	Profile_27	3.81638	4.80975	6.43182	34.0398	28.1247	23.6787	20.1649	42.447	29.4317	13.9868	19.6252	33.1154	38.5614	44.762	43.9264	33.5918	35.9911	36.6731
MGG_04104	Profile_27	184.499	68.8291	198.668	827.374	785.747	545.766	574.635	553.114	260.134	890.937	733.14	1568.18	1648.59	871.543	1813.44	513.421	579.532	1051.32
MGG_04114	Profile_27	80.9281	46.683	145.781	308.897	406.083	343.799	307.42	374.432	182.586	385.849	370.428	691.17	636.929	395.947	645.863	239.804	409.284	376.463
MGG_04190	Profile_27	7.27464	5.31575	8.14103	16.0608	42.7584	19.5513	9.51427	32.4974	12.6241	0	31.7472	19.5308	34.5222	33.7915	37.4542	22.3433	14.1484	29.5738
MGG_04352	Profile_27	28.8573	24.8174	44.8592	36.0154	141.07	91.8607	199.129	189.81	173.628	59.194	126.563	136.256	170.171	136.979	147.493	120.561	162.771	173.395
MGG_04425	Profile_27	27.8287	19.4795	29.6971	101.037	114.398	163.994	129.683	166.404	58.2396	69.1927	88.7645	76.4505	141.524	117.533	158.997	80.4454	75.6663	124.093
MGG_04444	Profile_27	200.245	77.5055	285.553	770.556	904.721	761.702	588.608	687.016	548.295	733.218	848.424	1407.2	1225.14	951.327	1461.33	364.716	681.651	789.013
MGG_04455	Profile_27	487.049	237.844	422.085	1334.35	1303.27	1186.56	928.989	1115.96	752.559	1107.85	1196.43	1882.48	2381.46	1301.31	2459.97	864.596	964.915	1448.91
MGG_04494	Profile_27	5.29207	3.0708	4.34375	3.79438	18.1135	44.8705	22.4776	16.4264	16.7018	18.7091	17.5008	13.5349	20.2796	27.9416	18.6685	18.2746	27.774	17.9322
MGG_04495	Profile_27	6.74414	10.5448	16.0333	92.6281	100.042	60.6435	148.478	151.785	65.0987	35.8215	129.245	166.09	143.074	131.174	170.919	138.303	115.648	151.45
MGG_04504	Profile_27	8.15896	7.27461	7.93008	104.459	54.3414	24.2211	51.5672	67.1772	10.9476	57.2287	22.9426	22.5827	59.3357	38.7432	63.6236	40.7917	26.5072	53.9112
MGG_04529	Profile_27	37.0137	18.151	53.3276	83.089	135.606	109.174	153.133	133.803	98.6904	75.8684	79.0793	80.8326	125.858	125.51	148.344	97.5802	109.251	134.977
MGG_04530	Profile_27	7.26572	7.23481	7.22864	98.9403	22.7076	34.4123	43.9586	41.9015	31.1077	20.327	16.2979	40.1056	36.4029	28.0227	44.3175	30.6678	27.5563	39.8474
MGG_04590	Profile_27	1.67179	0.448951	0.98389	4.43791	6.51863	3.08709	0	4.1766	5.58128	7.29405	5.84827	11.5131	7.56259	6.10515	7.44649	4.70805	3.40593	7.9837
MGG_04696	Profile_27	261.61	190.125	563.736	974.362	1356.84	1082.69	854.563	1078.95	644.524	1019.1	1233.98	1862.98	1802.52	1354.23	2022.49	524.454	1191.59	1167.7
MGG_04719	Profile_27	171.022	93.5921	358.346	693.874	978.43	913.857	789.208	950.793	418.868	942.759	798.563	1659.08	1270.57	975.885	1527.36	358.572	766.832	828.151
MGG_04829	Profile_27	184.708	74.5884	242.689	751.441	693.576	769.945	565.458	642.209	312.884	650.905	635.631	1359.99	1363.11	827.897	1513.84	419.211	647.931	813.819
MGG_04901	Profile_27	12.6175	12.641	20.8123	110.927	155.53	84.1778	203.111	191.708	139.506	132.595	139.535	163.507	235.116	159.537	205.63	130.478	141.388	154.648
MGG_04921	Profile_27	187.309	87.2877	291.468	917.43	975.214	1108.42	1072.66	874.77	576.897	813.454	843.109	1597.13	1425.93	977.338	1683.91	452.382	705.189	890.277
MGG_04963	Profile_27	6.29907	7.55083	20.4455	78.0333	28.6548	271.407	0	132.189	245.344	0	102.832	151.828	229.685	167.338	221.922	142.712	139.738	219.775
MGG_04966	Profile_27	25.3753	22.4806	30.7865	122.248	177.426	113.383	110.352	147.921	87.8531	133.949	122.741	130.254	137.978	116.12	154.132	85.8909	52.9871	131.377
MGG_05026	Profile_27	154.244	91.8812	169.074	625.05	761.061	434.795	662.597	712.086	382.699	621.797	715.308	1365.5	988.693	730.089	1191.46	320.629	839.139	625.893
MGG_05060	Profile_27	1.20482	0.340478	5.06596	18.2141	11.7048	31.6751	16.1848	24.8553	8.59001	7.48406	12.0012	25.1026	31.7438	25.0568	30.3029	17.8706	20.7049	26.3879
MGG_05061	Profile_27	8.28286	7.43892	12.0069	58.9006	40.1683	20.4861	19.9384	50.681	31.7467	41.489	47.1258	46.3866	54.4223	57.1965	54.4408	36.8015	26.6294	48.1104
MGG_05138	Profile_27	38.3205	24.9129	44.317	55.6671	143.092	96.8074	115.419	96.9201	105.013	251.606	73.3579	85.746	143.37	145.84	143.274	115.394	129.316	136.364
MGG_05175	Profile_27	15.963	17.0063	16.6558	66.3777	24.3747	40.4018	39.3216	42.1667	41.7395	81.8226	71.0713	29.5969	83.5496	67.8144	48.6094	39.0432	44.0953	40.9867
MGG_05203	Profile_27	90.9527	62.2334	90.9141	370.029	326.757	275.784	302.708	354.874	199.441	202.724	191.566	294.27	340.53	283.395	387.362	199.258	215.714	272.492
MGG_05238	Profile_27	77.0684	46.1884	179.505	502.648	768.246	519.751	708.197	664.828	350.244	334.921	653.436	1008.83	959.678	610.681	1110.38	343.324	397.871	625.904
MGG_05248	Profile_27	270.227	153.675	380.237	652.514	840.818	709.734	646.583	730.211	305.869	643.474	742.624	1265.74	1326.98	874.128	1421.14	396.885	760.421	835.432
MGG_05307	Profile_27	200.337	87.8197	269.383	750.068	816.554	530.995	511.181	795.858	417.395	763.678	756.636	1177.42	1399.01	885.75	1415.62	483.12	542.892	860.597
MGG_05317	Profile_27	9.05904	8.43154	8.10106	72.144	79.4766	43.0154	36.6322	60.1364	84.2501	16.9392	40.7448	60.1584	102.184	82.9838	68.2935	74.8585	70.5067	107.521
MGG_05335	Profile_27	18.2594	4.32949	23.1455	59.6569	27.3835	51.8729	70.6805	58.9513	56.2699	24.5126	39.3078	145.092	82.0215	53.7067	94.1617	38.3418	27.0768	70.0447
MGG_05381	Profile_27	11.8968	7.39242	2.96629	27.2549	13.3445	0	86.1098	15.39	62.8406	44.7955	41.9025	5.89216	73.1855	84.5452	26.8706	85.0861	47.9069	59.3461
MGG_05660	Profile_27	1.41761	2.89656	4.63667	43.9035	22.5707	6.10801	31.2097	44.6238	16.5644	43.2953	17.3568	62.6432	50.3304	38.37	47.9459	19.7733	25.6511	33.6642
MGG_05661	Profile_27	352.975	177.268	535.324	1455.22	1867.98	1346.76	1334.32	1448.13	763.881	1185.48	1517.47	2187.15	2590.57	1704.95	2684.3	803.564	1289.54	1539.3
MGG_05673	Profile_27	144.167	70.2161	277.187	724.955	768.134	499.038	518.928	655.261	398.881	508.877	656.798	967.294	1012.52	694.508	1113.33	335.933	460.842	623.358
MGG_05734	Profile_27	6.98313	7.37068	14.0777	29.6597	57.18	41.2636	61.4957	87.9268	23.3132	36.561	34.1998	16.8317	59.7323	47.1026	84.7723	46.1842	40.9973	77.2475
MGG_05738	Profile_27	5.25491	2.42076	8.70234	10.6524	33.9015	19.76	29.4486	28.0705	22.3281	5.83603	25.7359	14.969	20.628	25.7169	27.5684	20.1289	27.4855	28.3787
MGG_05826	Profile_27	15.5579	6.82333	8.72714	34.0952	6.26009	11.8586	70.692	54.5489	16.0797	112.076	174.106	257.062	410.009	371.439	285.076	57.5289	259.979	86.4114
MGG_05833	Profile_27	0.125555	0	0.0846404	6.99925	2.57021	0	0	2.63485	8.80251	0	13.8354	4.53945	7.59012	9.62872	4.97637	3.55321	3.52335	6.50216
MGG_05888	Profile_27	5.94121	12.5236	8.36893	98.8657	89.5517	73.3576	46.8538	145.149	140.915	43.3316	82.5138	70.5326	93.938	101.872	78.1649	73.9119	71.3612	49.7125
MGG_05910	Profile_27	3.5801	5.49957	9.03347	19.2364	21.1915	6.69058	22.791	23.5348	30.2405	0	38.0245	24.952	32.7805	34.6355	30.636	23.9755	24.5259	28.3654
MGG_05995	Profile_27	6.56354	3.74135	12.4042	62.5458	41.3417	52.2095	29.6413	44.7358	15.732	20.5597	24.7268	24.3389	74.6084	43.0215	71.8622	32.1588	34.9946	57.4581
MGG_06011	Profile_27	77.5112	79.1848	159.714	350.22	288.493	243.619	493.437	411.553	559.49	280.028	411.625	214.862	498.56	418.216	388.981	510.519	438.829	411.395
MGG_06035	Profile_27	57.8965	146.741	75.0431	997.686	615.49	596.847	945.635	585.898	627.363	491.932	460.162	672.944	901.076	509.438	709.908	491.806	532.028	648.192
MGG_06044	Profile_27	474.696	300.008	667.48	1444	1459.69	1568.78	1211.04	1355.92	908.014	799.998	1582.19	2283.44	2625.34	1651.68	2948.03	877.407	1325.39	1746.61
MGG_06171	Profile_27	0.250602	0.589881	3.10846	11.1761	57.4562	7.77431	13.2413	23.1397	84.333	18.3688	44.1836	32.6179	51.0754	41.6023	36.5519	24.8039	35.2313	20.3528
MGG_06184	Profile_27	35.3078	25.8826	68.9048	184.124	124.407	189.558	139.614	108.128	166.723	157.363	131.024	217.336	253.862	143.931	214.063	95.6763	187.863	137.109
MGG_06269	Profile_27	320.795	230.023	383.367	1316.84	1446.36	1087.77	1142.27	1312.33	561.892	811.621	1115.57	2028.37	1809.59	1265.42	2292.82	625.648	1001.02	1321.53
MGG_06316	Profile_27	76.4627	38.1962	91.8811	477.401	350.616	342.631	395.035	359.433	266.843	323.822	364.489	434.949	560.551	357.197	533.599	335.569	185.851	404.834
MGG_06333	Profile_27	249.423	105.122	391.843	1402.6	1242.99	1235.85	1329.42	1003.21	834.938	1106.53	1454.02	2201.4	2695.79	1370.34	2769.36	872.822	885.381	1720.9
MGG_06479	Profile_27	244.141	145.986	538.926	1334.31	1763.91	1113.8	909	1638.74	755.134	1096.52	1362.72	2899.03	2211.77	1849.08	2495.02	794.607	1789.03	1472.45
MGG_06480	Profile_27	387.175	210.514	518.917	2037.3	2168.47	1704.73	1469.25	2223	1113.99	1747.02	2315.11	4308.64	3890.27	2630.64	4407.62	1112.27	1765.06	2111.39
MGG_06487	Profile_27	8.26177	6.58361	6.92871	24.673	42.2811	45.7679	19.4881	49.5364	41.3729	13.5173	48.771	13.335	45.8672	44.2579	37.8911	40.8414	22.2612	35.0481
MGG_06498	Profile_27	12.2517	10.4724	9.32988	66.4017	34.8337	13.1972	33.7165	73.2047	65.6143	31.1818	43.752	83.0552	56.5771	46.4414	82.2815	26.671	34.6001	59.7275
MGG_06510	Profile_27	250.84	113.524	286.068	709.789	608.169	815.422	777.24	427.112	689.78	671.675	651.916	938.123	1178.72	782.808	867.999	623.786	858.017	721.305
MGG_06571	Profile_27	410.847	236.892	441.548	1343.39	1803.13	1675.62	1097.67	1470.64	689.39	1700.38	1383.69	2428.54	2772.45	1743.73	2709.49	985.179	1601.61	1559.57
MGG_06657	Profile_27	559.518	262.743	743.289	1739.03	1790.24	1488.86	1391.19	1563.89	887.91	1245.89	1459.24	2703.99	3042.89	1690.52	3281.07	958.38	1197.87	1938.69
MGG_06658	Profile_27	248.501	94.5617	388.267	1109.18	1208.92	1173.77	1034.54	1117.16	482.296	892.119	1119.58	1641.55	1822.51	1174.49	1968.85	538.277	747.259	1200.75
MGG_06660	Profile_27	26.0421	13.377	16.4358	150.397	88.9779	110.431	108.893	108.515	99.8263	54.9308	77.0749	121.927	101.61	63.2188	99.3262	45.3531	57.0224	68.1329
MGG_06693	Profile_27	145.398	73.9685	222.642	577.515	729.524	690.975	478.962	621.775	392.204	721.385	471.85	1078.72	1158.6	754.285	1298.5	408.947	642.623	765.406
MGG_06721	Profile_27	398.998	192.003	617.52	1650.64	1803.38	1641.66	1260.67	1363.43	883.544	1412.53	1222.43	2893.11	2836.07	1679.6	2831.33	800.487	1323.43	1521.94
MGG_06786	Profile_27	19.7353	25.4221	14.0134	71.0933	62.6552	59.3444	33.6921	60.2164	80.4685	70.1083	70.2648	96.8276	88.6591	121.101	120.907	97.6305	63.1269	86.5388
MGG_06837	Profile_27	840.226	434.859	1301.68	4767.13	3628.74	3385.18	3177.01	3131.15	1623.73	3754.33	3337.37	5652.16	6765.81	3743.14	6895.93	2088.46	2815.24	3870.6
MGG_06839	Profile_27	2.01976	1.12431	4.3505	8.11488	19.3693	11.2897	19.2288	20.6201	7.65418	13.3374	8.02033	5.26301	9.74278	19.2078	14.8855	13.547	14.6656	18.6071
MGG_06846	Profile_27	0.72863	0.580628	2.78341	10.1546	14.9156	0	12.031	21.0247	6.3854	0	6.69085	6.58589	15.7312	11.9151	18.4826	11.1693	14.6648	17.1449
MGG_06859	Profile_27	28.1649	11.7343	17.0315	51.0598	51.5619	88.7951	105.866	36.0399	56.1878	41.9603	42.054	74.5097	98.8753	68.6924	116.169	60.9803	46.1389	95.5257
MGG_06913	Profile_27	37.9136	19.454	42.3768	99.617	178.026	73.915	70.8148	138.752	108.578	141.898	109.396	62.4542	154.838	106.946	156.384	88.4779	50.2557	132.056
MGG_06952	Profile_27	138.399	52.6209	242.064	971.081	969.934	1229.41	989.449	687.254	683.909	1244.92	780.609	1977.59	1770.64	984.634	1956.94	421.557	688.531	1018.67
MGG_07038	Profile_27	10.4428	12.3923	13.5869	51.4606	113.382	71.5938	152.424	62.9596	113.258	63.4346	25.4305	83.4386	95.6655	67.1496	104.275	49.9878	49.3676	83.7551
MGG_07048	Profile_27	86.5312	44.4342	144.296	449.472	825.259	498.768	481.811	767.453	296.095	703.563	676.929	1176.45	1182.07	698.002	1179.36	360.166	624.288	649.917
MGG_07080	Profile_27	3.02663	1.91119	4.28564	9.24513	13.5797	32.1554	10.9535	15.6614	17.4405	60.7803	0	8.99406	22.1995	14.2146	16.5644	10.2291	4.6539	15.2685
MGG_07135	Profile_27	22.9643	13.7382	32.3237	120.134	104.772	41.7836	124.541	127.192	75.5422	74.0434	148.417	277.569	208.208	123.342	176.806	97.1485	100.005	123.448
MGG_07177	Profile_27	66.2405	169.273	114.649	919.972	656.883	622.172	999.138	408.851	1189.13	672.019	656.682	497.216	878.868	793.059	555.974	1252.06	392.457	611.772
MGG_07234	Profile_27	126.196	91.9059	125.277	476.947	302.947	304.872	488.717	378.501	429.605	317.797	314.26	242.448	406.379	375.525	427.819	382.483	334.977	404.393
MGG_07273	Profile_27	23.3634	12.9976	15.3525	52.98	45.3948	45.0435	69.7443	76.4525	33.3147	19.3504	65.9381	55.3591	75.6913	69.5489	71.6529	52.8333	37.8426	73.4787
MGG_07365	Profile_27	0.618391	1.60289	0.67494	9.84943	18.0842	20.5543	0	46.3474	55.7415	48.5649	45.4284	31.9399	43.4865	99.2313	26.6107	28.3981	78.1103	21.3498
MGG_07366	Profile_27	1.09461	0.90041	1.30126	0	23.1304	10.9541	0	22.23	34.6576	0	10.3758	10.2131	14.0272	41.0963	11.42	13.6824	26.445	14.1645
MGG_07419	Profile_27	0.832065	0.722801	0.555576	63.6131	62.2921	3.68753	56.5259	117.739	30.0008	0	52.3932	44.6951	107.17	118.183	91.3606	34.2946	109.846	41.4683
MGG_07490	Profile_27	2.95805	2.71985	1.66176	20.6126	30.2768	43.0154	97.6859	19.3988	12.9616	101.635	13.5816	13.3685	35.1256	37.5304	10.5518	14.8912	27.8965	13.6776
MGG_07491	Profile_27	3.52991	2.26823	3.44634	27.142	9.9669	56.6414	16.0787	76.6315	59.7359	111.525	134.129	70.4132	405.759	235.014	127.75	44.1628	193.634	46.8267
MGG_07503	Profile_27	5.01509	4.11863	8.36377	6.73669	42.0546	18.7446	39.9076	27.8961	33.8892	11.0723	48.8267	13.1075	28.6997	28.3477	36.7848	25.4302	39.1931	29.9502
MGG_07528	Profile_27	12.4359	7.06129	16.2304	17.1704	81.9674	29.8601	81.3729	74.333	16.1956	28.2208	45.2542	38.9762	107.729	56.2735	75.689	47.8857	33.44	73.2351
MGG_07655	Profile_27	0.136091	0.100106	3.97552	7.58657	8.35766	5.27735	8.98846	14.2797	0	0	4.99878	4.92036	28.2069	30.0822	28.0485	23.3057	13.8986	15.2702
MGG_07676	Profile_27	0.131524	0.322488	0.709313	73.3199	16.1544	40.8021	52.121	96.6037	82.9887	48.2027	164.255	156.923	487.279	416.512	427.044	69.2888	284.134	122.603
MGG_07715	Profile_27	2.84874	2.71298	7.16212	27.6185	10.1419	57.6358	21.8147	22.5266	23.156	15.1311	6.06593	56.7224	49.2036	26.8195	37.7019	10.6653	10.94	18.6658
MGG_07727	Profile_27	54.9229	23.9824	77.3555	223.641	140.783	133.344	239.731	170.382	160.719	227.543	175.424	158.859	228.497	177.959	244.414	157.961	164.605	210.348
MGG_07753	Profile_27	168.981	117.468	286.122	633.059	1084.85	669.724	468.774	821.684	364.906	867.067	929.833	1214.63	1190.14	897.034	1297.03	406.269	901.062	767.601
MGG_07782	Profile_27	1.7906	0.804911	9.7238	49.9096	12.2183	23.1453	78.8429	31.3139	20.9227	0	10.9618	26.9746	25.7728	25.5791	30.2806	22.1969	20.7307	19.6254
MGG_07883	Profile_27	0.0652512	0	0.351901	14.5501	10.6859	10.1213	34.4774	16.432	91.4933	0	9.587	51.9014	80.0187	61.8147	41.3795	23.3903	53.4316	36.4736
MGG_07890	Profile_27	0.144593	0.0850874	14.0102	12.8968	11.8397	0	15.2799	20.6336	8.10974	21.1969	21.2442	60.6417	36.4623	45.1374	33.7435	12.7165	42.8373	15.9269
MGG_07928	Profile_27	475.956	139.567	757.476	2190.82	1965.83	1991	1842.08	1606.22	1022.11	1539.04	1548.3	3328.77	3537.65	1931.56	3831.8	1006.16	1129.23	2090.72
MGG_07929	Profile_27	669.895	460.166	1902.52	6117.81	5455.88	4914.27	4875.34	4304.47	2610.46	6224.58	4366.93	8750.38	10219.4	5310.19	10884.6	3378.06	3671.35	6533.88
MGG_07931	Profile_27	9.50246	9.92756	13.6659	64.4885	47.362	25.6339	130.98	31.2127	69.5169	30.2834	78.9126	71.6997	71.3597	60.759	75.4567	52.8244	35.884	64.8669
MGG_08021	Profile_27	0.973953	1.17232	8.31654	69.1018	54.3751	27.4677	46.7833	42.7359	49.6599	16.2249	26.0177	73.6276	68.8181	40.7408	76.3627	50.5639	39.51	60.7006
MGG_08057	Profile_27	10.144	12.8016	8.03932	48.6441	35.7255	16.9189	9.60547	61.0398	35.6864	53.3002	122.864	92.0172	184.627	148.599	155.173	53.8741	72.0558	78.3641
MGG_08077	Profile_27	2.38343	1.34345	3.69365	12.2177	20.1892	25.4965	14.4753	19.5471	26.8895	10.0404	12.0753	7.92394	17.0346	22.2454	22.9327	12.524	25.2564	20.0877
MGG_08158	Profile_27	7.19964	2.87802	5.42853	327.169	737.608	158.78	441.712	655.908	727.231	625.265	937.484	646.438	823.91	813.961	724.453	184.412	898.122	282.168
MGG_08163	Profile_27	1386.24	517.936	1269.49	3986.54	4250.97	3306.4	3633.23	3261.18	1880.11	4914.14	3182.38	6563.25	6644.96	3889.82	7631.01	2196.43	2555.29	4051.6
MGG_08205	Profile_27	0.979293	0.629269	2.48891	0	5.53017	5.23794	8.92134	19.8423	4.73495	0	4.96145	7.32544	8.16559	12.4914	10.0649	6.56704	8.07807	10.1041
MGG_08342	Profile_27	0.869313	1.01049	0.289397	7.17941	13.1818	0	8.50605	12.162	0	11.7999	14.1915	34.9222	19.4637	22.9485	22.4596	5.65391	5.56917	11.3276
MGG_08359	Profile_27	0.198396	0.227011	2.94237	331.795	192.236	76.9342	262.071	358.056	18.5457	678.634	733.589	1659.35	891.516	565.931	1428.62	67.0392	307.759	323.941
MGG_08361	Profile_27	2.29683	2.50699	10.5887	16.5212	39.4342	28.7311	39.1482	51.3098	20.7777	0	32.6574	48.2177	60.1463	34.0919	55.9127	19.3548	23.6546	41.4149
MGG_08363	Profile_27	0.0304146	0.0298297	0.0820132	54.256	22.4139	0	88.3872	58.7204	0	78.0271	93.8415	334.289	169.154	83.6942	254.982	11.9178	53.9521	52.9528
MGG_08555	Profile_27	1.79099	0.725534	2.85217	17.3637	3.18809	3.01962	5.14306	10.6218	2.72965	0	8.58069	2.81536	13.1134	13.5242	13.9502	7.20439	8.70487	13.122
MGG_08570	Profile_27	5.1025	6.1083	12.0728	16.7321	24.577	29.0978	29.7359	40.9418	36.825	27.5005	49.6114	24.4166	44.0654	23.695	41.8749	28.8039	24.854	40.6482
MGG_08597	Profile_27	18.857	15.3298	22.2178	145.222	133.319	68.8766	140.774	85.73	78.8658	65.0955	56.5421	89.9044	122.713	87.8707	138.919	84.85	55.6173	111.353
MGG_08615	Profile_27	2.08995	2.18345	17.0701	20.2621	44.6431	21.142	36.0094	22.8828	19.1118	66.6047	40.052	6.57063	81.6126	43.8609	46.0995	17.9349	40.1301	26.0685
MGG_08622	Profile_27	53.0454	33.0698	29.2977	384.377	342.178	311.943	331.203	343.109	252.69	363.737	299.314	445.705	418.63	371.607	445.044	277.384	351.514	333.333
MGG_08642	Profile_27	3.5672	1.55074	5.59808	4.29964	12.6311	8.97271	10.1883	16.9951	13.5184	14.1336	14.1651	8.36575	14.9869	15.4832	18.4642	11.9491	12.3832	15.4699
MGG_08830	Profile_27	16.7853	19.5703	43.3373	639.725	312.052	66.4185	757.937	584.085	594.4	706.189	1365.2	1802.04	1942.15	1672.03	2190.27	551.521	1089.17	553.954
MGG_08834	Profile_27	378.239	256.686	482.39	724.441	1140.83	678.372	907.824	991.209	595.708	595.337	1028.1	1400.5	1383.43	1030.42	1434.66	481.107	785.11	853.256
MGG_09122	Profile_27	1.57237	0.865101	2.51637	17.1032	9.42076	5.94864	40.5272	35.4114	10.7548	84.3312	78.8848	38.8237	151.026	154.665	94.3626	52.3735	83.4139	55.2945
MGG_09194	Profile_27	177.664	65.2074	249.352	770.548	943.184	693.235	669.485	885.682	310.102	726.101	798.802	1239.38	1546.25	929.083	1623.68	495.419	621.465	905.725
MGG_09198	Profile_27	0.276488	0.12326	1.15222	22.4191	10.2907	3.89879	13.2809	9.49457	7.04878	0	7.38597	21.8103	43.4138	64.4044	69.4971	19.5888	54.9014	33.5132
MGG_09212	Profile_27	16.5028	25.7497	11.3779	48.7864	61.4228	19.3924	66.0587	82.6447	39.4428	103.094	50.514	38.4212	91.2339	126.615	103.068	31.3893	94.2656	40.9538
MGG_09227	Profile_27	7.37933	2.75712	11.2248	72.3288	57.5468	75.4698	28.5647	57.8594	60.6422	49.5325	43.6859	35.1823	73.2991	49.019	81.7654	47.5453	51.8289	80.2126
MGG_09332	Profile_27	1.88286	2.18584	2.03777	8.56836	6.29282	5.9603	0	19.3532	21.5518	14.0828	16.937	11.1142	20.5745	29.1216	17.5449	16.5069	31.6067	16.9304
MGG_09462	Profile_27	19.5971	21.4566	31.518	109.934	100.923	47.7949	97.6859	77.5954	77.7693	112.928	172.033	84.6674	127.729	121.209	105.127	111.349	56.7002	85.2064
MGG_09468	Profile_27	0.361175	0.196795	0.360709	0	16.4301	0	10.6021	10.1059	0	14.7076	17.6885	23.2147	35.3501	32.9482	36.1377	14.269	34.7814	14.5148
MGG_09554	Profile_27	5.36259	2.74576	3.29609	17.585	22.601	18.3486	20.8344	23.1693	5.52887	43.3534	5.79335	8.55371	21.7937	13.1629	22.5048	15.508	12.9153	24.2448
MGG_09614	Profile_27	0	0.0495368	0.0453985	0	0	0	13.3437	44.5174	35.4104	111.065	66.7878	43.8267	141.325	398.278	32.6706	55.4157	323.53	23.1673
MGG_09642	Profile_27	0.229991	0.42294	2.97166	0	18.8323	0	15.1903	15.686	4.03107	10.5362	12.6717	31.1824	35.7518	16.6002	41.7496	8.13589	23.3297	12.2414
MGG_09675	Profile_27	0	0	0	0	0	0	218.761	133.224	38.7021	50.5789	60.8302	239.504	174.009	77.1986	185.54	27.84	55.3618	32.4453
MGG_09796	Profile_27	0.243213	0.216852	0.417345	4.93027	5.43138	0	11.6826	22.2718	24.8019	0	22.7398	19.1855	21.7678	54.0603	28.3233	8.15041	90.3636	13.1951
MGG_09894	Profile_27	286.632	118.121	485.171	1018.22	1199.61	1283.78	1181.24	798.555	680.293	871.627	1160.11	2256.3	2144.27	1331.22	2339.54	633.568	1009.19	1279.35
MGG_09927	Profile_27	169.347	93.0539	166.498	582.649	572.477	558.657	550.385	511.291	396.086	556.459	529.168	1031.52	1031.92	669.01	1167.3	389.717	617.591	678.385
MGG_10052	Profile_27	21.939	20.2171	37.4733	280.814	189.955	174.777	227.64	175.259	74.3499	97.1663	165.551	100.648	200.342	116.611	166.87	69.8356	52.5674	131.089
MGG_10184	Profile_27	1.32602	1.20469	2.22065	6.22488	5.71464	19.4856	7.37514	6.44418	3.91431	5.11553	2.05078	3.02792	7.47363	5.41512	6.19612	3.11958	3.51881	4.84193
MGG_10185	Profile_27	128.881	107.746	244.711	327.384	763.133	673.301	522.794	640.326	366.977	467.896	572.108	1084.72	944.886	769.439	1144.8	308.31	765.746	620.859
MGG_10208	Profile_27	0	0	0.883054	0	8.46792	32.0818	13.6606	17.3617	14.5005	18.9504	0	22.4337	50.9064	58.3146	32.7906	18.2352	11.4178	14.1965
MGG_10265	Profile_27	1.71804	2.02201	24.9858	137.915	177.255	191.872	226.944	269.684	154.175	188.895	252.422	499.41	325.822	241.499	367.164	85.7215	160.98	156.648
MGG_10357	Profile_27	29.0642	22.4974	36.0873	177.396	182.398	135.74	147.124	198.115	107.832	77.7505	159.744	155.321	175.883	150.731	200.793	99.9086	80.2719	146.966
MGG_10370	Profile_27	447.451	235.548	683.906	1317.72	1507.48	1445.45	1321.02	1338.7	934.835	1138.42	1302.36	2678.91	2812.11	1651.44	3088.34	1002.43	1308.25	1860.36
MGG_10447	Profile_27	189.872	250.119	361.807	1896.41	1645.13	1385.74	1298.63	1375.4	1422.24	1115.22	1329.79	1633.34	2216.2	1643.03	1929.71	1227.69	1525.78	1562.39
MGG_10530	Profile_27	0.147347	0.0361284	0.331102	0	0	5.71382	9.73186	3.09215	5.16513	0	16.2366	0	9.54369	12.6293	2.33602	21.3841	3.99928	2.96748
MGG_10581	Profile_27	0.171154	0.0279771	3.82035	38.1648	77.0802	26.5481	45.217	49.0873	39.9978	20.9089	83.8223	53.6298	77.8462	98.3135	78.5095	60.6076	90.967	50.649
MGG_10583	Profile_27	0.355919	0.983757	4.7987	86.5796	108.627	15.0566	76.9337	95.0618	77.1273	83.0084	118.848	140.381	293.96	195.007	223.657	116.033	144.265	112.188
MGG_10680	Profile_27	195.039	109.785	253.751	646.407	920.326	607.425	564.313	668.112	349.424	615.085	642.611	1106.93	1117.35	802.068	1139.77	369.19	718.076	693.977
MGG_10696	Profile_27	1.42918	0.828278	2.21886	14.4857	5.31935	10.0765	0	23.1757	18.2178	0	23.8616	9.39491	12.9035	15.825	12.565	14.0004	10.5793	13.2967
MGG_10751	Profile_27	0.558467	0.398348	0.319436	16.9813	2.07859	7.87501	13.4128	8.52343	28.4751	9.30337	33.5669	47.725	54.3677	42.8283	60.3675	18.1624	41.7134	16.9856
MGG_10827	Profile_27	475.192	199.727	666.215	2642.24	2207.98	1885.12	2086.99	1635.46	947.901	1586.77	2131.57	4685.1	4422.58	2598.01	4598.23	1248.42	1846.68	2468.45
MGG_10834	Profile_27	9.05328	13.2649	30.0129	65.3845	84.0351	28.4266	58.0999	70.7647	51.3937	67.1653	64.6226	74.2104	76.6018	61.5086	85.3045	37.3951	30.4858	72.19
MGG_10957	Profile_27	42.0231	23.8631	84.1872	282.337	313.835	228.247	216.979	303.056	225.522	213.209	336.868	388.497	377.099	286.21	389.323	195.626	208.119	308.081
MGG_11075	Profile_27	1.81757	6.5477	14.7661	7.79405	8.58623	32.5301	36.9371	38.1426	4.90104	51.2405	82.1678	48.0218	251.749	294.858	68.4925	108.048	159.575	67.808
MGG_11382	Profile_27	29.6987	22.875	23.4862	90.1003	124.991	38.3016	100.819	96.101	44.0663	32.9082	79.1559	73.0446	101.584	89.9239	104.204	76.2658	33.6242	101.379
MGG_11412	Profile_27	80.7058	58.4613	88.4353	215.685	245.032	239.117	471.152	342.537	254.3	177.247	222.054	281.956	280.88	278.169	358.645	201.572	244.568	270.137
MGG_11474	Profile_27	11.675	6.40943	24.3759	87.3245	96.2	91.1167	96.9945	97.5919	92.6627	71.7623	86.307	107.961	145.849	138.459	152.422	113.704	109.941	145.345
MGG_11776	Profile_27	63.4255	49.11	119.278	683.065	797.511	755.37	674.404	810.973	308.376	734.053	1038.62	1581.77	1088.03	910.624	1202.92	354.912	985.797	671.356
MGG_11785	Profile_27	197.675	97.1042	372.664	1089.3	1102.34	810.601	765.347	1089.53	406.204	686.994	1176.76	1684.05	1694.38	1179.76	1978.7	547.219	917.003	1105.14
MGG_11809	Profile_27	2.47385	8.69416	15.0597	62.6854	49.1069	20.349	89.1224	75.5127	84.091	54.9483	184.488	204.632	189.689	246.361	190.159	89.4024	244.923	91.0474
MGG_12272	Profile_27	4.29858	4.02134	7.31135	58.9858	21.6603	10.2579	34.9427	24.9807	18.5457	48.4738	9.71641	14.346	33.1249	21.4797	24.3241	17.1797	13.1427	22.8319
MGG_12302	Profile_27	1.69343	0.974855	5.06268	0	15.072	17.1307	48.6288	21.6315	20.6476	0	5.40882	26.6199	33.0641	15.2785	19.1434	15.1198	13.2774	29.1115
MGG_12370	Profile_27	23.7181	8.78026	34.5209	51.8507	60.2941	60.1138	30.716	73.1964	65.2093	0	34.1644	89.6758	93.7132	56.9941	97.5698	38.1899	62.0436	58.9997
MGG_12523	Profile_27	1.69752	3.03305	23.325	67.4593	143.127	59.9608	53.2832	207.391	195.602	18.4791	239.53	166.499	146.018	242.621	192.916	89.8594	441.581	179.412
MGG_12537	Profile_27	3.82179	7.46158	7.83347	55.7516	23.3974	11.0805	18.8725	70.4581	40.0658	26.1806	52.4781	43.9066	62.9258	42.2152	55.7206	27.5769	33.52	34.0583
MGG_12548	Profile_27	3.99817	6.32755	5.79894	10.1311	26.0418	7.04734	72.0188	20.9759	6.37059	83.2559	13.3507	13.1413	20.4031	28.2841	20.1685	11.7368	15.9684	12.3993
MGG_12637	Profile_27	1.28646	2.20802	4.56747	14.3431	21.0679	19.9546	16.9935	45.895	9.0192	0	18.9013	9.3024	43.3288	14.5085	24.4746	10.5486	13.3751	21.0442
MGG_12646	Profile_27	10.7264	9.00734	11.9201	47.4412	60.9736	22.0006	37.4718	64.7393	22.3739	19.4933	67.7277	69.2293	82.3751	83.4994	79.2656	56.3242	55.4623	57.3052
MGG_12760	Profile_27	6.15711	4.38253	7.89272	17.379	46.7999	44.3269	13.727	64.3325	40.0703	38.085	38.1701	56.357	49.359	52.7382	58.8158	40.6442	34.181	49.7584
MGG_12776	Profile_27	1.34227	2.58026	4.0779	23.9445	6.59454	16.6562	0	18.0276	33.8776	9.83864	7.88848	13.5883	24.5748	26.8848	19.0671	16.0905	13.9799	15.3589
MGG_12892	Profile_27	211.477	88.3394	329.742	912.389	969.856	952.011	668.504	867.704	445.393	611.671	870.117	1650.65	1624.53	1014.23	1700.61	519.28	828.916	972.924
MGG_12979	Profile_27	0.862043	2.05026	1.80149	9.61114	5.294	0	11.3871	6.33165	12.0873	0	15.8319	7.79178	10.0503	16.7217	7.79006	11.2909	8.32795	7.40503
MGG_12988	Profile_27	9.6335	11.4792	19.0578	20.076	40.5468	34.9129	47.5714	31.1748	63.1206	57.7436	79.3681	17.9032	68.4223	74.3251	66.5155	73.9876	28.5785	45.0712
MGG_13404	Profile_27	4.82895	6.62134	10.0715	52.2711	38.3892	21.8164	49.544	39.3546	59.1642	34.3646	20.6648	23.7308	68.0205	70.6393	49.3538	108.184	60.3898	54.802
MGG_13497	Profile_27	4.87308	6.34681	8.59537	35.0524	38.6151	40.6384	13.8432	24.1915	44.0831	19.2038	30.7946	53.0452	42.5366	40.4204	38.3795	28.4789	20.5858	21.7086
MGG_13499	Profile_27	15.2125	27.0916	9.40703	108.396	142.828	66.5316	75.545	127.217	52.1236	83.839	79.8249	101.317	86.9256	90.5548	95.5648	58.8045	63.4581	63.2771
MGG_13645	Profile_27	200.24	104.829	258.718	688.168	838.135	901.554	557.143	1023.28	331.761	622.081	665.034	1469.14	1164.7	923.959	1384.66	426.389	956.619	846.726
MGG_13651	Profile_27	2.86345	0.782083	3.42084	48.4942	17.8077	11.2445	38.3035	24.3407	15.247	39.8519	15.9764	60.282	127.714	19.9483	59.5332	13.6243	12.2724	54.1078
MGG_13716	Profile_27	0.992259	1.45977	14.2701	0	20.3123	0	458.753	114.527	243.48	181.828	109.34	17.9375	325.629	346.905	320.917	231.847	201.761	335.642
MGG_13782	Profile_27	511.507	271.603	459.64	1526.94	1523.51	1250.84	1297.31	1240.38	890.682	1601.55	1039.19	1895.94	2058.91	1290.1	2127.27	721.286	908.995	1256.52
MGG_13813	Profile_27	2.16212	2.88756	2.02609	20.5158	26.3678	7.13557	36.4602	17.377	6.45035	16.8596	20.2767	26.6115	34.1661	28.6382	24.5052	18.0927	29.8818	20.4201
MGG_13895	Profile_27	0	0	0.131452	0	0	0	0	14.3223	13.6709	17.8662	0	17.6252	44.6259	40.0241	25.0408	12.664	33.1908	18.5937
MGG_13928	Profile_27	1.84173	4.71335	8.48398	38.501	42.4142	8.92732	38.0128	59.1822	100.876	84.3725	88.7889	85.3152	109.845	90.8714	83.7635	37.7123	54.2244	51.6629
MGG_14008	Profile_27	6.01533	3.3116	7.90617	18.9811	18.5869	4.40119	44.977	15.4816	27.8498	0	12.5066	26.6726	22.0537	24.8319	20.1529	17.3775	12.0611	23.2308
MGG_14523	Profile_27	0.664309	0.570093	4.32902	37.0328	13.5989	0	438.758	275.332	174.651	456.496	610.021	642.483	1068.52	1048.87	859.404	258.137	838.732	328.054
MGG_14647	Profile_27	2.49303	1.91893	6.89267	0	5.16802	14.6848	33.3485	21.1919	17.6995	0	13.9096	18.2553	20.7123	19.3608	27.0166	15.1593	13.7045	17.7434
MGG_14742	Profile_27	5.47003	4.50828	9.73004	25.6247	22.5833	17.825	18.2159	11.5756	29.0039	16.8465	16.8841	26.5907	31.7576	20.114	34.3971	18.5788	16.5363	28.2257
MGG_14848	Profile_27	20.0213	13.9784	29.5102	113.503	69.4662	131.591	89.6511	67.6524	59.4773	93.2754	62.3224	147.228	118.689	75.7756	134.498	82.9833	78.3671	119.808
MGG_14875	Profile_27	5.36877	3.12032	5.42141	29.5594	21.7092	20.562	87.5538	30.6008	0	0	9.73832	43.135	66.3991	46.6443	61.3677	36.4569	20.0025	64.9452
MGG_14886	Profile_27	47.1138	27.1283	32.1416	83.9974	116.77	104.339	99.5189	186.335	86.7742	98.6115	154.177	145.922	153.828	167.747	139.747	84.854	188.047	88.6927
MGG_14914	Profile_27	1.19341	1.90971	1.976	21.009	7.71476	9.7428	8.29704	13.1813	4.4036	11.5099	0	6.81281	9.76393	15.5842	15.7337	10.0272	7.91731	12.8047
MGG_14921	Profile_27	4.01992	3.5114	10.0494	28.012	0	19.4856	16.5941	34.2713	52.8433	0	9.22852	40.8769	29.2918	21.5345	31.4674	20.0545	22.1916	33.5608
MGG_15050	Profile_27	0.514585	0.294403	1.5803	9.56207	7.02263	0	22.658	8.99903	0	15.716	6.30043	15.504	14.0726	11.2199	15.5006	5.91221	10.7316	6.48597
MGG_15442	Profile_27	0	0	0	0	0	0	39.5218	3.13936	10.488	54.826	0	5.40864	20.6707	15.5215	35.5753	2.49672	8.94652	5.9026
MGG_15527	Profile_27	4.14679	10.9088	12.1572	51.8507	98.3746	30.0569	81.9093	136.633	70.6435	85.2206	102.493	117.7	110.448	98.2536	110.595	47.8639	72.1702	83.5299
MGG_15688	Profile_27	0.558753	0.222629	2.29142	11.6807	8.57858	2.70842	18.4521	24.1843	29.38	0	10.2618	13.8887	29.5557	30.7198	16.3881	25.2648	30.1386	20.4104
MGG_15705	Profile_27	1.42648	1.23666	4.46471	0	12.5148	17.7802	6.72966	20.3133	21.4304	4.66781	14.9703	10.1307	13.859	17.6963	15.9115	14.6209	14.7886	20.0178
MGG_15950	Profile_27	1.47201	3.14991	9.92325	29.8397	23.7413	13.838	58.9228	30.891	50.0367	57.2179	19.6614	29.0294	83.5935	55.7394	31.3991	54.508	29.1801	80.0815
MGG_15970	Profile_27	0.748654	5.52853	10.2917	0	18.03	20.4927	0	18.4834	12.3499	48.4194	12.9407	15.9221	36.5105	48.4737	60.323	25.437	29.5784	24.5439
MGG_16045	Profile_27	62.2718	30.2604	301.421	335.606	516.062	379.361	298.215	426.39	237.414	482.644	635.749	1108.71	846.478	650.094	1028.41	280.814	374.403	692.36
MGG_16188	Profile_27	5.88575	10.3777	5.29033	44.2394	32.4905	10.2579	87.3569	33.3075	46.3642	24.2369	9.71641	153.024	167.909	57.2792	192.915	19.0032	50.9889	41.9672
MGG_16204	Profile_27	199.026	139.731	434.94	1046.77	1214.18	1005.55	925.23	1063.32	470.164	1256.2	1105.74	2052.86	2050.2	1349.94	2223.75	575.738	976.947	1214.37
MGG_16299	Profile_27	3.93257	5.00607	4.93195	7.76022	4.74942	7.19752	12.2589	13.6328	26.0254	0	34.088	8.38831	15.4281	19.5719	18.1707	11.6839	20.4713	15.1429
MGG_16378	Profile_27	0	0	0	0	0	0	0	25.1789	28.0393	0	29.3806	130.139	82.8938	37.8878	114.131	2.90213	12.8791	6.57518
[truncated: 237 more rows]
