# Supplementary material for: Identification of Differentially Expressed Genes Reveal Conserved Mechanisms in the Rice-Magnaporthe oryzae Interaction
Source: Front Plant Sci. 2022 Apr 5;13:723356. doi: 10.3389/fpls.2022.723356 (PMC9016282; doi:10.3389/fpls.2022.723356)
Supplement: Supplementary file 18 [file Table_12.XLSX]

## Sheet: Sheet1
Table S12. Pathway enrichment of M. oryzae CDEGs assigned to STEM co-expression profiles; KEGG pathway with Pvalue ≤ 0.05 were presented here
Profile_25 and 26 (early up-regulation)
KEGG_A_class	KEGG_B_class	Pathway	out (38)	All (2193)	Pvalue	Qvalue	Pathway ID	Genes	K_IDs
Metabolism	Global and overview maps	Metabolic pathways	26	1018	0.00481128	0.206007	ko01100	MGG_00086;MGG_00770;MGG_00942;MGG_00994;MGG_01026;MGG_01569;MGG_02451;MGG_02813;MGG_03900;MGG_04626;MGG_05247;MGG_05864;MGG_05984;MGG_07019;MGG_07539;MGG_09602;MGG_09909;MGG_10038;MGG_10878;MGG_11475;MGG_13185;MGG_13308;MGG_14087;MGG_14598;MGG_15027;MGG_16853	K01183+K19572+K00826+K01230+K01641+K03809+K01725+K01638+K00128+K00794+K15371+K15855+K01053+K01904+K00323+K00276+K03847+K05349+K04618+K01230+K01858+K01487+K01210+K00505+K00958+K00108
Metabolism	Global and overview maps	Biosynthesis of secondary metabolites	14	422	0.00803557	0.206007	ko01110	MGG_00942;MGG_01026;MGG_01569;MGG_02813;MGG_03900;MGG_04626;MGG_05984;MGG_07019;MGG_09602;MGG_10038;MGG_13185;MGG_13764;MGG_14598;MGG_15027	K00826+K01641+K03809+K01638+K00128+K00794+K01053+K01904+K00276+K05349+K01858+K08100+K00505+K00958
Metabolism	Carbohydrate metabolism	Ascorbate and aldarate metabolism	2	10	0.0120557	0.206007	ko00053	MGG_03900;MGG_05984	K00128+K01053
Metabolism	Metabolism of cofactors and vitamins	Ubiquinone and other terpenoid-quinone biosynthesis	2	12	0.0172999	0.206007	ko00130	MGG_01569;MGG_07019	K03809+K01904
Metabolism	Amino acid metabolism	Valine, leucine and isoleucine degradation	3	34	0.0198418	0.206007	ko00280	MGG_00942;MGG_01026;MGG_03900	K00826+K01641+K00128
Metabolism	Glycan biosynthesis and metabolism	Various types of N-glycan biosynthesis	3	36	0.0231195	0.206007	ko00513	MGG_00994;MGG_09909;MGG_11475	K01230+K03847+K01230
Metabolism	Glycan biosynthesis and metabolism	N-Glycan biosynthesis	3	37	0.0248629	0.206007	ko00510	MGG_00994;MGG_09909;MGG_11475	K01230+K03847+K01230
Metabolism	Energy metabolism	Nitrogen metabolism	2	18	0.0375732	0.272406	ko00910	MGG_02451;MGG_05247	K01725+K15371
Metabolism	Nucleotide metabolism	Purine metabolism	3	48	0.0485987	0.286461	ko00230	MGG_00770;MGG_13308;MGG_15027	K19572+K01487+K00958
Profile_10 (late up-regulation)
KEGG_A_class	KEGG_B_class	Pathway	out (9)	All (2193)	Pvalue	Qvalue	Pathway ID	Genes	K_IDs
Metabolism	Global and overview maps	Metabolic pathways	8	1018	0.011264	0.151546	ko01100	MGG_04732;MGG_07462;MGG_07780;MGG_09619;MGG_09681;MGG_09805;MGG_10012;MGG_10209	K01183+K18103+K00457+K01199+K01053+K07407+K00480+K01176
Metabolism	Carbohydrate metabolism	Starch and sucrose metabolism	2	66	0.0280213	0.151546	ko00500	MGG_09619;MGG_10209	K01199+K01176
Metabolism	Glycan biosynthesis and metabolism	Glycosphingolipid biosynthesis - globo and isoglobo series	1	7	0.0284149	0.151546	ko00603	MGG_09805	K07407
Metabolism	Carbohydrate metabolism	Ascorbate and aldarate metabolism	1	10	0.0403714	0.154463	ko00053	MGG_09681	K01053
Metabolism	Metabolism of cofactors and vitamins	Ubiquinone and other terpenoid-quinone biosynthesis	1	12	0.0482695	0.154463	ko00130	MGG_07780	K00457
Profile_21, 27 and 29 (continuous up-regulation)
KEGG_A_class	KEGG_B_class	Pathway	out (248)	All (2193)	Pvalue	Qvalue	Pathway ID	Genes	K_IDs
Genetic Information Processing	Translation	Ribosome	62	151	5.51935e-23	5.0226e-21	ko03010	MGG_00546;MGG_01066;MGG_01113;MGG_02392;MGG_02659;MGG_02747;MGG_02952;MGG_03193;MGG_03236;MGG_03251;MGG_03372;MGG_03554;MGG_03653;MGG_03680;MGG_03727;MGG_03965;MGG_04104;MGG_04114;MGG_04444;MGG_04455;MGG_04484;MGG_04612;MGG_04696;MGG_04829;MGG_04921;MGG_05026;MGG_05238;MGG_05248;MGG_05661;MGG_05673;MGG_06044;MGG_06269;MGG_06333;MGG_06378;MGG_06479;MGG_06480;MGG_06571;MGG_06657;MGG_06658;MGG_06693…	K02929+K02973+K02947+K02983+K02875+K02987+K02997+K02925+K02991+K02995+K02969+K02920+K02882+K02949+K02910+K02898+K02891+K02962+K02934+K02918+K02883+K02936+K02865+K02940+K02894+K02966+K02955+K02912+K02964+K02985+K02927+K02938+K02905+K02935+K02957+K02951+K02921+K02975+K02989+K02901+K02900+K02971+K02923+K02932+K02868+K02977+K02976+K02980+K02903+K02880+K02979+K02917+K02893+K02958+K02974+K02943+K02998+…
Metabolism	Carbohydrate metabolism	Starch and sucrose metabolism	21	66	4.70711e-06	0.000214173	ko00500	MGG_00659;MGG_01396;MGG_01912;MGG_03508;MGG_04495;MGG_05381;MGG_05520;MGG_05785;MGG_06834;MGG_07908;MGG_08123;MGG_08583;MGG_09353;MGG_09640;MGG_09642;MGG_10189;MGG_10662;MGG_10712;MGG_11210;MGG_14903;MGG_14954	K01210+K05349+K05349+K05349+K01835+K01179+K19668+K01193+K01225+K19668+K05349+K05349+K05349+K01176+K01176+K01188+K01187+K01225+K01188+K05349+K19357
Metabolism	Carbohydrate metabolism	Pentose and glucuronate interconversions	11	26	5.10009e-05	0.00154703	ko00040	MGG_00220;MGG_00618;MGG_01176;MGG_01231;MGG_01404;MGG_02914;MGG_04348;MGG_05875;MGG_06784;MGG_07463;MGG_08752	K00002+K01051+K05351+K00008+K17743+K00065+K01728+K22539+K00002+K18106+K01213
Metabolism	Carbohydrate metabolism	Galactose metabolism	10	28	0.000588372	0.0114525	ko00052	MGG_02368;MGG_03245;MGG_04495;MGG_05440;MGG_05785;MGG_10662;MGG_11289;MGG_12025;MGG_13626;MGG_13801	K04618+K01785+K01835+K00849+K01193+K01187+K01190+K01785+K07407+K01190
Metabolism	Glycan biosynthesis and metabolism	Other glycan degradation	7	15	0.000629257	0.0114525	ko00511	MGG_00042;MGG_00316;MGG_01178;MGG_06780;MGG_11289;MGG_12291;MGG_13801	K01206+K01206+K01192+K01206+K01190+K12373+K01190
Metabolism	Metabolism of other amino acids	Cyanoamino acid metabolism	9	25	0.00104324	0.0142505	ko00460	MGG_01396;MGG_01912;MGG_03508;MGG_08123;MGG_08583;MGG_09353;MGG_10189;MGG_11210;MGG_14903	K05349+K05349+K05349+K05349+K05349+K05349+K01188+K01188+K05349
Metabolism	Carbohydrate metabolism	Fructose and mannose metabolism	10	30	0.00109619	0.0142505	ko00051	MGG_01231;MGG_01637;MGG_03096;MGG_05844;MGG_07884;MGG_08206;MGG_08318;MGG_10334;MGG_11999;MGG_13895	K00008+K17497+K01624+K19355+K01808+K18338+K18337+K00045+K19355+K01624
Metabolism	Carbohydrate metabolism	Glycolysis / Gluconeogenesis	12	42	0.00164648	0.0187287	ko00010	MGG_00220;MGG_03096;MGG_03245;MGG_04495;MGG_04590;MGG_05008;MGG_06011;MGG_06784;MGG_07890;MGG_08597;MGG_12025;MGG_13895	K00002+K01624+K01785+K01835+K01895+K00128+K00121+K00002+K00128+K01792+K01785+K01624
Metabolism	Global and overview maps	Metabolic pathways	137	1018	0.00194655	0.0196818	ko01100	MGG_00220;MGG_00618;MGG_00659;MGG_00671;MGG_00779;MGG_00892;MGG_01139;MGG_01147;MGG_01176;MGG_01231;MGG_01256;MGG_01270;MGG_01389;MGG_01396;MGG_01404;MGG_01594;MGG_01637;MGG_01728;MGG_01743;MGG_01912;MGG_02231;MGG_02368;MGG_02420;MGG_02914;MGG_02921;MGG_03090;MGG_03096;MGG_03097;MGG_03098;MGG_03245;MGG_03508;MGG_03645;MGG_03764;MGG_03773;MGG_04045;MGG_04203;MGG_04348;MGG_04474;MGG_04495;MGG_04590…	K00002+K01051+K01210+K01480+K00108+K02128+K01687+K01209+K05351+K00008+K11808+K02510+K01209+K05349+K17743+K13800+K17497+K00297+K01956+K05349+K01714+K04618+K00103+K00065+K18097+K04709+K01624+K00020+K03146+K01785+K05349+K01756+K00480+K03381+K01228+K01904+K01728+K12351+K01835+K01895+K00605+K05928+K07748+K01814+K00128+K18123+K08726+K01070+K01179+K00849+K19668+K00799+K01240+K01626+K01193+K01209+K00938+…
Metabolism	Global and overview maps	Biosynthesis of secondary metabolites	62	422	0.0106428	0.0968493	ko01110	MGG_00220;MGG_01139;MGG_01256;MGG_01396;MGG_01637;MGG_01912;MGG_02231;MGG_03096;MGG_03245;MGG_03508;MGG_03645;MGG_04203;MGG_04495;MGG_04590;MGG_04826;MGG_04901;MGG_04938;MGG_04998;MGG_05008;MGG_05734;MGG_05785;MGG_05812;MGG_06011;MGG_06376;MGG_06660;MGG_06784;MGG_07419;MGG_07528;MGG_07782;MGG_07884;MGG_07890;MGG_08123;MGG_08450;MGG_08455;MGG_08583;MGG_08596;MGG_08597;MGG_08622;MGG_09087;MGG_09353…	K00002+K01687+K11808+K05349+K17497+K05349+K01714+K01624+K01785+K05349+K01756+K01904+K01835+K01895+K00605+K05928+K07748+K01814+K00128+K01626+K01193+K00938+K00121+K00286+K00059+K00002+K00505+K01693+K03786+K01808+K00128+K05349+K01953+K00505+K05349+K01626+K01792+K00940+K17746+K05349+K00505+K01176+K01176+K18693+K01188+K00505+K01187+K00276+K00559+K01188+K07511+K01785+K01923+K01657+K00276+K00059+K00626+…
Metabolism	Carbohydrate metabolism	Ascorbate and aldarate metabolism	4	10	0.0193001	0.159664	ko00053	MGG_02420;MGG_05008;MGG_07890;MGG_09462	K00103+K00128+K00128+K00469
Metabolism	Nucleotide metabolism	Pyrimidine metabolism	7	26	0.0215723	0.16359	ko00240	MGG_01594;MGG_01743;MGG_05660;MGG_07135;MGG_07263;MGG_08622;MGG_14801	K13800+K01956+K01240+K00762+K00226+K00940+K16330
Metabolism	Energy metabolism	Methane metabolism	6	23	0.0378393	0.259063	ko00680	MGG_03096;MGG_04590;MGG_05317;MGG_06011;MGG_09072;MGG_13895	K01624+K01895+K01070+K00121+K17066+K01624
Metabolism	Carbohydrate metabolism	Amino sugar and nucleotide sugar metabolism	11	55	0.0398558	0.259063	ko00520	MGG_01147;MGG_01389;MGG_01637;MGG_04495;MGG_05440;MGG_05809;MGG_08985;MGG_10333;MGG_12291;MGG_12489;MGG_14303	K01209+K01209+K17497+K01835+K00849+K01209+K15920+K01183+K12373+K15920+K01198
Metabolism	Amino acid metabolism	Histidine metabolism	5	18	0.0442152	0.268239	ko00340	MGG_04998;MGG_05008;MGG_07528;MGG_07890;MGG_15527	K01814+K00128+K01693+K00128+K00765
