# Supplementary material for: Identification of Differentially Expressed Genes Reveal Conserved Mechanisms in the Rice-Magnaporthe oryzae Interaction
Source: Front Plant Sci. 2022 Apr 5;13:723356. doi: 10.3389/fpls.2022.723356 (PMC9016282; doi:10.3389/fpls.2022.723356)
Supplement: Supplementary file 19 [file Table_13.XLSX]

## Sheet: Sheet1
Table S13 List of O. sativa PR genes assigned to STEM Profile
Gene ID	Category	Subfamily	STEM Profile	Gene Symbol
LOC_Os11g24510	PRs	PR1	Profile_0
LOC_Os05g41610	PRs	PR2	Profile_0
LOC_Os02g42310	PRs	PR1	Profile_0
LOC_Os12g02310	PRs	PR-14	Profile_2
LOC_Os11g02400	PRs	PR-14	Profile_2
LOC_Os11g02389	PRs	PR-14	Profile_2	OsLTP5
LOC_Os08g39860	PRs	PR8	Profile_2
LOC_Os08g02110	PRs	PR9	Profile_2
LOC_Os06g46284	PRs	PR8	Profile_2
LOC_Os05g50600	PRs	PR1	Profile_2
LOC_Os05g06780	PRs	PR-14	Profile_2
LOC_Os04g51300	PRs	PR9	Profile_2
LOC_Os03g12620	PRs	PR2	Profile_2
LOC_Os03g01300	PRs	PR-14	Profile_2	Ltp1
LOC_Os02g01590	PRs	PR8	Profile_2	OSINV3|OsVIN2
LOC_Os01g14670	PRs	PR-15	Profile_2
LOC_Os01g03680	PRs	PR6	Profile_2
LOC_Os01g03320	PRs	PR6	Profile_2
LOC_Os01g03310	PRs	PR6	Profile_2
LOC_Os12g02340	PRs	PR-14	Profile_4
LOC_Os09g36580	PRs	PR5	Profile_4
LOC_Os09g29490	PRs	PR9	Profile_4
LOC_Os07g48040	PRs	PR9	Profile_4	POX5.1|prx113
LOC_Os07g35510	PRs	PR8	Profile_4
LOC_Os06g49190	PRs	PR-14	Profile_4
LOC_Os03g26820	PRs	PR-14	Profile_4	OsLTPL1
LOC_Os01g70520	PRs	PR8	Profile_4
LOC_Os04g52260	PRs	PR-14	Profile_6
LOC_Os12g02320	PRs	PR-14	Profile_11
LOC_Os02g34810	PRs	PR9	Profile_11	OsAPx8
LOC_Os01g22980	PRs	PR1	Profile_11
LOC_Os12g36880	PRs	PR-10	Profile_21	OsPR10a|PBZ1
LOC_Os12g36860	PRs	PR-10	Profile_21	OsPBZ19
LOC_Os12g36850	PRs	PR-10	Profile_21	OsPR10b|OsPBZc
LOC_Os12g36830	PRs	PR-10	Profile_21	RSOsPR10|OsPBZ14
LOC_Os12g05870	PRs	PR-15	Profile_21
LOC_Os12g05840	PRs	PR-15	Profile_21
LOC_Os12g02060	PRs	PR9	Profile_21
LOC_Os11g47600	PRs	PR8	Profile_21
LOC_Os11g47500	PRs	PR8	Profile_21
LOC_Os11g37960	PRs	PR4	Profile_21
LOC_Os11g37950	PRs	PR4	Profile_21
LOC_Os11g02100	PRs	PR9	Profile_21
LOC_Os10g39680	PRs	PR3	Profile_21
LOC_Os10g36100	PRs	PR-14	Profile_21
LOC_Os10g28080	PRs	PR8	Profile_21
LOC_Os10g28050	PRs	PR3	Profile_21
LOC_Os10g01134	PRs	PR1	Profile_21	OsSCP46
LOC_Os09g33680	PRs	PR8	Profile_21	Os9BGlu31
LOC_Os08g09010	PRs	PR-16	Profile_21
LOC_Os07g49400	PRs	PR9	Profile_21	OsAPX2|APXb
LOC_Os07g49114	PRs	PR4	Profile_21
LOC_Os07g35560	PRs	PR8	Profile_21
LOC_Os07g07930	PRs	PR-14	Profile_21
LOC_Os07g03730	PRs	PR1	Profile_21
LOC_Os07g03710	PRs	PR1	Profile_21	OsPR1a|OsSCP
LOC_Os07g03600	PRs	PR1	Profile_21
LOC_Os07g03580	PRs	PR1	Profile_21
LOC_Os07g03319	PRs	PR1	Profile_21
LOC_Os06g51060	PRs	PR3	Profile_21	RC24
LOC_Os06g51050	PRs	PR3	Profile_21	Cht-3
LOC_Os06g47200	PRs	PR-14	Profile_21
LOC_Os06g32990	PRs	PR9	Profile_21
LOC_Os05g30350	PRs	PR8	Profile_21
LOC_Os05g18604	PRs	PR1	Profile_21
LOC_Os05g15920	PRs	PR8	Profile_21
LOC_Os05g04490	PRs	PR9	Profile_21
LOC_Os04g39900	PRs	PR8	Profile_21	OsTAGG1|Os4BGlu13
LOC_Os04g35520	PRs	PR9	Profile_21
LOC_Os03g52390	PRs	PR6	Profile_21
LOC_Os03g46070	PRs	PR5	Profile_21	TLP|PR5
LOC_Os03g45960	PRs	PR5	Profile_21
LOC_Os03g18770	PRs	PR4	Profile_21
LOC_Os02g50490	PRs	PR2	Profile_21
LOC_Os02g46910	PRs	PR8	Profile_21
LOC_Os02g39330	PRs	PR3	Profile_21
LOC_Os02g05744	PRs	PR2	Profile_21
LOC_Os02g02320	PRs	PR1	Profile_21
LOC_Os01g73200	PRs	PR9	Profile_21
LOC_Os01g71340	PRs	PR2	Profile_21
LOC_Os01g64110	PRs	PR8	Profile_21
LOC_Os01g60740	PRs	PR-14	Profile_21	Psd1|Ptd1
LOC_Os01g28450	PRs	PR1	Profile_21	OsPR1b
LOC_Os01g22352	PRs	PR9	Profile_21
LOC_Os01g03390	PRs	PR6	Profile_21
LOC_Os11g02379	PRs	PR-14	Profile_25
LOC_Os10g02070	PRs	PR9	Profile_25	POXA|prx126
LOC_Os10g02040	PRs	PR9	Profile_25
LOC_Os07g48060	PRs	PR9	Profile_25
LOC_Os07g29750	PRs	PR8	Profile_25
LOC_Os06g48030	PRs	PR9	Profile_25
LOC_Os06g35520	PRs	PR9	Profile_25
LOC_Os06g22919	PRs	PR-12	Profile_25
LOC_Os05g33880	PRs	PR6	Profile_25
LOC_Os05g31140	PRs	PR2	Profile_25	OsEGL1
LOC_Os05g15770	PRs	PR8	Profile_25	OsHI-XIP
LOC_Os04g59190	PRs	PR9	Profile_25
LOC_Os03g63760	PRs	PR8	Profile_25
LOC_Os03g60840	PRs	PR6	Profile_25
LOC_Os03g53860	PRs	PR8	Profile_25
LOC_Os03g46660	PRs	PR8	Profile_25
LOC_Os03g45390	PRs	PR8	Profile_25
LOC_Os03g14050	PRs	PR5	Profile_25
LOC_Os03g07100	PRs	PR-14	Profile_25
LOC_Os02g14430	PRs	PR9	Profile_25
LOC_Os01g59840	PRs	PR8	Profile_25
LOC_Os01g16310	PRs	PR8	Profile_25
LOC_Os08g44640	PRs	PR1	Profile_26	OsBISCPL1
LOC_Os08g09060	PRs	PR-16	Profile_26
LOC_Os03g53800	PRs	PR8	Profile_26
LOC_Os02g32980	PRs	PR-15	Profile_26	OsGLP2-1
