# Supplementary material for: Identification of Differentially Expressed Genes Reveal Conserved Mechanisms in the Rice-Magnaporthe oryzae Interaction
Source: Front Plant Sci. 2022 Apr 5;13:723356. doi: 10.3389/fpls.2022.723356 (PMC9016282; doi:10.3389/fpls.2022.723356)
Supplement: Supplementary file 20 [file Table_14.XLSX]

## Sheet: Sheet1
Table S14. O. sativa and M. oryzae genes identified as biosynthetic genes
Species	GeneID	Enzyme Activity	Antismash cluster	Type	STEM Profile
O. sativa	LOC_Os01g24960	Dirigent enzymes	c1	Lignan	-
O. sativa	LOC_Os01g24980	Dioxygenase	c1	Lignan	-
O. sativa	LOC_Os01g25010	Dioxygenase	c1	Lignan	Profile_0
O. sativa	LOC_Os01g25030	Dirigent enzymes	c1	Lignan	-
O. sativa	LOC_Os02g11070	Ketosynthase	c10	Saccharide-Polyketide	Profile_21
O. sativa	LOC_Os02g11110	Glycosyltransferase	c10	Saccharide-Polyketide	Profile_0
O. sativa	LOC_Os02g11130	Glycosyltransferase	c10	Saccharide-Polyketide	-
O. sativa	LOC_Os02g11640	Glycosyltransferase	c10	Saccharide-Polyketide	Profile_2
O. sativa	LOC_Os02g11680	Glycosyltransferase	c10	Saccharide-Polyketide	-
O. sativa	LOC_Os02g11700	Glycosyltransferase	c10	Saccharide-Polyketide	-
O. sativa	LOC_Os02g35940	Cytochrome 450	c12	Terpene	-
O. sativa	LOC_Os02g36020	Terpene synthase	c12	Terpene	-
O. sativa	LOC_Os02g36030	Cytochrome 450	c12	Terpene	Profile_21
O. sativa	LOC_Os02g36070	Cytochrome 450	c12	Terpene	Profile_21
O. sativa	LOC_Os02g36110	Cytochrome 450	c12	Terpene	Profile_21
O. sativa	LOC_Os02g36140	Terpene synthase	c12	Terpene	Profile_21
O. sativa	LOC_Os02g36150	Cytochrome 450	c12	Terpene	-
O. sativa	LOC_Os02g36190	Cytochrome 450	c12	Terpene	Profile_21
O. sativa	LOC_Os02g36210	Terpene synthase	c12	Terpene	Profile_21
O. sativa	LOC_Os02g36210	Terpene synthase	c12	Terpene	Profile_21
O. sativa	LOC_Os02g36220	Terpene synthase	c12	Terpene	-
O. sativa	LOC_Os02g36264	Terpene synthase	c12	Terpene	-
O. sativa	LOC_Os02g36280	Cytochrome 450	c12	Terpene	Profile_21
O. sativa	LOC_Os02g36285	Terpene synthase	c12	Terpene	-
O. sativa	LOC_Os02g51030	Methyltransferase	c13	Saccharide	-
O. sativa	LOC_Os02g51060	Glycosyltransferase	c13	Saccharide	-
O. sativa	LOC_Os02g51070	Glycosyltransferase	c13	Saccharide	Profile_0
O. sativa	LOC_Os03g59290	Methyltransferase	c14	Lignan-Saccharide	-
O. sativa	LOC_Os03g59340	Cellulose synthase-like	c14	Lignan-Saccharide	-
O. sativa	LOC_Os03g59350	Glycosyltransferase	c14	Lignan-Saccharide	-
O. sativa	LOC_Os03g59440	Dirigent enzymes	c14	Lignan-Saccharide	-
O. sativa	LOC_Os03g62480	Glycosyltransferase	c15	Saccharide	Profile_21
O. sativa	LOC_Os03g62510	Amino oxidase	c15	Saccharide	-
O. sativa	LOC_Os03g62590	Oxidoreductase	c15	Saccharide	-
O. sativa	LOC_Os04g09900	Terpene synthase	c16	Terpene	Profile_21
O. sativa	LOC_Os04g09920	Cytochrome 450	c16	Terpene	Profile_21
O. sativa	LOC_Os04g10000	Cytochrome 450	c16	Terpene	Profile_21
O. sativa	LOC_Os04g10010	Terpene synthase	c16	Terpene	Profile_21
O. sativa	LOC_Os04g10060	Terpene synthase	c16	Terpene	Profile_21
O. sativa	LOC_Os04g10160	Cytochrome 450	c16	Terpene	Profile_21
O. sativa	LOC_Os04g20070	Oxidoreductase	c17	Saccharide-Alkaloid	-
O. sativa	LOC_Os04g20164	Copper amine oxidase	c17	Saccharide-Alkaloid	Profile_4
O. sativa	LOC_Os04g20260	Glycosyltransferase	c17	Saccharide-Alkaloid	-
O. sativa	LOC_Os04g20330	Glycosyltransferase	c17	Saccharide-Alkaloid	-
O. sativa	LOC_Os04g20400	Glycosyltransferase	c17	Saccharide-Alkaloid	-
O. sativa	LOC_Os04g20474	Glycosyltransferase	c17	Saccharide-Alkaloid	Profile_4
O. sativa	LOC_Os04g20540	Glycosyltransferase	c17	Saccharide-Alkaloid	-
O. sativa	LOC_Os04g25370	Glycosyltransferase	c18	Saccharide	-
O. sativa	LOC_Os04g25380	Glycosyltransferase	c18	Saccharide	-
O. sativa	LOC_Os04g25440	Glycosyltransferase	c18	Saccharide	-
O. sativa	LOC_Os04g25490	Glycosyltransferase	c18	Saccharide	-
O. sativa	LOC_Os04g25560	Scl acyltransferase	c18	Saccharide	-
O. sativa	LOC_Os04g27400	Terpene synthase	c19	Terpene	-
O. sativa	LOC_Os04g27540	Terpene synthase	c19	Terpene	-
O. sativa	LOC_Os04g27670	Terpene synthase	c19	Terpene	-
O. sativa	LOC_Os04g27720	Terpene synthase	c19	Terpene	-
O. sativa	LOC_Os04g27790	Terpene synthase	c19	Terpene	-
O. sativa	LOC_Os04g27850	Dioxygenase	c19	Terpene	-
O. sativa	LOC_Os01g34390	Prenyltransferase	c2	Polyketide	-
O. sativa	LOC_Os01g34480	Epimerase	c2	Polyketide	-
O. sativa	LOC_Os01g34560	Ketosynthase	c2	Polyketide	-
O. sativa	LOC_Os04g44354	Glycosyltransferase	c20	Saccharide	-
O. sativa	LOC_Os04g44354	Glycosyltransferase	c20	Saccharide	-
O. sativa	LOC_Os04g44410	Scl acyltransferase	c20	Saccharide	-
O. sativa	LOC_Os04g52164	BAHD acyltransferase	c21	Terpene	-
O. sativa	LOC_Os04g52210	Terpene synthase	c21	Terpene	-
O. sativa	LOC_Os04g52230	Terpene synthase	c21	Terpene	-
O. sativa	LOC_Os04g52240	Terpene synthase	c21	Terpene	-
O. sativa	LOC_Os04g57050	Methyltransferase	c22	Lignan	-
O. sativa	LOC_Os04g57070	Methyltransferase	c22	Lignan	-
O. sativa	LOC_Os04g57080	Methyltransferase	c22	Lignan	-
O. sativa	LOC_Os04g57090	Methyltransferase	c22	Lignan	-
O. sativa	LOC_Os04g57130	Dirigent enzymes	c22	Lignan	-
O. sativa	LOC_Os05g08480	Glycosyltransferase	c23	Saccharide	-
O. sativa	LOC_Os05g08490	Glycosyltransferase	c23	Saccharide	-
O. sativa	LOC_Os05g08540	Dioxygenase	c23	Saccharide	-
O. sativa	LOC_Os06g16960	Methyltransferase	c25	Saccharide	-
O. sativa	LOC_Os06g17020	Glycosyltransferase	c25	Saccharide	Profile_21
O. sativa	LOC_Os06g17090	Glycosyltransferase	c25	Saccharide	-
O. sativa	LOC_Os06g17260	Glycosyltransferase	c25	Saccharide	-
O. sativa	LOC_Os06g39270	Glycosyltransferase	c26	Saccharide	-
O. sativa	LOC_Os06g39330	Glycosyltransferase	c26	Saccharide	-
O. sativa	LOC_Os06g39390	BAHD acyltransferase	c26	Saccharide	-
O. sativa	LOC_Os07g10160	Glycosyltransferase	c27	Saccharide	-
O. sativa	LOC_Os07g10190	Glycosyltransferase	c27	Saccharide	-
O. sativa	LOC_Os07g10220	Glycosyltransferase	c27	Saccharide	-
O. sativa	LOC_Os07g10240	Glycosyltransferase	c27	Saccharide	-
O. sativa	LOC_Os07g23710	Cytochrome 450	c28	Saccharide	-
O. sativa	LOC_Os07g23710	Cytochrome 450	c28	Saccharide	-
O. sativa	LOC_Os07g23740	Glycosyltransferase	c28	Saccharide	-
O. sativa	LOC_Os07g42490	Glycosyltransferase	c29	Lignan-Saccharide	-
O. sativa	LOC_Os07g42520	Dirigent enzymes	c29	Lignan-Saccharide	-
O. sativa	LOC_Os07g42570	Dirigent enzymes	c29	Lignan-Saccharide	-
O. sativa	LOC_Os07g42600	Aminotransferase	c29	Lignan-Saccharide	-
O. sativa	LOC_Os01g41800	Cytochrome 450	c3	Lignan-Polyketide	-
O. sativa	LOC_Os01g41810	Cytochrome 450	c3	Lignan-Polyketide	Profile_21
O. sativa	LOC_Os01g41820	Cytochrome 450	c3	Lignan-Polyketide	-
O. sativa	LOC_Os01g41834	Ketosynthase	c3	Lignan-Polyketide	-
O. sativa	LOC_Os07g44850	Coesterase	c30	Lignan	-
O. sativa	LOC_Os07g44860	Coesterase	c30	Lignan	-
O. sativa	LOC_Os07g44890	Coesterase	c30	Lignan	-
O. sativa	LOC_Os07g44910	Coesterase	c30	Lignan	-
O. sativa	LOC_Os07g44920	Dirigent enzymes	c30	Lignan	-
O. sativa	LOC_Os07g45000	Cytochrome 450	c30	Lignan	-
O. sativa	LOC_Os08g07080	Terpene synthase	c31	Saccharide-Terpene	Profile_2
O. sativa	LOC_Os08g07100	terpene synthase	c31	Saccharide-Terpene	Profile_21
O. sativa	LOC_Os08g07120	Terpene synthase	c31	Saccharide-Terpene	-
O. sativa	LOC_Os08g07200	Glycosyltransferase	c31	Saccharide-Terpene	-
O. sativa	LOC_Os08g07260	Methyltransferase	c31	Saccharide-Terpene	-
O. sativa	LOC_Os08g07270	Glycosyltransferase	c31	Saccharide-Terpene	-
O. sativa	LOC_Os08g28670	Pictet-Spengler enzyme (Bet v1)	c32	Lignan-Alkaloid	-
O. sativa	LOC_Os08g28730	Epimerase	c32	Lignan-Alkaloid	Profile_0
O. sativa	LOC_Os08g28790	Dirigent enzymes	c32	Lignan-Alkaloid	-
O. sativa	LOC_Os09g21170	Glycosyltransferase	c33	Saccharide	-
O. sativa	LOC_Os09g21230	CoA-ligase	c33	Saccharide	-
O. sativa	LOC_Os09g21260	Cytochrome 450	c33	Saccharide	-
O. sativa	LOC_Os10g08540	Cytochrome 450	c35	Polyketide	-
O. sativa	LOC_Os10g08540	Cytochrome 450	c35	Polyketide	-
O. sativa	LOC_Os10g08620	Ketosynthase	c35	Polyketide	-
O. sativa	LOC_Os10g08670	Ketosynthase	c35	Polyketide	-
O. sativa	LOC_Os10g08680	Ketosynthase	c35	Polyketide	-
O. sativa	LOC_Os10g18410	Dirigent enzymes	c37	Lignan-Saccharide	-
O. sativa	LOC_Os10g18480	Glycosyltransferase	c37	Lignan-Saccharide	-
O. sativa	LOC_Os10g18510	Glycosyltransferase	c37	Lignan-Saccharide	-
O. sativa	LOC_Os10g18530	Glycosyltransferase	c37	Lignan-Saccharide	-
O. sativa	LOC_Os10g18660	Glycosyltransferase	c37	Lignan-Saccharide	-
O. sativa	LOC_Os10g18760	Dirigent enzymes	c37	Lignan-Saccharide	-
O. sativa	LOC_Os10g18820	Dirigent enzymes	c37	Lignan-Saccharide	-
O. sativa	LOC_Os10g18870	Dirigent enzymes	c37	Lignan-Saccharide	-
O. sativa	LOC_Os10g28020	Coesterase	c38	Polyketide	-
O. sativa	LOC_Os10g28060	Ketosynthase	c38	Polyketide	-
O. sativa	LOC_Os10g28040	(Other) Biosynthetic Genes	c38	Polyketide	-
O. sativa	LOC_Os10g33370	Ketosynthase	c39	Polyketide	-
O. sativa	LOC_Os10g33460	Oxidoreductase	c39	Polyketide	-
O. sativa	LOC_Os11g10750	Scl acyltransferase	c40	Lignan	-
O. sativa	LOC_Os11g10790	Dirigent enzymes	c40	Lignan	-
O. sativa	LOC_Os11g10800	Dirigent enzymes	c40	Lignan	-
O. sativa	LOC_Os11g10820	Dirigent enzymes	c40	Lignan	-
O. sativa	LOC_Os11g10850	Dirigent enzymes	c40	Lignan	-
O. sativa	LOC_Os11g10870	Dirigent enzymes	c40	Lignan	-
O. sativa	LOC_Os11g28490	terpene synthase	c41	Terpene	-
O. sativa	LOC_Os11g28500	terpene synthase	c41	Terpene	-
O. sativa	LOC_Os11g28530	terpene synthase	c41	Terpene	Profile_21
O. sativa	LOC_Os11g32540	Ketosynthase	c42	Polyketide	-
O. sativa	LOC_Os11g32540	Ketosynthase	c42	Polyketide	-
O. sativa	LOC_Os11g32580	Ketosynthase	c42	Polyketide	-
O. sativa	LOC_Os11g32610	Ketosynthase	c42	Polyketide	-
O. sativa	LOC_Os11g32620	Ketosynthase	c42	Polyketide	-
O. sativa	LOC_Os11g32650	Ketosynthase	c42	Polyketide	-
O. sativa	LOC_Os11g42480	BAHD acyltransferase	c43	Lignan	-
O. sativa	LOC_Os11g42500	Dirigent enzymes	c43	Lignan	-
O. sativa	LOC_Os11g42510	Aminotransferase	c43	Lignan	Profile_21
O. sativa	LOC_Os11g42550	Dirigent enzymes	c43	Lignan	-
O. sativa	LOC_Os12g04424	Strictosidine synthase-like	c44	Alkaloid	-
O. sativa	LOC_Os12g04480	Cytochrome 450	c44	Alkaloid	-
O. sativa	LOC_Os12g04440	(Other) Biosynthetic Genes	c44	Alkaloid	Profile_25
O. sativa	LOC_Os12g09700	Dirigent enzymes	c45	Lignan	-
O. sativa	LOC_Os12g09720	Dirigent enzymes	c45	Lignan	-
O. sativa	LOC_Os12g09770	Methyltransferase	c45	Lignan	-
O. sativa	LOC_Os12g09790	Cytochrome 450	c45	Lignan	Profile_21
O. sativa	LOC_Os12g39170	Scl acyltransferase	c46	Saccharide	-
O. sativa	LOC_Os12g39240	Cytochrome 450	c46	Saccharide	-
O. sativa	LOC_Os12g39310	Cytochrome 450	c46	Saccharide	-
O. sativa	LOC_Os12g39340	Glycosyltransferase	c46	Saccharide	-
O. sativa	LOC_Os01g53330	Glycosyltransferase	c5	Saccharide	Profile_2
O. sativa	LOC_Os01g53350	Glycosyltransferase	c5	Saccharide	Profile_21
O. sativa	LOC_Os01g53370	Glycosyltransferase	c5	Saccharide	-
O. sativa	LOC_Os01g53420	Glycosyltransferase	c5	Saccharide	-
O. sativa	LOC_Os01g53430	Glycosyltransferase	c5	Saccharide	-
O. sativa	LOC_Os01g53460	Glycosyltransferase	c5	Saccharide	-
O. sativa	LOC_Os01g53450	Aminotransferase	c5	Saccharide	-
O. sativa	LOC_Os01g58970	cytochrome 450	c6	Saccharide	-
O. sativa	LOC_Os01g59020	cytochrome 450	c6	Saccharide	Profile_0
O. sativa	LOC_Os01g59050	cytochrome 450	c6	Saccharide	-
O. sativa	LOC_Os01g59100	Glycosyltransferase	c6	Saccharide	-
O. sativa	LOC_Os01g59110	Glycosyltransferase	c6	Saccharide	-
O. sativa	LOC_Os01g61210	Pictet-Spengler enzyme (Bet v1)	c7	Alkaloid	-
O. sativa	LOC_Os01g61230	Methyltransferase	c7	Alkaloid	-
O. sativa	LOC_Os01g61250	Methyltransferase	c7	Alkaloid	-
O. sativa	LOC_Os01g62020	Epimerase	c8	Lignan	-
O. sativa	LOC_Os01g62020	Epimerase	c8	Lignan	-
O. sativa	LOC_Os01g62030	Dirigent enzymes	c8	Lignan	-
O. sativa	LOC_Os02g09170	Glycosyltransferase	c9	Saccharide	-
O. sativa	LOC_Os02g09190	Cytochrome 450	c9	Saccharide	-
O. sativa	LOC_Os02g09200	Cytochrome 450	c9	Saccharide	-
O. sativa	LOC_Os02g09220	Cytochrome 450	c9	Saccharide	-
O. sativa	LOC_Os02g09240	Cytochrome 450	c9	Saccharide	-
O. sativa	LOC_Os02g09250	Cytochrome 450	c9	Saccharide	-
O. sativa	LOC_Os02g09260	Cytochrome 450	c9	Saccharide	-
O. sativa	LOC_Os02g09270	Cytochrome 450	c9	Saccharide	-
O. sativa	LOC_Os02g09290	Cytochrome 450	c9	Saccharide	-
O. sativa	LOC_Os02g09310	Cytochrome 450	c9	Saccharide	-
O. sativa	LOC_Os02g09320	Cytochrome 450	c9	Saccharide	-
O. sativa	LOC_Os02g09330	Cytochrome 450	c9	Saccharide	-
O. sativa	LOC_Os02g09390	Cytochrome 450	c9	Saccharide	Profile_4
O. sativa	LOC_Os02g09400	Cytochrome 450	c9	Saccharide	-
O. sativa	LOC_Os02g09410	Cytochrome 450	c9	Saccharide	-
M. oryzae	MGG_01949	ent-kaurene synthase	c1.1	terpene	-
M. oryzae	MGG_01950	p450	c1.1	terpene	-
M. oryzae	MGG_01951	4-coumarate-CoA ligase 2	c1.1	terpene	-
M. oryzae	MGG_01961	UDP-glucuronosyl/UDP-glucosyltransferase	c1.1	terpene	-
M. oryzae	MGG_02350	2OG-FeII_Oxy	c1.2	NRPS	-
M. oryzae	MGG_02351	tyrocidine synthetase 1	c1.2	NRPS	-
M. oryzae	MGG_09238	RmlD_sub_bind	c1.3	terpene	Profile_4
M. oryzae	MGG_09239	squalene synthase	c1.3	terpene	-
M. oryzae	MGG_11702	lanosterol synthase	c1.4	terpene	-
M. oryzae	MGG_10516	Terpene synthase	c1.5	terpene	-
M. oryzae	MGG_16316	Acyl-CoA_dh_N	c1.5	terpene	-
M. oryzae	MGG_05491	L-aminoadipate-semialdehyde dehydrogenase	c1.6	NRPS-like	-
M. oryzae	MGG_05589	lovastatin nonaketide synthase	c1.7	T1PKS	-
M. oryzae	MGG_04775	fatty acid synthase S-acetyltransferase	c1.8	T1PKS	Profile_25
M. oryzae	MGG_04756	glutamyl-tRNA(Gln) amidotransferase subunit A	c1.8	T1PKS	-
M. oryzae	MGG_13765	Peptidase_S28	c1.8	T1PKS	Profile_21
M. oryzae	MGG_13767	lovastatin nonaketide synthase	c1.8	T1PKS	-
M. oryzae	MGG_13768	p450	c1.8	T1PKS	-
M. oryzae	MGG_04631	terpene synthase metal binding domain-containing protein	c1.9	terpene	-
M. oryzae	MGG_04618	amidophosphoribosyltransferase	c2.1	T3PKS	-
M. oryzae	MGG_04619	nucleotide-binding protein 1	c2.1	T3PKS	-
M. oryzae	MGG_04643	chalcone synthase C	c2.1	T3PKS	-
M. oryzae	MGG_04646	2-succinylbenzoate-CoA ligase	c2.1	T3PKS	-
M. oryzae	MGG_08966	cuticle-degrading protease	c2.2	NRPS	Profile_21
M. oryzae	MGG_14767	non-ribosomal peptide synthetase	c2.2	NRPS	-
M. oryzae	MGG_01628	Terpene synthase	c2.3	terpene	Profile_4
M. oryzae	MGG_01700	cytochrome P450 monooxygenase	c2.4	terpene	Profile_10
M. oryzae	MGG_01701	Terpene synthase	c2.4	terpene	-
M. oryzae	MGG_07216	versicolorin reductase	c2.5	T1PKS	-
M. oryzae	MGG_07219	conidial yellow pigment biosynthesis polyketide synthase	c2.5	T1PKS	Profile_26
M. oryzae	MGG_12447	polyketide synthase/peptide synthetase	c2.6	NRPS,T1PKS	-
M. oryzae	MGG_08391	crotonyl-CoA reductase	c2.6	NRPS,T1PKS	-
M. oryzae	MGG_08390	dipeptidyl aminopeptidase/acylaminoacyl peptidase	c2.6	NRPS,T1PKS	-
M. oryzae	MGG_08389	short-chain dehydrogenase/reductase SDR	c2.6	NRPS,T1PKS	-
M. oryzae	MGG_08387	cytochrome P450 oxidoreductase GliF	c2.6	NRPS,T1PKS	-
M. oryzae	MGG_15927	FAD linked oxidase domain protein	c2.6	NRPS,T1PKS	-
M. oryzae	MGG_08380	crotonyl-CoA reductase / alcohol dehydrogenase	c2.7	NRPS,T1PKS	Profile_28
M. oryzae	MGG_08379	cytochrome P450	c2.7	NRPS,T1PKS	-
M. oryzae	MGG_08378	cytochrome P450 oxidoreductase GliF	c2.7	NRPS,T1PKS	Profile_28
M. oryzae	MGG_15097	polyketide synthase	c2.7	NRPS,T1PKS	Profile_28
M. oryzae	MGG_08377	O-methyltransferase	c2.7	NRPS,T1PKS	Profile_28
M. oryzae	MGG_15100	polyketide synthase	c2.8	T1PKS	Profile_10
M. oryzae	MGG_08363	enoyl reductase	c2.8	T1PKS	Profile_27
M. oryzae	MGG_08359	flavonol synthase	c2.8	T1PKS	Profile_27
M. oryzae	MGG_08356	polysaccharide deacetylase	c2.8	T1PKS	-
M. oryzae	MGG_08289	aerobactin siderophore biosynthesis protein iucB	c2.9	T1PKS,indole	-
M. oryzae	MGG_08288	short-chain-fatty-acid-CoA ligase	c2.9	T1PKS,indole	-
M. oryzae	MGG_08285	mycocerosic acid synthase	c2.9	T1PKS,indole	-
M. oryzae	MGG_08281	polyketide synthase	c2.9	T1PKS,indole	-
M. oryzae	MGG_12478	P450 monooxygenase	c2.9	T1PKS,indole	-
M. oryzae	MGG_12479	ent-kaurene oxidase	c2.9	T1PKS,indole	-
M. oryzae	MGG_12480	dmat	c2.9	T1PKS,indole	Profile_29
M. oryzae	MGG_08236	polyketide synthase	c2.10	T1PKS	-
M. oryzae	MGG_15108	L-carnitine dehydratase/bile acid-inducible	c2.10	T1PKS	-
M. oryzae	MGG_12496	cytochrome P450 52A2	c2.10	T1PKS	-
M. oryzae	MGG_12497	cytochrome P450	c2.10	T1PKS	-
M. oryzae	MGG_12983	short-chain dehydrogenase/reductase SDR	c3.1	T1PKS	-
M. oryzae	MGG_16812	FAD linked oxidase domain protein	c3.1	T1PKS	Profile_4
M. oryzae	MGG_16813	aldo/keto reductase family oxidoreductase	c3.1	T1PKS	Profile_4
M. oryzae	MGG_12982	short-chain dehydrogenase/reductase SDR	c3.1	T1PKS	-
M. oryzae	MGG_10910	aflatoxin biosynthesis ketoreductase nor-1	c3.1	T1PKS	Profile_4
M. oryzae	MGG_10912	mycocerosic acid synthase	c3.1	T1PKS	-
M. oryzae	MGG_15248	NRPS: Condensation	c3.2	NRPS	-
M. oryzae	MGG_16914	aminotransferase	c3.2	NRPS	-
M. oryzae	MGG_16915	GST_N_3	c3.2	NRPS	-
M. oryzae	MGG_16917	cytochrome P450	c3.2	NRPS	-
M. oryzae	MGG_07745	dipeptidyl aminopeptidase B	c3.2	NRPS	-
M. oryzae	MGG_07803	D-alanine-poly(phosphoribitol) ligase subunit 1	c3.3	NRPS	-
M. oryzae	MGG_07856	pisatin demethylase	c3.4	NRPS	Profile_21
M. oryzae	MGG_07858	cyclic peptide synthetase	c3.4	NRPS	-
M. oryzae	MGG_07935	galactonate dehydratase	c3.5	NRPS-like	-
M. oryzae	MGG_16969	alcohol dehydrogenase	c3.5	NRPS-like	Profile_28
M. oryzae	MGG_16970	short-chain dehydrogenase/reductase SDR	c3.5	NRPS-like	-
M. oryzae	MGG_07938	aldehyde reductase 1	c3.5	NRPS-like	-
M. oryzae	MGG_16971	NRPS-like: PP-binding	c3.5	NRPS-like	-
M. oryzae	MGG_10671	pentalenene synthase	c4.1	terpene	-
M. oryzae	MGG_15275	cytochrome P450	c4.2	terpene,NRPS,T1PKS	-
M. oryzae	MGG_03433	averantin oxidoreductase	c4.2	terpene,NRPS,T1PKS	-
M. oryzae	MGG_03432	geranylgeranyl pyrophosphate synthetase	c4.2	terpene,NRPS,T1PKS	-
M. oryzae	MGG_03429	mycotoxin biosynthetic process	c4.2	terpene,NRPS,T1PKS	-
M. oryzae	MGG_03428	DUF3328	c4.2	terpene,NRPS,T1PKS	-
M. oryzae	MGG_03426	3-oxoacyl-[acyl-carrier-protein] reductase	c4.2	terpene,NRPS,T1PKS	-
M. oryzae	MGG_03425	DUF3328	c4.2	terpene,NRPS,T1PKS	-
M. oryzae	MGG_03424	enoyl reductase	c4.2	terpene,NRPS,T1PKS	-
M. oryzae	MGG_03423	DUF3328	c4.2	terpene,NRPS,T1PKS	-
M. oryzae	MGG_03422	NRPS: AMP-binding	c4.2	terpene,NRPS,T1PKS	Profile_28
M. oryzae	MGG_03421	APH	c4.2	terpene,NRPS,T1PKS	Profile_10
M. oryzae	MGG_15272	polyketide synthase	c4.2	terpene,NRPS,T1PKS	-
M. oryzae	MGG_03418	acyl-CoA dehydrogenase	c4.2	terpene,NRPS,T1PKS	Profile_4
M. oryzae	MGG_03416	acetyltransferase	c4.2	terpene,NRPS,T1PKS	-
M. oryzae	MGG_03414	short chain dehydrogenase/reductase family protein	c4.2	terpene,NRPS,T1PKS	-
M. oryzae	MGG_14886	sphingolipid C9-methyltransferase	c4.3	NRPS	Profile_27
M. oryzae	MGG_03401	NRPS: Condensation	c4.3	NRPS	Profile_4
M. oryzae	MGG_12707	alpha/beta hydrolase fold protein	c4.3	NRPS	Profile_25
M. oryzae	MGG_03290	N-(5-amino-5-carboxypentanoyl)-L-cysteinyl-D- valine synthase	c4.4	NRPS-like	-
M. oryzae	MGG_03287	alpha-amylase	c4.4	NRPS-like	-
M. oryzae	MGG_06540	tryptophan dimethylallyltransferase 2	c4.5	indole	-
M. oryzae	MGG_06254	chalcone synthase	c4.6	T3PKS	-
M. oryzae	MGG_13591	mycocerosic acid synthase	c4.7	T1PKS	-
M. oryzae	MGG_14831	fatty acid synthase S-acetyltransferase	c4.7	T1PKS	-
M. oryzae	MGG_13597	FAD/FMN-dependent oxygenase/oxidase	c4.7	T1PKS	-
M. oryzae	MGG_10071	cytochrome P450 52E2	c4.7	T1PKS	-
M. oryzae	MGG_10070	averantin oxidoreductase	c4.7	T1PKS	-
M. oryzae	MGG_10011	polyketide synthase	c4.8	T1PKS	Profile_10
M. oryzae	MGG_17246	cytochrome P450	c4.8	T1PKS	Profile_25
M. oryzae	MGG_14351	glycosyltransferase	c5.1	indole	-
M. oryzae	MGG_10953	tryptophan dimethylallyltransferase	c5.1	indole	-
M. oryzae	MGG_00806	T1PKS: PKS_KS	c5.2	T1PKS	-
M. oryzae	MGG_00804	Abhydrolase_6	c5.2	T1PKS	-
M. oryzae	MGG_00792	squalene-hopene cyclase	c5.3	terpene	-
M. oryzae	MGG_00758	geranylgeranyl pyrophosphate synthase	c5.4	terpene	-
M. oryzae	MGG_00428	conidial yellow pigment biosynthesis polyketide synthase	c5.5	T1PKS	-
M. oryzae	MGG_00427	cercosporin toxin biosynthesis protein	c5.5	T1PKS	-
M. oryzae	MGG_00426	short-chain dehydrogenase/reductase SDR	c5.5	T1PKS	-
M. oryzae	MGG_11582	O-methyltransferase	c5.5	T1PKS	-
M. oryzae	MGG_00422	retinol dehydrogenase 12	c5.5	T1PKS	-
M. oryzae	MGG_00420	oxidoreductase	c5.5	T1PKS	-
M. oryzae	MGG_00385	L-aminoadipate-semialdehyde dehydrogenase	c5.6	NRPS-like	-
M. oryzae	MGG_14689	pyridoxal reductase	c5.6	NRPS-like	-
M. oryzae	MGG_00246	NADP-dependent alcohol dehydrogenase 6	c5.7	T1PKS	-
M. oryzae	MGG_00244	15-hydroxyprostaglandin dehydrogenase	c5.7	T1PKS	Profile_21
M. oryzae	MGG_00241	polyketide synthase	c5.7	T1PKS	-
M. oryzae	MGG_00238	ent-kaurene oxidase	c5.7	T1PKS	-
M. oryzae	MGG_00234	sterigmatocystin 8-O-methyltransferase	c5.7	T1PKS	-
M. oryzae	MGG_00233	fatty acid synthase S-acetyltransferase	c5.7	T1PKS	-
M. oryzae	MGG_11638	lovastatin nonaketide synthase	c5.8	T1PKS	-
M. oryzae	MGG_00195	clock-controlled-9 protein	c5.8	T1PKS	-
M. oryzae	MGG_00026	geranylgeranyl pyrophosphate synthetase	c5.9	NRPS	-
M. oryzae	MGG_00024	ent-kaurene oxidase	c5.9	NRPS	-
M. oryzae	MGG_00023	isotrichodermin C-15 hydroxylase	c5.9	NRPS	-
M. oryzae	MGG_00022	bassianolide synthetase	c5.9	NRPS	-
M. oryzae	MGG_00017	L-aminoadipate-semialdehyde dehydrogenase	c5.9	NRPS	-
M. oryzae	MGG_00016	2-epi-5-epi-valiolone synthase	c5.9	NRPS	-
M. oryzae	MGG_14967	tyrocidine synthetase 1	c6.1	NRPS	Profile_29
M. oryzae	MGG_10936	APH	c6.1	NRPS	-
M. oryzae	MGG_12214	fatty acid synthase S-acetyltransferase	c6.2	T1PKS	-
M. oryzae	MGG_04334	FAD binding domain-containing protein	c6.2	T1PKS	Profile_21
M. oryzae	MGG_04247	GCN5-related N-acetyltransferase	c6.3	T1PKS,NRPS	-
M. oryzae	MGG_04239	crotonyl-CoA reductase / alcohol dehydrogenase	c6.3	T1PKS,NRPS	Profile_28
M. oryzae	MGG_14897	polyketide synthase	c6.3	T1PKS,NRPS	-
M. oryzae	MGG_04212	L-ornithine 5-monooxygenase (L-ornithine N(5)-oxygenase)	c6.4	NRPS	-
M. oryzae	MGG_12175	gramicidin S synthetase 1	c6.4	NRPS	-
M. oryzae	MGG_04210	arginine biosynthesis ArgJ	c6.4	NRPS	-
M. oryzae	MGG_12173	hydrolase	c6.4	NRPS	Profile_21
M. oryzae	MGG_03834	cytochrome P450	c6.5	terpene	-
M. oryzae	MGG_03833	Terpene synthase	c6.5	terpene	-
M. oryzae	MGG_03832	cytochrome P450	c6.5	terpene	-
M. oryzae	MGG_03831	AMP-dependent synthetase and ligase	c6.5	terpene	-
M. oryzae	MGG_03830	averantin oxidoreductase	c6.5	terpene	-
M. oryzae	MGG_03823	NADH oxidase	c6.6	NRPS,T1PKS	-
M. oryzae	MGG_03821	cytochrome P450 3A19	c6.6	NRPS,T1PKS	-
M. oryzae	MGG_03819	isotrichodermin C-15 hydroxylase	c6.6	NRPS,T1PKS	-
M. oryzae	MGG_14943	lovastatin nonaketide synthase	c6.6	NRPS,T1PKS	-
M. oryzae	MGG_17747	AMP-dependent synthetase and ligase	c6.6	NRPS,T1PKS	-
M. oryzae	MGG_03813	O-methyltransferase	c6.6	NRPS,T1PKS	-
M. oryzae	MGG_03812	oxidoreductase	c6.6	NRPS,T1PKS	-
M. oryzae	MGG_03811	cytochrome P450	c6.6	NRPS,T1PKS	-
M. oryzae	MGG_03810	polyketide synthase	c6.6	NRPS,T1PKS	-
M. oryzae	MGG_03753	short-chain dehydrogenase/reductase SDR	c6.7	T1PKS	-
M. oryzae	MGG_14945	polyketide synthase	c6.7	T1PKS	-
M. oryzae	MGG_12613	polyketide synthase	c7.1	T1PKS	-
M. oryzae	MGG_02691	lipoyl synthase	c7.1	T1PKS	Profile_4
M. oryzae	MGG_02690	Arg-6 protein	c7.1	T1PKS	Profile_4
M. oryzae	MGG_02689	D-arabinono-1,4-lactone oxidase	c7.1	T1PKS	-
M. oryzae	MGG_02616	isocitrate lyase	c7.2	NRPS-like	-
M. oryzae	MGG_02612	3-oxoacyl-[acyl-carrier-protein] reductase	c7.2	NRPS-like	-
M. oryzae	MGG_02611	L-aminoadipate-semialdehyde dehydrogenase	c7.2	NRPS-like	-
M. oryzae	MGG_02610	alpha/beta hydrolase domain-containing protein	c7.2	NRPS-like	-
M. oryzae	MGG_09647	acyl-CoA synthetase	c7.3	T1PKS	-
M. oryzae	MGG_09645	polyketide synthase	c7.3	T1PKS	-
M. oryzae	MGG_09642	alpha-amylase	c7.3	T1PKS	Profile_27
M. oryzae	MGG_09640	alpha-amylase 1	c7.3	T1PKS	Profile_21
M. oryzae	MGG_09592	Abhydrolase_6	c7.4	NRPS,T1PKS	Profile_25
M. oryzae	MGG_09589	polyketide synthase	c7.4	NRPS,T1PKS	-
M. oryzae	MGG_18133	T1PKS: PKS_KS	c19.1	T1PKS	-
